# Supplementary material for: Crystal structure of 2-[chloro­(4-meth­oxy­phen­yl)meth­yl]-2-(4-meth­oxy­phen­yl)-5,5-di­methyl­cyclo­hexane-1,3-dione
Source: Acta Crystallogr E Crystallogr Commun. 2016 Feb 6;72(Pt 3):300–3. doi: 10.1107/S2056989016002085 (PMC4778832; doi:10.1107/S2056989016002085)
Supplement: Supplementary file 1 [file e-72-00300-sup1.cif]

##############################################################################
#                                                                            #
# This CIF contains the data in a paper accepted for publication in          #
# Acta Crystallographica Section E. It conforms to the requirements of       #
# Notes for Authors for Acta Crystallographica Section E, and has been       #
# peer reviewed under the auspices of the IUCr Commission on Journals.       #
#                                                                            #
# Full details of the Crystallographic Information File format               #
# are given in the paper "The Crystallographic Information File (CIF):       #
# a New Standard Archive File for Crystallography" by S. R. Hall, F. H.      #
# Allen and I. D. Brown [Acta Cryst. (1991), A47, 655-685].                  #
#                                                                            #
# The current version of the core CIF dictionary is obtainable from          #
# ftp://ftp.iucr.org/pub/cif_core.dic.                                       #
#                                                                            #
# Software is freely available for graphical display of the structure(s)     #
# in this CIF. For information consult the CIF software page                 #
# http://www.iucr.org/resources/cif/software.                                #
#                                                                            #
# This file may be used for bona fide research purposes within the           #
# scientific community so long as proper attribution is given to the journal # 
# article from which it was obtained.                                        #
#                                                                            #
##############################################################################
data_I
_database_code_depnum_ccdc_archive 'CCDC 1451618'
_audit_creation_method     SHELXL-2014
_chemical_name_systematic
;\
2-[Chloro(4-methoxyphenyl)methyl]-\
2-(4-methoxyphenyl)-5,5-dimethylcyclohexane-1,3-dione
;
_chemical_name_common     ?
_chemical_formula_moiety     'C23 H25 Cl O4'
_chemical_formula_sum     'C23 H25 Cl O4'
_chemical_formula_iupac     'C23 H25 Cl O4'
_chemical_formula_weight     400.88
_chemical_melting_point     ?
_shelx_space_group_comment
;
The symmetry employed for this shelxl refinement is uniquely defined
by the following loop, which should always be used as a source of
symmetry information in preference to the above space-group names.
They are only intended as comments.
;
_space_group_crystal_system     monoclinic
_space_group_name_H-M_alt     'P 21/n'
_space_group_name_Hall     '-P 2yn'
loop_
    _space_group_symop_operation_xyz
    'x, y, z'
    '-x+1/2, y+1/2, -z+1/2'
    '-x, -y, -z'
    'x-1/2, -y-1/2, z-1/2'
_cell_length_a     10.0235(5)
_cell_length_b     11.1997(6)
_cell_length_c     19.0655(12)
_cell_angle_alpha     90
_cell_angle_beta     100.429(6)
_cell_angle_gamma     90
_cell_volume     2104.9(2)
_cell_formula_units_Z     4
_cell_measurement_reflns_used     3451
_cell_measurement_theta_min     4.4430
_cell_measurement_theta_max     28.5220
_cell_measurement_temperature     100(2)
_exptl_crystal_description     'block'
_exptl_crystal_colour     'colourless'
_exptl_crystal_size_max     0.400
_exptl_crystal_size_mid     0.320
_exptl_crystal_size_min     0.220
_exptl_crystal_density_diffrn     1.265
_exptl_crystal_density_meas     ?
_exptl_crystal_density_method     ?
_exptl_crystal_F_000     848
_exptl_absorpt_coefficient_mu     0.207
_exptl_absorpt_correction_type     multi-scan
_exptl_absorpt_process_details
;
(CrysAlis PRO; Agilent, 2014)
;
_shelx_estimated_absorpt_T_min     0.922
_shelx_estimated_absorpt_T_max     0.956
_exptl_absorpt_correction_T_min     0.98220
_exptl_absorpt_correction_T_max     1.00000
_exptl_special_details
;
Absorption correction: CrysAlis PRO (Agilent, 2014),
Empirical absorption correction using spherical harmonics,
implemented in SCALE3 ABSPACK scaling algorithm.
;
_diffrn_ambient_temperature     100(2)
_diffrn_radiation_type     MoK\a
_diffrn_radiation_wavelength     0.71069
_diffrn_measurement_device_type     'Oxford Diffraction XCalibur3'
_diffrn_measurement_method     '\w scans'
_diffrn_detector_area_resol_mean     15.9809
_diffrn_reflns_number     11293
_diffrn_reflns_av_R_equivalents     0.0312
_diffrn_reflns_theta_min     4.185
_diffrn_reflns_theta_max     26.366
_diffrn_reflns_theta_full     26.365
_diffrn_measured_fraction_theta_max     0.995
_diffrn_measured_fraction_theta_full     0.995
_diffrn_reflns_limit_h_min     -12
_diffrn_reflns_limit_h_max     9
_diffrn_reflns_limit_k_min     -13
_diffrn_reflns_limit_k_max     13
_diffrn_reflns_limit_l_min     -23
_diffrn_reflns_limit_l_max     22
_refine_special_details     ?
_reflns_number_total     4283
_reflns_number_gt     3355
_reflns_threshold_expression     'I > 2\s(I)'
_refine_ls_structure_factor_coef     Fsqd
_refine_ls_matrix_type     full
_refine_ls_R_factor_all     0.0565
_refine_ls_R_factor_gt     0.0400
_refine_ls_wR_factor_gt     0.0909
_refine_ls_wR_factor_ref     0.1020
_refine_ls_goodness_of_fit_ref     1.025
_refine_ls_restrained_S_all     1.025
_refine_ls_number_reflns     4283
_refine_ls_number_parameters     257
_refine_ls_number_restraints     0
_refine_ls_hydrogen_treatment     constr
_refine_ls_weighting_scheme     calc
_refine_ls_weighting_details
              'w=1/[\s^2^(Fo^2^)+(0.0382P)^2^+0.9962P] where P=(Fo^2^+2Fc^2^)/3'
_atom_sites_solution_hydrogens     geom
_atom_sites_solution_primary     ?
_atom_sites_solution_secondary     ?
_refine_ls_shift/su_max     0.000
_refine_ls_shift/su_mean     0.000
_refine_diff_density_max     0.271
_refine_diff_density_min     -0.299
_refine_ls_extinction_method     none
_refine_ls_extinction_coef     .
_refine_ls_abs_structure_details     ?
_refine_ls_abs_structure_Flack     ?
loop_
    _atom_type_symbol
    _atom_type_description
    _atom_type_scat_dispersion_real
    _atom_type_scat_dispersion_imag
    _atom_type_scat_source
    'C' 'C' 0.0033 0.0016
                         'International Tables Vol C Tables 4.2.6.8 and 6.1.1.4'
    'H' 'H' 0.0000 0.0000
                         'International Tables Vol C Tables 4.2.6.8 and 6.1.1.4'
    'O' 'O' 0.0106 0.0060
                         'International Tables Vol C Tables 4.2.6.8 and 6.1.1.4'
    'Cl' 'Cl' 0.1484 0.1585
                         'International Tables Vol C Tables 4.2.6.8 and 6.1.1.4'
_computing_data_collection
;
CrysAlis PRO (Agilent, 2014)
;
_computing_cell_refinement
;
CrysAlis PRO (Agilent, 2014)
;
_computing_data_reduction
;
CrysAlis PRO (Agilent, 2014)
;
_computing_structure_solution
;
SIR97 (Altomare <i>et al.</i>,  1999)
;
_computing_structure_refinement
;
SHELXL2014 (Sheldrick, 2015)
;
_computing_molecular_graphics
;
ORTEPIII (Burnett & Johnson, 1996)
;
_computing_publication_material
;
PLATON (Spek, 2009)
;
loop_
    _atom_site_type_symbol
    _atom_site_label
    _atom_site_fract_x
    _atom_site_fract_y
    _atom_site_fract_z
    _atom_site_U_iso_or_equiv
    _atom_site_adp_type
    _atom_site_calc_flag
    _atom_site_occupancy
    _atom_site_disorder_assembly
    _atom_site_disorder_group
    Cl Cl1 -0.20291(4) 0.62036(4) 0.34454(3) 0.03325(14) Uani d 1 . .
    O O1 0.08165(13) 0.59745(11) 0.29198(7) 0.0321(3) Uani d 1 . .
    C C1 -0.04506(17) 0.66193(15) 0.40194(9) 0.0251(4) Uani d 1 . .
    H H1 0.0144 0.5898 0.4047 0.030 Uiso calc 1 . .
    O O2 -0.16483(12) 0.88985(11) 0.36243(6) 0.0272(3) Uani d 1 . .
    C C2 0.02730(16) 0.75977(14) 0.36481(9) 0.0216(4) Uani d 1 . .
    O O3 0.49570(12) 0.88680(11) 0.56782(6) 0.0280(3) Uani d 1 . .
    C C3 0.07764(16) 0.70477(16) 0.29949(9) 0.0245(4) Uani d 1 . .
    O O4 -0.10111(12) 0.75401(12) 0.68822(7) 0.0326(3) Uani d 1 . .
    C C4 0.12691(17) 0.79029(17) 0.24936(10) 0.0281(4) Uani d 1 . .
    H H4A 0.1472 0.7457 0.2077 0.034 Uiso calc 1 . .
    H H4B 0.2121 0.8279 0.2738 0.034 Uiso calc 1 . .
    C C5 0.02225(17) 0.88830(15) 0.22329(9) 0.0251(4) Uani d 1 . .
    C C6 -0.01011(17) 0.95395(15) 0.28892(9) 0.0248(4) Uani d 1 . .
    H H6A 0.0727 0.9948 0.3137 0.030 Uiso calc 1 . .
    H H6B -0.0797 1.0157 0.2731 0.030 Uiso calc 1 . .
    C C7 -0.06089(16) 0.87099(15) 0.34059(9) 0.0218(3) Uani d 1 . .
    C C8 -0.10614(18) 0.83159(17) 0.18100(10) 0.0301(4) Uani d 1 . .
    H H8A -0.1437 0.7749 0.2115 0.045 Uiso calc 1 . .
    H H8B -0.0839 0.7894 0.1396 0.045 Uiso calc 1 . .
    H H8C -0.1732 0.8940 0.1648 0.045 Uiso calc 1 . .
    C C9 0.0821(2) 0.97616(18) 0.17590(10) 0.0355(5) Uani d 1 . .
    H H9A 0.0155 1.0387 0.1593 0.053 Uiso calc 1 . .
    H H9B 0.1050 0.9336 0.1348 0.053 Uiso calc 1 . .
    H H9C 0.1643 1.0125 0.2033 0.053 Uiso calc 1 . .
    C C10 0.15436(16) 0.80039(15) 0.41729(9) 0.0215(3) Uani d 1 . .
    C C11 0.27367(17) 0.73249(15) 0.42612(9) 0.0244(4) Uani d 1 . .
    H H11 0.2779 0.6643 0.3970 0.029 Uiso calc 1 . .
    C C12 0.38505(17) 0.76335(15) 0.47659(9) 0.0257(4) Uani d 1 . .
    H H12 0.4654 0.7167 0.4818 0.031 Uiso calc 1 . .
    C C13 0.37996(16) 0.86264(15) 0.51996(9) 0.0225(4) Uani d 1 . .
    C C14 0.26248(17) 0.93041(15) 0.51276(9) 0.0237(4) Uani d 1 . .
    H H14 0.2580 0.9978 0.5425 0.028 Uiso calc 1 . .
    C C15 0.15099(17) 0.89837(15) 0.46128(9) 0.0235(4) Uani d 1 . .
    H H15 0.0706 0.9449 0.4562 0.028 Uiso calc 1 . .
    C C16 0.48994(18) 0.98232(17) 0.61706(10) 0.0308(4) Uani d 1 . .
    H H16A 0.4706 1.0574 0.5908 0.046 Uiso calc 1 . .
    H H16B 0.5772 0.9887 0.6497 0.046 Uiso calc 1 . .
    H H16C 0.4180 0.9663 0.6444 0.046 Uiso calc 1 . .
    C C17 -0.06513(16) 0.68527(15) 0.47733(9) 0.0246(4) Uani d 1 . .
    C C18 -0.17687(17) 0.74582(16) 0.49528(10) 0.0291(4) Uani d 1 . .
    H H18 -0.2472 0.7729 0.4585 0.035 Uiso calc 1 . .
    C C19 -0.18604(18) 0.76657(17) 0.56548(10) 0.0312(4) Uani d 1 . .
    H H19 -0.2625 0.8076 0.5766 0.037 Uiso calc 1 . .
    C C20 -0.08395(17) 0.72774(15) 0.62008(10) 0.0261(4) Uani d 1 . .
    C C21 0.02565(17) 0.66535(15) 0.60393(10) 0.0266(4) Uani d 1 . .
    H H21 0.0946 0.6367 0.6409 0.032 Uiso calc 1 . .
    C C22 0.03362(17) 0.64505(15) 0.53272(10) 0.0261(4) Uani d 1 . .
    H H22 0.1091 0.6023 0.5218 0.031 Uiso calc 1 . .
    C C23 -0.00265(19) 0.70699(18) 0.74517(10) 0.0340(4) Uani d 1 . .
    H H23A -0.0006 0.6198 0.7415 0.051 Uiso calc 1 . .
    H H23B -0.0268 0.7296 0.7909 0.051 Uiso calc 1 . .
    H H23C 0.0870 0.7394 0.7422 0.051 Uiso calc 1 . .
loop_
    _atom_site_aniso_label
    _atom_site_aniso_U_11
    _atom_site_aniso_U_22
    _atom_site_aniso_U_33
    _atom_site_aniso_U_12
    _atom_site_aniso_U_13
    _atom_site_aniso_U_23
    Cl1 0.0259(2) 0.0275(2) 0.0429(3) -0.00490(17) -0.00321(18) 0.0016(2)
    O1 0.0347(7) 0.0273(7) 0.0327(7) 0.0070(5) 0.0017(5) -0.0067(6)
    C1 0.0197(8) 0.0210(9) 0.0334(10) 0.0007(6) 0.0014(7) 0.0008(7)
    O2 0.0245(6) 0.0263(7) 0.0330(7) 0.0066(5) 0.0108(5) 0.0034(5)
    C2 0.0195(8) 0.0191(8) 0.0262(9) 0.0021(6) 0.0043(7) -0.0014(7)
    O3 0.0231(6) 0.0311(7) 0.0286(7) 0.0003(5) 0.0014(5) -0.0054(5)
    C3 0.0177(8) 0.0268(9) 0.0273(9) 0.0049(7) -0.0007(7) -0.0039(8)
    O4 0.0291(7) 0.0366(8) 0.0349(7) 0.0034(5) 0.0129(5) 0.0039(6)
    C4 0.0215(9) 0.0349(10) 0.0286(9) 0.0046(7) 0.0068(7) -0.0031(8)
    C5 0.0231(9) 0.0252(9) 0.0279(9) 0.0013(7) 0.0074(7) -0.0001(7)
    C6 0.0248(9) 0.0213(9) 0.0291(9) 0.0006(7) 0.0066(7) 0.0015(7)
    C7 0.0222(8) 0.0207(8) 0.0220(8) 0.0000(7) 0.0024(6) -0.0031(7)
    C8 0.0292(10) 0.0283(10) 0.0312(10) 0.0038(7) 0.0016(7) -0.0010(8)
    C9 0.0350(11) 0.0382(11) 0.0361(11) -0.0019(8) 0.0138(8) 0.0041(9)
    C10 0.0208(8) 0.0205(8) 0.0240(8) -0.0004(6) 0.0064(6) 0.0011(7)
    C11 0.0260(9) 0.0217(9) 0.0267(9) 0.0038(7) 0.0076(7) -0.0037(7)
    C12 0.0203(8) 0.0260(9) 0.0310(9) 0.0041(7) 0.0049(7) -0.0018(8)
    C13 0.0219(8) 0.0239(9) 0.0222(8) -0.0018(7) 0.0050(6) 0.0019(7)
    C14 0.0269(9) 0.0206(8) 0.0251(9) 0.0006(7) 0.0082(7) -0.0032(7)
    C15 0.0213(8) 0.0234(9) 0.0268(9) 0.0034(7) 0.0073(7) -0.0017(7)
    C16 0.0308(10) 0.0321(10) 0.0279(9) -0.0026(8) 0.0015(7) -0.0053(8)
    C17 0.0214(8) 0.0194(8) 0.0331(10) -0.0018(7) 0.0053(7) 0.0044(7)
    C18 0.0206(9) 0.0298(10) 0.0376(10) 0.0027(7) 0.0069(7) 0.0105(8)
    C19 0.0231(9) 0.0322(10) 0.0416(11) 0.0072(7) 0.0144(8) 0.0103(9)
    C20 0.0251(9) 0.0227(9) 0.0329(10) -0.0024(7) 0.0118(7) 0.0042(8)
    C21 0.0212(9) 0.0250(9) 0.0334(10) 0.0014(7) 0.0044(7) 0.0054(8)
    C22 0.0192(8) 0.0230(9) 0.0368(10) 0.0027(7) 0.0068(7) 0.0012(8)
    C23 0.0340(10) 0.0352(11) 0.0326(10) -0.0017(8) 0.0058(8) -0.0014(9)
_geom_special_details
;
 All esds (except the esd in the dihedral angle between two l.s. planes)
 are estimated using the full covariance matrix.  The cell esds are taken
 into account individually in the estimation of esds in distances, angles
 and torsion angles; correlations between esds in cell parameters are only
 used when they are defined by crystal symmetry.  An approximate (isotropic)
 treatment of cell esds is used for estimating esds involving l.s. planes.
;
loop_
    _geom_bond_atom_site_label_1
    _geom_bond_atom_site_label_2
    _geom_bond_site_symmetry_2
    _geom_bond_distance
    _geom_bond_publ_flag
    Cl1 C1 . 1.8140(17) ?
    O1 C3 . 1.212(2) ?
    C1 C17 . 1.510(2) ?
    C1 C2 . 1.554(2) ?
    C1 H1 . 1.0000 ?
    O2 C7 . 1.209(2) ?
    C2 C10 . 1.539(2) ?
    C2 C7 . 1.549(2) ?
    C2 C3 . 1.553(2) ?
    O3 C13 . 1.3669(19) ?
    O3 C16 . 1.431(2) ?
    C3 C4 . 1.499(3) ?
    O4 C20 . 1.373(2) ?
    O4 C23 . 1.429(2) ?
    C4 C5 . 1.537(2) ?
    C4 H4A . 0.9900 ?
    C4 H4B . 0.9900 ?
    C5 C8 . 1.528(2) ?
    C5 C9 . 1.530(2) ?
    C5 C6 . 1.536(2) ?
    C6 C7 . 1.508(2) ?
    C6 H6A . 0.9900 ?
    C6 H6B . 0.9900 ?
    C8 H8A . 0.9800 ?
    C8 H8B . 0.9800 ?
    C8 H8C . 0.9800 ?
    C9 H9A . 0.9800 ?
    C9 H9B . 0.9800 ?
    C9 H9C . 0.9800 ?
    C10 C15 . 1.385(2) ?
    C10 C11 . 1.401(2) ?
    C11 C12 . 1.379(2) ?
    C11 H11 . 0.9500 ?
    C12 C13 . 1.392(2) ?
    C12 H12 . 0.9500 ?
    C13 C14 . 1.387(2) ?
    C14 C15 . 1.394(2) ?
    C14 H14 . 0.9500 ?
    C15 H15 . 0.9500 ?
    C16 H16A . 0.9800 ?
    C16 H16B . 0.9800 ?
    C16 H16C . 0.9800 ?
    C17 C22 . 1.385(2) ?
    C17 C18 . 1.404(2) ?
    C18 C19 . 1.378(3) ?
    C18 H18 . 0.9500 ?
    C19 C20 . 1.391(3) ?
    C19 H19 . 0.9500 ?
    C20 C21 . 1.383(2) ?
    C21 C22 . 1.393(2) ?
    C21 H21 . 0.9500 ?
    C22 H22 . 0.9500 ?
    C23 H23A . 0.9800 ?
    C23 H23B . 0.9800 ?
    C23 H23C . 0.9800 ?
loop_
    _geom_angle_atom_site_label_1
    _geom_angle_atom_site_label_2
    _geom_angle_atom_site_label_3
    _geom_angle_site_symmetry_1
    _geom_angle_site_symmetry_3
    _geom_angle
    _geom_angle_publ_flag
    C17 C1 C2 . . 117.73(14) ?
    C17 C1 Cl1 . . 111.52(12) ?
    C2 C1 Cl1 . . 109.52(11) ?
    C17 C1 H1 . . 105.7 ?
    C2 C1 H1 . . 105.7 ?
    Cl1 C1 H1 . . 105.7 ?
    C10 C2 C7 . . 108.45(13) ?
    C10 C2 C3 . . 106.72(12) ?
    C7 C2 C3 . . 109.30(13) ?
    C10 C2 C1 . . 108.18(13) ?
    C7 C2 C1 . . 114.51(13) ?
    C3 C2 C1 . . 109.38(13) ?
    C13 O3 C16 . . 117.10(13) ?
    O1 C3 C4 . . 122.46(16) ?
    O1 C3 C2 . . 120.70(16) ?
    C4 C3 C2 . . 116.77(14) ?
    C20 O4 C23 . . 116.90(14) ?
    C3 C4 C5 . . 112.22(14) ?
    C3 C4 H4A . . 109.2 ?
    C5 C4 H4A . . 109.2 ?
    C3 C4 H4B . . 109.2 ?
    C5 C4 H4B . . 109.2 ?
    H4A C4 H4B . . 107.9 ?
    C8 C5 C9 . . 109.80(15) ?
    C8 C5 C6 . . 110.31(14) ?
    C9 C5 C6 . . 109.66(14) ?
    C8 C5 C4 . . 109.52(14) ?
    C9 C5 C4 . . 109.41(14) ?
    C6 C5 C4 . . 108.10(14) ?
    C7 C6 C5 . . 112.54(14) ?
    C7 C6 H6A . . 109.1 ?
    C5 C6 H6A . . 109.1 ?
    C7 C6 H6B . . 109.1 ?
    C5 C6 H6B . . 109.1 ?
    H6A C6 H6B . . 107.8 ?
    O2 C7 C6 . . 122.10(15) ?
    O2 C7 C2 . . 121.26(15) ?
    C6 C7 C2 . . 116.65(14) ?
    C5 C8 H8A . . 109.5 ?
    C5 C8 H8B . . 109.5 ?
    H8A C8 H8B . . 109.5 ?
    C5 C8 H8C . . 109.5 ?
    H8A C8 H8C . . 109.5 ?
    H8B C8 H8C . . 109.5 ?
    C5 C9 H9A . . 109.5 ?
    C5 C9 H9B . . 109.5 ?
    H9A C9 H9B . . 109.5 ?
    C5 C9 H9C . . 109.5 ?
    H9A C9 H9C . . 109.5 ?
    H9B C9 H9C . . 109.5 ?
    C15 C10 C11 . . 118.09(15) ?
    C15 C10 C2 . . 121.31(14) ?
    C11 C10 C2 . . 120.36(15) ?
    C12 C11 C10 . . 120.88(16) ?
    C12 C11 H11 . . 119.6 ?
    C10 C11 H11 . . 119.6 ?
    C11 C12 C13 . . 120.16(15) ?
    C11 C12 H12 . . 119.9 ?
    C13 C12 H12 . . 119.9 ?
    O3 C13 C14 . . 124.10(15) ?
    O3 C13 C12 . . 115.89(15) ?
    C14 C13 C12 . . 120.01(15) ?
    C13 C14 C15 . . 119.14(16) ?
    C13 C14 H14 . . 120.4 ?
    C15 C14 H14 . . 120.4 ?
    C10 C15 C14 . . 121.72(15) ?
    C10 C15 H15 . . 119.1 ?
    C14 C15 H15 . . 119.1 ?
    O3 C16 H16A . . 109.5 ?
    O3 C16 H16B . . 109.5 ?
    H16A C16 H16B . . 109.5 ?
    O3 C16 H16C . . 109.5 ?
    H16A C16 H16C . . 109.5 ?
    H16B C16 H16C . . 109.5 ?
    C22 C17 C18 . . 117.57(17) ?
    C22 C17 C1 . . 117.99(15) ?
    C18 C17 C1 . . 124.43(16) ?
    C19 C18 C17 . . 120.98(17) ?
    C19 C18 H18 . . 119.5 ?
    C17 C18 H18 . . 119.5 ?
    C18 C19 C20 . . 120.32(16) ?
    C18 C19 H19 . . 119.8 ?
    C20 C19 H19 . . 119.8 ?
    O4 C20 C21 . . 124.02(16) ?
    O4 C20 C19 . . 116.11(15) ?
    C21 C20 C19 . . 119.87(17) ?
    C20 C21 C22 . . 119.17(16) ?
    C20 C21 H21 . . 120.4 ?
    C22 C21 H21 . . 120.4 ?
    C17 C22 C21 . . 122.05(16) ?
    C17 C22 H22 . . 119.0 ?
    C21 C22 H22 . . 119.0 ?
    O4 C23 H23A . . 109.5 ?
    O4 C23 H23B . . 109.5 ?
    H23A C23 H23B . . 109.5 ?
    O4 C23 H23C . . 109.5 ?
    H23A C23 H23C . . 109.5 ?
    H23B C23 H23C . . 109.5 ?
loop_
    _geom_torsion_atom_site_label_1
    _geom_torsion_atom_site_label_2
    _geom_torsion_atom_site_label_3
    _geom_torsion_atom_site_label_4
    _geom_torsion_site_symmetry_1
    _geom_torsion_site_symmetry_2
    _geom_torsion_site_symmetry_3
    _geom_torsion_site_symmetry_4
    _geom_torsion
    _geom_torsion_publ_flag
    C17 C1 C2 C10 . . . . 46.58(18) ?
    Cl1 C1 C2 C10 . . . . 175.35(11) ?
    C17 C1 C2 C7 . . . . -74.47(19) ?
    Cl1 C1 C2 C7 . . . . 54.29(16) ?
    C17 C1 C2 C3 . . . . 162.47(14) ?
    Cl1 C1 C2 C3 . . . . -68.77(14) ?
    C10 C2 C3 O1 . . . . 102.75(17) ?
    C7 C2 C3 O1 . . . . -140.15(16) ?
    C1 C2 C3 O1 . . . . -14.1(2) ?
    C10 C2 C3 C4 . . . . -74.16(17) ?
    C7 C2 C3 C4 . . . . 42.94(18) ?
    C1 C2 C3 C4 . . . . 169.04(13) ?
    O1 C3 C4 C5 . . . . 130.01(17) ?
    C2 C3 C4 C5 . . . . -53.14(19) ?
    C3 C4 C5 C8 . . . . -62.80(19) ?
    C3 C4 C5 C9 . . . . 176.80(15) ?
    C3 C4 C5 C6 . . . . 57.43(18) ?
    C8 C5 C6 C7 . . . . 62.78(18) ?
    C9 C5 C6 C7 . . . . -176.16(14) ?
    C4 C5 C6 C7 . . . . -56.94(18) ?
    C5 C6 C7 O2 . . . . -128.13(17) ?
    C5 C6 C7 C2 . . . . 52.09(19) ?
    C10 C2 C7 O2 . . . . -106.02(17) ?
    C3 C2 C7 O2 . . . . 137.99(16) ?
    C1 C2 C7 O2 . . . . 14.9(2) ?
    C10 C2 C7 C6 . . . . 73.77(18) ?
    C3 C2 C7 C6 . . . . -42.22(19) ?
    C1 C2 C7 C6 . . . . -165.33(14) ?
    C7 C2 C10 C15 . . . . 30.8(2) ?
    C3 C2 C10 C15 . . . . 148.44(15) ?
    C1 C2 C10 C15 . . . . -93.96(18) ?
    C7 C2 C10 C11 . . . . -154.85(15) ?
    C3 C2 C10 C11 . . . . -37.2(2) ?
    C1 C2 C10 C11 . . . . 80.41(18) ?
    C15 C10 C11 C12 . . . . -0.8(2) ?
    C2 C10 C11 C12 . . . . -175.36(16) ?
    C10 C11 C12 C13 . . . . 0.4(3) ?
    C16 O3 C13 C14 . . . . 5.3(2) ?
    C16 O3 C13 C12 . . . . -174.99(15) ?
    C11 C12 C13 O3 . . . . -179.34(15) ?
    C11 C12 C13 C14 . . . . 0.3(3) ?
    O3 C13 C14 C15 . . . . 179.02(15) ?
    C12 C13 C14 C15 . . . . -0.6(2) ?
    C11 C10 C15 C14 . . . . 0.5(2) ?
    C2 C10 C15 C14 . . . . 175.01(15) ?
    C13 C14 C15 C10 . . . . 0.2(3) ?
    C2 C1 C17 C22 . . . . -92.21(19) ?
    Cl1 C1 C17 C22 . . . . 139.97(14) ?
    C2 C1 C17 C18 . . . . 87.3(2) ?
    Cl1 C1 C17 C18 . . . . -40.5(2) ?
    C22 C17 C18 C19 . . . . 1.4(3) ?
    C1 C17 C18 C19 . . . . -178.16(16) ?
    C17 C18 C19 C20 . . . . 0.1(3) ?
    C23 O4 C20 C21 . . . . -3.9(2) ?
    C23 O4 C20 C19 . . . . 175.34(16) ?
    C18 C19 C20 O4 . . . . 179.10(16) ?
    C18 C19 C20 C21 . . . . -1.6(3) ?
    O4 C20 C21 C22 . . . . -179.16(16) ?
    C19 C20 C21 C22 . . . . 1.7(3) ?
    C18 C17 C22 C21 . . . . -1.4(3) ?
    C1 C17 C22 C21 . . . . 178.20(16) ?
    C20 C21 C22 C17 . . . . -0.1(3) ?
loop_
    _geom_hbond_atom_site_label_D
    _geom_hbond_atom_site_label_H
    _geom_hbond_atom_site_label_A
    _geom_hbond_site_symmetry_A
    _geom_hbond_distance_DH
    _geom_hbond_distance_HA
    _geom_hbond_distance_DA
    _geom_hbond_angle_DHA
    _geom_hbond_publ_flag
    C8 H8C Cl1 2_455 0.98 2.81 3.745(2) 159 yes
    C14 H14 O2 3_576 0.95 2.52 3.394(2) 153 yes
    C19 H19 O3 1_455 0.95 2.56 3.470(2) 161 yes
_shelx_hkl_file
;
   0   0   5-22.6791 67.7959   2
   0   0  -5 156.401 92.8781   2
   0   0  -6 112070. 2180.26   2
   0   0   6 114363. 2169.60   2
   0   0   7-12.9764 75.3602   2
   0   0  -7 155.706 120.416   2
   0   0  -8 2238.29 258.779   2
   0   0  -9-228.173 147.163   2
   0   0 -10-33.7292 189.835   2
   0   0 -11-184.018 151.774   2
   0   0 -12 2914.81 341.857   2
   0   0 -13-41.9754 171.619   2
   0   0 -14 5505.34 506.569   2
   0   0 -15-96.7212 186.438   2
   0   0 -16 3116.16 505.212   1
   0   0 -16 2921.39 400.945   2
   0   0 -17-112.885 222.310   2
   0   0 -17-53.2796 233.408   1
   0   0 -18 11039.2 990.156   1
   0   0 -18 10484.5 788.938   2
   0   0 -19-13.5384 314.863   1
   0   0 -19-43.5987 173.620   2
   0   0 -20-15.6380 197.281   2
   0   0 -20 268.238 320.388   1
   0   0 -21 221.547 330.138   1
   0   0 -22 23032.0 1612.39   1
   0   0 -23 524.449 339.488   1
   0  -1   4 2254.39 115.632   3
   0   1   4 2182.35 131.807   2
   0  -1  -4 2475.26 140.102   2
   0  -1  -4 2794.11 239.388   1
   0  -1   4 2515.51 218.211   2
   0   1   4 2525.07 224.752   1
   0   1  -4 2245.75 204.904   2
   0  -1  -5 54313.2 1315.07   1
   0   1   5 51271.7 1046.48   2
   0  -1   5 52573.5 1251.50   2
   0  -1   5 53203.9 998.691   3
   0  -1  -5 53080.3 1061.27   2
   0   1  -5 51155.0 1234.62   2
   0  -1  -6 22058.3 618.982   2
   0   1  -6 20524.0 735.141   2
   0  -1  -6 23405.5 836.505   1
   0   1   6 21698.5 606.317   2
   0   1  -7 1414.56 224.408   2
   0   1   7 1550.74 161.994   2
   0  -1  -7 1544.18 252.619   1
   0  -1  -7 1400.75 166.294   2
   0  -1   7 1751.93 154.980   3
   0  -1   8 43297.1 1015.71   3
   0   1  -8 43938.4 1252.23   2
   0  -1  -8 42906.5 1352.05   1
   0   1   8 41346.7 1058.36   2
   0  -1  -8 41386.4 1077.78   2
   0  -1   9 1482.02 171.778   3
   0  -1  -9 1394.03 192.788   2
   0  -1  -9 1992.31 316.908   1
   0   1  -9 2238.55 292.024   2
   0  -1  10 5759.74 351.859   3
   0   1 -10 5692.04 466.669   2
   0  -1 -10 6157.29 405.668   2
   0  -1 -10 6714.76 560.508   1
   0   1 -11 10087.7 646.402   2
   0  -1 -11 9033.81 518.685   2
   0  -1 -11 9184.76 679.887   1
   0   1 -12 15677.0 826.147   2
   0  -1 -12 15424.0 924.594   1
   0  -1 -12 14825.2 714.968   2
   0  -1 -13 677.938 223.823   2
   0  -1 -13 247.608 236.935   1
   0   1 -13 190.102 202.839   2
   0  -1 -14 25467.0 1310.33   1
   0   1 -14 25175.0 1170.37   2
   0  -1 -14 25651.8 1038.92   2
   0  -1 -15 20910.2 963.602   2
   0   1 -15 18654.5 1028.96   2
   0  -1 -15 21208.3 1240.88   1
   0  -1 -16 37493.7 1724.70   1
   0   1 -16 38213.6 1538.70   2
   0  -1 -16 37693.3 1386.24   2
   0  -1 -17 1116.63 351.299   1
   0   1 -17 1254.27 350.428   2
   0  -1 -17 1731.69 333.866   2
   0  -1 -18 37912.6 1468.24   2
   0  -1 -18 38893.4 1867.67   1
   0   1 -18 35818.9 1592.77   2
   0   1 -19 3337.22 508.080   2
   0  -1 -19 3415.03 606.832   1
   0   1 -20 653.063 407.391   1
   0   1 -20 280.444 229.435   2
   0  -1 -20-134.650 270.519   1
   0   1 -21 934.465 407.045   1
   0   1 -21 1036.22 361.890   2
   0  -1 -21 954.247 366.766   1
   0  -1 -22-186.345 315.672   1
   0   1 -22 622.196 435.134   1
   0   1 -23 497.432 339.095   1
   0  -1 -23 425.905 300.416   1
   0  -2   2 49998.1 1124.39   2
   0  -2   3 48896.8 1146.39   2
   0   2  -3 43805.5 1108.22   2
   0  -2  -3 46995.7 1128.51   1
   0   2   3 47577.1 1136.26   1
   0  -2   4 34896.8 967.363   2
   0   2  -4 33335.5 949.843   2
   0  -2  -4 32132.8 947.161   1
   0   2   4 34527.8 965.804   1
   0  -2  -5 1293.98 219.434   1
   0   2  -5 1337.20 211.590   2
   0  -2  -5 1392.20 99.2951   2
   0   2   5 1233.52 93.5275   2
   0   2   6 33964.1 740.535   2
   0  -2  -6 35867.8 758.927   2
   0   2  -6 36257.9 1095.88   2
   0  -2  -6 36639.0 1123.13   1
   0   2  -7 36252.0 1139.31   2
   0  -2  -7 35563.8 812.454   2
   0   2   7 33540.6 795.949   2
   0  -2  -7 35408.9 1168.78   1
   0  -2   7 34809.2 715.501   3
   0   2   8 2850.20 201.784   2
   0  -2  -8 3417.38 228.789   2
   0  -2  -8 2769.67 333.932   1
   0   2  -8 2597.72 323.830   2
   0  -2   8 2527.79 167.282   3
   0  -2   9 31808.5 776.107   3
   0   2   9 32421.0 853.853   2
   0  -2  -9 31542.9 866.617   2
   0  -2  -9 32390.8 1236.53   1
   0   2  -9 31544.8 1151.81   2
   0   2 -10 1998.03 326.197   2
   0  -2 -10 2336.27 361.577   1
   0  -2  10 2132.81 180.625   3
   0   2  10 2283.75 214.233   2
   0  -2 -10 1839.77 211.884   2
   0  -2  11 749.824 122.020   3
   0  -2 -11 605.356 236.371   1
   0  -2 -11 790.926 159.924   2
   0   2 -11 238.254 188.117   2
   0  -2  12 16233.7 601.371   3
   0  -2 -12 16462.8 963.553   1
   0   2 -12 17937.3 938.510   2
   0  -2 -12 16980.8 702.955   2
   0  -2 -13-20.1278 244.943   1
   0  -2 -13 128.877 132.615   2
   0   2 -13 267.826 236.063   2
   0  -2 -14 1546.76 386.341   1
   0  -2 -14 1094.89 221.677   2
   0   2 -14 1139.21 287.071   2
   0  -2 -15 38831.9 1706.88   1
   0  -2 -15 39328.1 1293.22   2
   0   2 -15 39232.8 1606.10   2
   0  -2 -16 12017.8 969.320   1
   0  -2 -16 12879.5 718.428   2
   0   2 -16 13460.7 929.689   2
   0  -2 -17 1759.35 467.959   1
   0   2 -17 1995.81 406.853   2
   0  -2 -17 2220.69 322.483   2
   0   2 -18 24050.0 1342.88   2
   0  -2 -18 24451.1 1478.14   1
   0   2 -19 3678.38 552.422   2
   0  -2 -19 3748.28 623.180   1
   0   2 -20 341.677 303.057   2
   0  -2 -20 1100.28 444.187   1
   0   2 -21 30793.4 1630.53   2
   0  -2 -21 31358.5 1840.07   1
   0   2 -22 850.229 347.648   2
   0  -2 -22 622.956 402.349   1
   0  -2 -23-299.837 397.212   1
   0   2 -23 605.520 331.278   1
   0   3   0 237.146 110.399   1
   0  -3   0 109.059 106.101   1
   0   3   0 216.645 95.6554   2
   0  -3   0 139.078 78.7270   2
   0  -3  -1 110916. 2251.57   1
   0  -3   1 118121. 2274.12   1
   0   3  -1 111664. 2154.86   2
   0   3  -1 118549. 2270.36   1
   0  -3   1 117317. 2178.20   2
   0   3   1 113714. 2252.83   1
   0   3   1 108348. 2008.37   2
   0   3   2 83832.3 1538.90   2
   0  -3   2 92377.2 1835.45   2
   0  -3  -2 86325.5 1856.86   1
   0   3  -2 86106.0 1804.63   2
   0   3   3 90376.0 1570.00   2
   0  -3  -3 97654.9 2026.77   1
   0   3  -3 95716.9 1989.17   2
   0   3  -4 353603. 6038.88   2
   0  -3  -4 354593. 6060.97   1
   0  -3  -5 10336.5 568.336   1
   0   3  -5 10648.4 572.916   2
   0  -3  -6 21547.3 885.016   1
   0   3  -6 20315.6 852.313   2
   0  -3  -7 295.199 199.305   1
   0   3   7 207.858 48.1713   2
   0   3  -7 4.16805 184.542   2
   0   3  -8 933.855 236.932   2
   0  -3  -8 1082.61 253.584   1
   0  -3  -8 805.735 93.8691   2
   0   3   8 935.762 95.4897   2
   0  -3  -9 56608.8 1157.68   2
   0   3  -9 58201.5 1721.71   2
   0  -3  -9 58654.0 1766.08   1
   0   3   9 54013.5 1129.11   2
   0   3 -10 7212.22 579.564   2
   0   3  10 6062.54 296.010   2
   0  -3  10 5068.77 204.941   3
   0  -3 -10 6145.71 308.357   2
   0  -3 -10 6269.31 563.046   1
   0  -3 -11 486.603 230.178   1
   0  -3 -11 413.675 110.072   2
   0  -3  11 440.925 69.3492   3
   0   3 -11 630.752 250.334   2
   0   3  11 393.885 98.2678   2
   0  -3  12 11085.9 393.572   3
   0  -3 -12 12484.0 526.265   2
   0   3 -12 14062.3 867.247   2
   0  -3 -12 12072.1 845.281   1
   0   3  12 11910.1 491.244   2
   0   3 -13 8533.17 714.116   2
   0  -3 -13 9389.65 479.247   2
   0  -3 -13 9067.90 763.359   1
   0   3 -14 12110.3 872.158   2
   0  -3 -14 10677.8 852.564   1
   0  -3 -14 10048.0 531.829   2
   0  -3 -15 10154.9 555.725   2
   0   3 -15 11361.3 875.538   2
   0  -3 -15 9678.28 860.926   1
   0   3 -16 11902.9 922.372   2
   0  -3 -16 10781.0 939.634   1
   0   3 -17 757.281 301.098   2
   0  -3 -17 364.818 316.878   1
   0  -3 -18 40180.5 1921.12   1
   0   3 -18 37876.5 1791.18   2
   0  -3 -19 8129.29 890.440   1
   0   3 -19 8881.19 852.218   2
   0   3 -20 126.972 254.767   2
   0  -3 -20-252.285 331.728   1
   0   3 -21-157.298 244.755   2
   0  -3 -21-223.749 366.758   1
   0   3 -22 309.137 317.083   2
   0  -3 -22-92.8316 318.348   1
   0  -4   0 22876.7 722.872   2
   0   4   0 21885.0 712.125   2
   0  -4   0 21161.6 824.446   1
   0  -4   1 34036.4 1070.61   1
   0   4   1 30425.5 835.460   2
   0  -4  -1 33622.0 1062.62   1
   0   4  -1 31525.6 944.173   2
   0   4  -2 1249.66 210.989   2
   0  -4   2 1106.41 212.160   1
   0  -4  -2 900.803 217.246   1
   0   4   2 841.735 122.838   2
   0   4  -3 1630.72 240.461   2
   0   4   3 2222.24 163.401   2
   0  -4  -3 2471.51 302.991   1
   0   4   4 24604.3 577.512   2
   0   4  -4 24952.9 948.867   2
   0  -4  -4 25962.7 978.827   1
   0   4  -5 14.2011 29.8559   3
   0   4  -5 38.6777 180.430   2
   0   4   5 83.8983 31.2637   2
   0  -4  -5 67.4894 158.424   1
   0   4  -6 30846.8 1161.71   2
   0  -4  -6 35764.2 1237.53   1
   0  -4  -7 32563.5 1223.69   1
   0   4  -7 31417.9 1204.83   2
   0  -4  -8 229.929 197.142   1
   0   4  -8-382.015 233.412   2
   0  -4  -9 6399.27 572.219   1
   0   4  -9 7588.28 617.827   2
   0   4 -10 62696.2 1906.77   2
   0  -4 -10 64495.1 1953.35   1
   0  -4 -11 9123.27 720.921   1
   0   4 -11 8067.52 679.331   2
   0   4  11 7165.53 281.347   2
   0   4 -12 1270.75 345.283   2
   0  -4 -12 863.242 295.507   1
   0   4 -13 7110.68 692.706   2
   0  -4 -13 9104.14 784.435   1
   0  -4 -14 5610.54 655.761   1
   0   4 -14 6370.37 677.787   2
   0   4 -15 5104.44 644.649   2
   0  -4 -15 4174.22 588.492   1
   0  -4 -16 93665.1 3029.37   1
   0   4 -16 96968.6 3012.18   2
   0   4 -17 806.608 360.820   2
   0  -4 -17 1181.44 399.903   1
   0  -4 -18 2254.86 482.254   1
   0   4 -18 2203.96 482.487   2
   0  -4 -19 480.817 318.908   1
   0   4 -19 199.763 223.008   2
   0   4 -20 3035.05 559.454   2
   0  -4 -20 3791.97 638.297   1
   0   4 -21 846.750 380.836   2
   0  -4 -21 641.726 363.088   1
   0  -4 -22 638.952 351.553   1
   0   4 -22 1819.89 469.073   2
   0  -5   0 112.808 179.381   1
   0   5   0-45.2613 126.426   2
   0  -5   1 33660.5 1178.21   1
   0  -5  -1 32349.5 1156.62   1
   0   5   1 31945.7 941.246   2
   0   5  -1 32717.8 1045.22   2
   0   5   2 22049.9 711.387   2
   0  -5   2 24332.5 987.127   1
   0  -5  -2 23567.0 972.197   1
   0   5  -2 22318.2 873.752   2
   0  -5  -3 52016.0 1544.38   1
   0   5   3 46141.1 1097.33   2
   0   5  -3 50134.0 1445.05   2
   0   5   4 59026.7 1227.34   2
   0  -5  -4 62897.0 1770.80   1
   0   5  -4 60332.2 1696.49   2
   0   5   5 126.613 53.5804   2
   0  -5  -5 129.984 200.389   1
   0   5  -5 232.707 172.892   2
   0  -5  -6 60097.2 1743.24   1
   0   5  -6 49812.6 909.806   3
   0   5  -6 58326.1 1693.37   2
   0   5   6 48222.1 928.153   2
   0   5   6 48393.4 917.260   2
   0   5  -6 47663.2 907.302   3
   0   5  -7 3864.96 447.716   2
   0  -5  -7 3647.69 434.814   1
   0   5  -8 10026.7 715.363   2
   0  -5  -8 9771.68 710.431   1
   0  -5  -9 356.268 188.909   1
   0   5  -9 573.992 235.269   2
   0   5 -10 17324.4 1001.92   2
   0  -5 -10 17164.2 1001.15   1
   0   5 -11 3557.29 500.459   2
   0  -5 -11 3517.04 469.223   1
   0  -5 -12 2141.40 397.070   1
   0   5 -12 2678.22 483.649   2
   0  -5 -13 12337.1 952.890   1
   0   5 -13 14341.4 1010.27   2
   0  -5 -14-88.2257 267.612   1
   0   5 -14 135.182 252.137   2
   0  -5 -15 1583.84 423.288   1
   0   5 -15 1067.09 372.006   2
   0   5 -16 5836.39 721.632   2
   0  -5 -16 5905.59 736.719   1
   0  -5 -17 5886.60 741.013   1
   0   5 -17 6281.78 766.089   2
   0   5 -18 1029.04 401.867   2
   0  -5 -18 602.453 403.522   1
   0   5 -19 6995.81 847.864   2
   0  -5 -19 9299.61 981.819   1
   0  -5 -20 2069.07 519.076   1
   0   5 -20 519.858 340.757   2
   0   5 -21 215.754 269.942   2
   0  -5 -21 158.767 260.507   1
   0   6   0 103943. 2329.19   2
   0  -6   0 111577. 2647.00   1
   0  -6   1 52180.1 1633.28   1
   0   6  -1 47927.4 1420.60   2
   0  -6  -1 48974.5 1588.72   1
   0   6   1 49789.1 1342.63   2
   0   6  -2-126.591 183.183   2
   0  -6   2-148.974 225.121   1
   0   6   2 45.1045 91.4938   2
   0  -6  -2 155.632 192.309   1
   0   6  -3 2199.53 316.829   2
   0  -6  -3 2154.47 337.586   1
   0   6   3 2372.65 223.923   2
   0   6   4 17188.5 595.862   2
   0   6  -4 18765.9 915.064   2
   0  -6  -4 19647.4 979.512   1
   0   6  -5 327.376 180.024   2
   0   6   5 167.042 69.0461   2
   0  -6  -5 322.233 219.671   1
   0   6  -6 7454.73 305.759   3
   0  -6  -6 7811.33 641.599   1
   0   6  -6 8635.64 651.773   2
   0   6  -6 7444.73 302.064   3
   0   6   6 7238.94 289.416   2
   0   6  -7 5173.17 529.389   2
   0   6   7 3957.07 165.391   2
   0  -6  -7 5445.09 556.677   1
   0  -6  -8 270.517 182.129   1
   0   6  -8 181.987 206.310   2
   0  -6  -9 156.248 242.932   1
   0   6  -9-89.6995 213.310   2
   0   6 -10 3218.26 483.167   2
   0  -6 -10 2844.29 481.964   1
   0  -6 -11 26613.8 1388.67   1
   0   6 -11 29283.4 1428.17   2
   0   6 -12 3655.88 528.747   2
   0  -6 -12 3233.42 526.794   1
   0  -6 -13 4191.39 592.606   1
   0   6 -13 5160.97 646.694   2
   0   6 -14 47574.1 2026.87   2
   0  -6 -14 43885.5 1955.16   1
   0  -6 -15 908.748 326.154   1
   0   6 -15 1499.96 428.370   2
   0   6 -16 5847.40 747.564   2
   0  -6 -16 6300.31 764.029   1
   0   6 -17 578.211 376.932   2
   0  -6 -17-168.799 292.580   1
   0  -6 -18 583.563 353.499   1
   0   6 -18 860.995 391.329   2
   0   6 -19 914.046 414.766   2
   0  -6 -19 287.427 255.939   1
   0   6 -20-186.144 238.088   2
   0  -6 -20-191.320 273.918   1
   0  -6 -21 3581.48 673.397   1
   0   6 -21 3218.92 628.247   2
   0  -7   0-226.650 250.203   1
   0   7   0 21.1404 121.948   2
   0   7   1 11340.4 613.908   2
   0   7  -1 11661.3 677.288   2
   0  -7   1 12309.8 799.355   1
   0  -7  -1 11947.1 791.228   1
   0  -7  -2 49622.5 1714.50   1
   0   7  -2 48742.5 1555.50   2
   0  -7   2 48005.1 1692.69   1
   0   7   2 47504.0 1345.90   2
   0   7  -3 67.1653 165.563   2
   0  -7  -3 170.563 217.428   1
   0   7   3 223.607 117.272   2
   0   7  -4 30590.2 1252.60   2
   0   7   4 27910.8 884.805   2
   0  -7  -4 31798.3 1349.02   1
   0  -7  -5 149.178 229.581   1
   0   7   5 19.0495 71.8721   2
   0   7  -5-6.69442 190.258   2
   0  -7  -6 42393.6 1642.54   1
   0   7  -6 42901.9 1585.08   2
   0   7  -6 37101.9 938.571   3
   0   7   6 37504.5 917.286   2
   0   7  -7 548.210 287.257   2
   0  -7  -7 636.078 257.369   1
   0   7  -7 468.412 80.3198   3
   0   7   7 480.927 75.1173   2
   0  -7  -8 76149.3 2423.59   1
   0   7  -8 79263.9 2436.75   2
   0   7  -9 6019.65 659.694   2
   0  -7  -9 5783.65 619.614   1
   0  -7 -10 1756.71 357.441   1
   0   7 -10 1535.78 382.202   2
   0   7 -11 991.094 344.194   2
   0  -7 -11 1617.91 391.613   1
   0  -7 -12 1965.44 426.441   1
   0   7 -12 1630.15 424.796   2
   0  -7 -13 2294.12 461.899   1
   0   7 -13 2296.22 487.109   2
   0  -7 -14 3056.85 548.276   1
   0   7 -14 3161.55 569.734   2
   0  -7 -15 5375.21 731.604   1
   0   7 -15 7217.15 844.010   2
   0  -7 -16 50.9294 249.561   1
   0   7 -16 23.0936 282.853   2
   0   7 -17 2916.43 608.318   2
   0  -7 -17 2680.81 542.546   1
   0   7 -18 3995.87 679.299   2
   0  -7 -18 3968.67 677.345   1
   0   7 -19 183.459 358.408   2
   0  -7 -19 175.168 263.377   1
   0  -7 -20-187.513 340.726   1
   0   7 -20-403.227 324.836   2
   0   8   0 174680. 3698.77   2
   0  -8   0 184569. 4157.13   1
   0  -8  -1 1638.77 379.877   1
   0   8   1 1383.37 235.858   2
   0   8  -1 1797.06 308.647   2
   0  -8   1 1287.34 343.817   1
   0   8  -2 40.9036 152.982   2
   0  -8   2-105.548 256.980   1
   0   8   2 105.677 122.265   2
   0  -8  -2-252.094 227.354   1
   0   8  -3 1806.51 316.421   2
   0  -8  -3 1738.39 384.018   1
   0   8   3 2208.35 267.818   2
   0   8   4 29768.1 984.327   2
   0  -8  -4 32382.0 1453.41   1
   0   8  -4 31688.1 1343.58   2
   0   8  -5 163.689 199.513   2
   0   8   5 304.557 115.659   2
   0  -8  -5-185.190 277.912   1
   0   8  -6 45336.3 1730.20   2
   0   8   6 39918.2 1050.68   2
   0  -8  -6 44592.8 1788.88   1
   0   8  -7 45980.6 1815.92   2
   0  -8  -7 46033.1 1864.38   1
   0   8  -8 367.331 303.260   2
   0  -8  -8-173.996 250.594   1
   0   8  -9 56734.4 2150.13   2
   0  -8  -9 58996.6 2187.97   1
   0   8 -10 37457.5 1742.23   2
   0  -8 -10 37965.9 1756.25   1
   0   8 -11-82.5593 281.997   2
   0  -8 -11 700.299 320.318   1
   0   8 -12 259.778 282.570   2
   0  -8 -12-383.769 345.860   1
   0  -8 -13 2797.80 530.509   1
   0   8 -13 1670.06 463.987   2
   0   8 -14 10309.7 998.450   2
   0  -8 -14 11973.3 1057.84   1
   0  -8 -15 3340.67 603.211   1
   0   8 -15 2616.55 538.937   2
   0  -8 -16 1772.34 463.711   1
   0   8 -16 1519.06 452.618   2
   0   8 -17 490.601 387.265   2
   0  -8 -17 627.425 316.733   1
   0  -8 -18 1978.60 520.277   1
   0   8 -18 940.316 394.298   2
   0   8 -19 1535.02 505.626   2
   0  -8 -19 2350.60 583.290   1
   0   9   0-121.913 159.178   2
   0  -9   0 61.7967 257.546   1
   0   9   1 11840.5 716.296   2
   0   9  -1 12977.8 806.473   2
   0  -9   1 12194.0 923.938   1
   0  -9  -1 12101.5 916.272   1
   0  -9   2 1469.35 354.974   1
   0   9   2 1930.05 287.940   2
   0  -9  -2 1445.68 339.429   1
   0   9  -2 1821.61 324.780   2
   0   9  -3 13816.2 895.896   2
   0   9   3 13249.4 704.520   2
   0  -9  -3 14104.2 992.104   1
   0   9   4 2163.87 281.707   2
   0   9  -4 1874.37 366.377   2
   0  -9  -4 1439.04 388.028   1
   0  -9  -5 25905.2 1398.34   1
   0   9  -5 26778.8 1344.54   2
   0   9  -6 24294.0 1295.46   2
   0  -9  -6 21923.4 1300.02   1
   0   9  -7 387.727 258.832   2
   0  -9  -7-142.510 267.887   1
   0  -9  -8 4675.32 632.230   1
   0   9  -8 4760.40 614.666   2
   0   9  -9 1996.23 412.036   2
   0  -9  -9 2002.08 438.658   1
   0  -9 -10 168.644 220.709   1
   0   9 -10 224.688 283.238   2
   0   9 -11 1439.61 465.755   2
   0  -9 -11 1350.72 447.624   1
   0   9 -12 19379.1 1345.68   2
   0  -9 -12 18171.1 1294.55   1
   0  -9 -13 13103.0 1114.54   1
   0   9 -13 15594.6 1230.92   2
   0   9 -14 7946.31 930.393   2
   0  -9 -14 7728.92 893.049   1
   0  -9 -15 589.153 385.901   1
   0   9 -15 146.508 322.432   2
   0  -9 -16-115.615 289.479   1
   0   9 -16-153.489 287.301   2
   0  -9 -17 118.316 317.219   1
   0   9 -17-34.5482 343.441   2
   0  10   0 933.667 242.616   2
   0 -10   0 616.703 275.444   1
   0  10  -1 410.638 190.210   2
   0 -10   1 304.892 253.481   1
   0 -10  -1 713.510 300.212   1
   0  10   1 220.373 205.798   2
   0 -10  -2 13200.0 1022.69   1
   0  10   2 13785.4 791.921   2
   0 -10   2 13474.0 1037.78   1
   0  10  -2 14099.8 919.566   2
   0 -10  -3 6400.59 723.901   1
   0  10   3 6716.22 536.451   2
   0  10  -3 6459.72 649.918   2
   0 -10  -4 39.1311 257.256   1
   0  10  -4-55.6147 200.127   2
   0  10  -5 2967.74 471.192   2
   0 -10  -5 3836.03 596.161   1
   0  10  -6 7268.56 738.537   2
   0 -10  -6 7974.33 831.799   1
   0 -10  -7 1709.96 404.251   1
   0  10  -7 2105.08 443.789   2
   0  10  -8 214.145 251.131   2
   0 -10  -8-453.149 326.361   1
   0 -10  -9 8141.84 873.993   1
   0  10  -9 8846.47 891.986   2
   0 -10 -10 9101.78 936.085   1
   0  10 -10 8164.14 878.008   2
   0  10 -11 15201.4 1226.46   2
   0 -10 -11 14311.0 1186.78   1
   0  10 -12-286.380 290.633   2
   0 -10 -12 342.560 259.376   1
   0  10 -13 760.919 353.791   2
   0 -10 -13 934.850 405.710   1
   0  10 -14 245.089 275.271   2
   0 -10 -14 319.782 323.812   1
   0 -10 -15 315.442 261.977   1
   0  10 -15-65.9254 363.874   2
   0  10 -16 725.468 406.395   2
   0 -10 -16-60.2477 309.164   1
   0 -11   0-434.388 333.305   1
   0  11   0-110.633 162.848   2
   0  11  -1 327.309 224.772   2
   0  11   1 392.172 177.242   2
   0 -11  -1-48.2808 282.403   1
   0 -11   1-12.2839 257.775   1
   0 -11  -2 15365.0 1175.31   1
   0  11  -2 15314.3 1017.61   2
   0 -11   2 14746.0 1142.10   1
   0 -11  -3-73.1128 260.299   1
   0  11  -3 77.8456 179.530   2
   0  11  -4 12391.4 976.244   2
   0 -11  -4 13096.9 1085.95   1
   0 -11  -5 13331.7 1125.68   1
   0  11  -5 13341.0 1026.34   2
   0 -11  -6 246.680 239.615   1
   0  11  -6 55.5215 239.387   2
   0 -11  -7 2264.97 471.658   1
   0  11  -7 2132.67 458.498   2
   0 -11  -8 16474.4 1264.06   1
   0  11  -8 17245.3 1254.56   2
   0  11  -9 2585.59 555.000   2
   0 -11  -9 1433.53 445.018   1
   0  11 -10 1684.41 466.554   2
   0 -11 -10 1499.01 473.493   1
   0 -11 -11 1178.75 389.147   1
   0  11 -11 1813.51 461.900   2
   0  11 -12-117.864 288.263   2
   0 -11 -12-290.912 375.605   1
   0 -11 -13 252.278 319.278   1
   0  11 -13 86.5122 301.359   2
   0  11 -14 1424.10 496.577   2
   0 -11 -14 1408.20 466.913   1
   0 -12   0 8163.21 917.406   1
   0 -12  -1 925.953 363.829   1
   0 -12   1 675.918 245.318   1
   0  12  -1 1351.23 349.517   2
   0  12  -2 12425.8 960.740   2
   0 -12  -2 15129.8 1222.88   1
   0  12  -3-90.4016 236.598   2
   0 -12  -3-116.717 246.821   1
   0  12  -4 589.413 264.858   2
   0 -12  -4 436.498 312.510   1
   0 -12  -5 3363.09 611.413   1
   0  12  -5 2920.09 530.166   2
   0  12  -6-148.506 349.206   2
   0 -12  -6 363.207 329.811   1
   0  12  -7-414.649 371.156   2
   0 -12  -7-371.868 365.750   1
   0 -12  -8 21.2381 331.790   1
   0  12  -8 141.235 277.925   2
   0  12  -9 2810.66 586.216   2
   0 -12  -9 2917.99 612.100   1
   0 -12 -10 24390.3 1658.12   1
   0  12 -10 20345.9 1514.50   2
   0  12 -11 3005.33 632.215   2
   0 -12 -11 2422.34 595.601   1
   0  12 -12 3181.95 637.928   2
   0 -12 -12 4059.69 721.800   1
   0 -13   0-85.6318 292.491   1
   0 -13   1-430.251 282.624   1
   0 -13  -1-159.161 273.307   1
   0 -13  -2 3017.45 603.501   1
   0  13  -3 523.191 283.722   2
   0 -13  -3 660.262 371.023   1
   0 -13  -4 13439.5 1224.98   1
   0  13  -4 10298.9 959.627   2
   0 -13  -5 13057.4 1213.76   1
   0  13  -5 13179.2 1124.91   2
   0 -13  -6 1653.04 500.520   1
   0  13  -6 1444.50 415.501   2
   0 -13  -7 8962.42 1027.61   1
   0  13  -7 7812.32 908.272   2
   0  13  -8 2221.52 552.253   2
   0 -13  -8 1196.94 445.005   1
   1   0 -23 5177.95 795.850   1
   1   0 -22 606.241 366.477   1
   1   0 -21 32356.6 1828.76   1
   1   0 -20 435.541 233.949   2
   1   0 -20 50.2602 242.210   1
   1   0 -19 10100.4 958.231   1
   1   0 -19 10889.8 845.071   2
   1   0 -18 802.324 297.786   2
   1   0 -18 780.524 372.443   1
   1   0 -17 74377.5 2576.13   1
   1   0 -17 73154.4 2250.04   2
   1   0 -16 159.097 229.353   2
   1   0 -15 32161.5 1323.42   2
   1   0 -14-100.667 164.403   2
   1   0 -13 185.161 186.337   2
   1   0 -12 72.4160 147.479   2
   1   0 -11 14371.0 752.234   2
   1   0 -10 529.563 213.591   2
   1   0  -9 423877. 7169.06   2
   1   0  -8 99.3193 162.452   2
   1   0  -7 44868.8 1184.84   2
  -1   0   6 129.050 100.588   2
   1   0  -6 43.5246 129.131   2
  -1   0   5 314524. 5144.02   2
   1   0  -5 304841. 5119.58   2
   1   0  -4 99.0058 93.9389   2
  -1   0   4 306.253 105.131   2
   1   0   4 74.5689 72.8918   3
  -1   0  -4 112.294 89.0075   3
  -1   0  -4-85.0221 86.0708   2
  -1   0  -5 503839. 8012.51   2
   1   0   5 530519. 8071.09   3
   1   0   6 164.630 99.1618   3
  -1   0  -6 337.784 119.941   2
   1   0   6-73.9004 66.5293   2
   1   0   7 21294.4 723.517   2
  -1   0  -7 20566.6 715.165   2
  -1   0  -8 58.0651 109.414   2
  -1   0  -9 74254.5 1774.82   2
  -1   0 -10 107.242 148.168   2
  -1   0 -11 109.099 138.782   2
  -1   0 -12-17.2545 130.924   2
  -1   0 -13 27475.1 1114.51   2
  -1   0 -14-67.8601 179.034   2
  -1   0 -15 27166.3 1188.31   2
  -1   0 -15 25698.8 1396.01   1
  -1   0 -16 144.252 252.363   1
  -1   0 -16-206.725 178.977   2
  -1   0 -17 7837.27 661.214   2
  -1   0 -17 5664.30 704.952   1
  -1   0 -18 271.454 189.598   2
  -1   0 -18 145.629 295.140   1
  -1   0 -19 3516.44 458.347   2
  -1   0 -19 3891.90 651.697   1
  -1   0 -20-482.933 354.427   1
  -1   0 -21 134.572 289.251   1
  -1   0 -22 346.784 243.910   1
  -1   0 -23 5623.62 840.321   1
   1  -1 -23 1211.37 402.917   1
   1   1 -23 2606.89 621.253   1
   1   1 -22 8906.25 1004.38   1
   1  -1 -22 10187.3 1054.63   1
   1   1 -22 8182.18 826.676   2
   1  -1 -21 1319.04 416.286   1
   1   1 -21 1731.86 490.761   1
   1   1 -21 1156.32 354.155   2
   1   1 -20 108.842 252.308   2
   1  -1 -20-48.7164 243.472   1
   1  -1 -19 10651.2 789.207   2
   1  -1 -19 11067.8 1004.88   1
   1   1 -19 9872.13 843.709   2
   1   1 -18 14072.9 967.827   2
   1  -1 -18 12863.0 847.659   2
   1  -1 -18 13305.1 1056.49   1
   1  -1 -17 3410.34 536.031   1
   1  -1 -17 3380.31 444.654   2
   1   1 -17 3105.44 455.408   2
   1  -1 -16 3744.67 443.665   2
   1  -1 -16 2867.07 486.336   1
   1   1 -16 2392.71 394.407   2
   1   1 -15 27541.3 1257.26   2
   1  -1 -15 26729.8 1127.58   2
   1  -1 -15 26796.1 1366.43   1
   1   1 -14 1876.29 358.076   2
   1  -1 -14 2257.32 331.636   2
   1  -1 -14 1874.75 384.603   1
   1  -1 -13 34381.1 1225.03   2
   1   1 -13 34431.7 1342.61   2
   1  -1 -13 33194.8 1430.26   1
   1   1 -12 7723.59 590.032   2
   1  -1 -12 7055.40 502.408   2
   1  -1 -12 7567.44 625.673   1
   1   1 -11 54.7439 161.365   2
   1  -1 -11 64.7932 154.033   2
   1  -1 -11 60.9985 179.685   1
   1   1 -10 1432.11 273.269   2
   1  -1 -10 1802.51 250.623   2
   1  -1 -10 970.757 228.896   1
   1   1  -9 8949.35 570.827   2
   1  -1  -9 8785.74 491.162   2
   1  -1  -9 8827.02 597.060   1
   1   1  -8 58649.7 1529.34   2
   1  -1  -8 56818.8 1362.86   2
   1  -1  -8 57917.6 1571.97   1
  -1   1   8 51361.0 1317.13   2
   1  -1  -7 34067.3 956.712   2
   1  -1  -7 34587.4 1086.06   1
   1   1  -7 36716.0 1092.84   2
  -1   1   7 34198.2 950.050   2
  -1   1   6 67636.4 1428.05   2
   1  -1  -6 67771.0 1433.18   2
   1   1  -6 65070.2 1568.04   2
   1  -1  -6 65900.2 1577.28   1
   1   1  -5 7685.04 413.604   2
   1  -1  -5 7576.05 342.152   2
   1  -1  -5 7044.21 389.334   1
  -1   1   5 7983.65 353.161   2
  -1  -1   5 7968.99 419.604   2
   1  -1  -4 2180.26 201.799   1
  -1  -1   4 2777.67 152.622   3
   1   1  -4 2609.71 230.739   2
  -1  -1   4 2985.44 242.637   2
   1  -1  -4 2461.91 179.629   2
  -1   1   4 2668.82 192.347   2
  -1   1  -3 87571.0 1753.13   2
  -1  -1  -3 87284.4 1752.73   3
   1  -1   3 92440.4 1614.33   3
   1   1   3 91130.1 1780.05   3
  -1   1  -3 88484.2 1602.93   3
   1   1   3 90701.7 1791.26   1
  -1  -1  -3 91971.6 1777.34   1
   1  -1   4 14006.3 433.174   3
  -1  -1  -4 13437.8 548.626   1
  -1  -1  -4 13154.0 380.188   2
   1   1   4 13914.6 557.544   1
   1   1   4 14019.5 535.218   3
  -1   1  -4 12881.6 413.757   3
  -1   1  -4 13076.4 519.117   2
   1  -1   5 18225.6 540.045   3
   1   1   5 19209.9 665.395   3
   1  -1   5 19253.3 668.169   2
  -1  -1  -5 17270.9 690.190   1
  -1   1  -5 17694.6 648.753   2
  -1   1  -5 17090.5 523.360   3
  -1  -1  -5 17337.9 495.168   2
  -1  -1  -6 17476.4 750.700   1
  -1   1  -6 18136.6 688.975   2
  -1  -1  -6 17470.5 539.850   2
   1  -1   6 18774.2 574.640   3
  -1  -1  -7 160798. 3327.78   1
   1  -1   7 168151. 2936.77   3
  -1   1  -7 166953. 3173.16   2
  -1  -1  -7 158952. 2896.18   2
  -1  -1  -8 590.970 234.211   1
  -1  -1  -8 482.748 115.377   2
  -1   1  -8 447.062 149.656   2
   1   1   8 551.322 121.063   2
   1  -1   8 577.950 116.005   3
  -1  -1  -9 16310.9 851.374   1
  -1  -1  -9 16336.9 631.974   2
  -1   1  -9 17716.3 789.155   2
  -1  -1 -10 45402.4 1226.55   2
  -1   1 -10 43193.8 1384.03   2
  -1  -1 -10 46270.4 1580.64   1
  -1   1 -11 12598.1 704.748   2
  -1  -1 -11 11480.9 593.737   2
  -1  -1 -11 13077.9 835.184   1
  -1  -1 -12 1658.83 250.784   2
  -1   1 -12 2013.01 319.103   2
  -1  -1 -12 1846.03 342.567   1
  -1   1 -13-41.6015 176.412   2
  -1  -1 -13 65.6911 203.691   1
  -1  -1 -13-68.3843 121.760   2
  -1  -1 -14 5290.15 643.754   1
  -1  -1 -14 6715.19 515.284   2
  -1   1 -14 5761.83 566.789   2
  -1   1 -15 29000.4 1302.87   2
  -1  -1 -15 32078.9 1561.42   1
  -1  -1 -15 31452.2 1204.15   2
  -1   1 -16 5633.16 594.048   2
  -1  -1 -16 7000.17 756.769   1
  -1  -1 -16 6040.09 538.057   2
  -1  -1 -17 2435.73 485.875   1
  -1  -1 -17 2936.08 402.212   2
  -1   1 -17 2184.84 389.657   2
  -1  -1 -18 4922.61 698.393   1
  -1   1 -18 4122.20 534.624   2
  -1   1 -19 9731.39 953.894   1
  -1  -1 -19 7435.42 863.832   1
  -1   1 -19 7814.79 755.573   2
  -1   1 -20 2312.05 542.210   1
  -1  -1 -20 2268.54 504.328   1
  -1   1 -20 1331.19 348.995   2
  -1  -1 -21 3631.52 651.251   1
  -1   1 -21 1882.02 498.457   1
  -1   1 -22 6919.54 906.749   1
  -1  -1 -22 9286.19 1052.87   1
   1  -2 -23 423.582 304.875   1
   1   2 -23 396.385 332.103   2
   1   2 -23 580.984 445.397   1
   1  -2 -22 5551.39 792.732   1
   1   2 -22 3910.15 604.959   2
   1   2 -21 155.991 253.183   2
   1  -2 -21 47.7403 255.884   1
   1  -2 -20 633.717 304.526   1
   1   2 -20 789.214 302.842   2
   1  -2 -19 3381.17 574.119   1
   1   2 -19 2732.26 491.756   2
   1  -2 -18 2483.00 502.832   1
   1   2 -18 2945.99 480.000   2
   1  -2 -17 1123.75 276.174   2
   1   2 -17 328.913 224.229   2
   1  -2 -17 431.556 258.235   1
   1  -2 -16 13538.3 769.797   2
   1   2 -16 12320.9 900.971   2
   1  -2 -16 12842.3 975.849   1
   1   2 -15 26.8751 233.376   2
   1  -2 -15 98.0348 147.528   2
   1  -2 -15-234.575 226.086   1
   1   2 -14 1766.23 348.588   2
   1  -2 -14 2017.64 287.077   2
   1  -2 -14 1712.47 377.582   1
   1  -2 -13 2067.26 273.157   2
   1   2 -13 2216.06 385.350   2
   1  -2 -13 1686.91 349.034   1
   1   2 -12 7252.18 611.152   2
   1  -2 -12 8121.98 504.335   2
   1  -2 -12 7542.98 648.210   1
   1  -2 -11 20305.7 788.112   2
   1   2 -11 20209.2 984.981   2
   1  -2 -11 21150.4 1023.04   1
   1   2 -10 9298.34 631.636   2
   1  -2 -10 8987.80 631.563   1
   1  -2 -10 9031.78 474.089   2
  -1   2   9 14383.5 578.579   2
   1   2  -9 16076.4 799.599   2
   1  -2  -9 13801.6 767.202   1
   1  -2  -9 15088.4 600.073   2
   1  -2  -8 105917. 2404.72   1
  -1   2   8 103606. 2047.56   2
   1   2  -8 102496. 2422.09   2
  -1  -2   8 103199. 1835.97   3
   1  -2  -8 105040. 2063.81   2
  -1  -2   7 35283.1 748.194   3
   1  -2  -7 36960.5 1157.38   1
   1   2  -7 37663.7 1194.39   2
   1  -2  -7 36846.9 928.705   2
  -1   2   7 35109.4 907.497   2
   1   2  -6 4536.15 376.963   2
  -1  -2   6 3932.22 168.923   3
   1  -2  -6 3845.33 240.089   2
  -1   2   6 3784.07 239.933   2
   1  -2  -6 4184.56 339.559   1
   1  -2  -5 169629. 3123.32   1
  -1  -2   5 163332. 2647.35   3
  -1   2   5 169209. 2865.46   2
   1   2  -5 171512. 3212.28   2
  -1  -2   4 384711. 6017.98   3
  -1   2   4 398185. 6421.96   1
   1   2  -4 390473. 6500.57   2
  -1   2   4 384033. 6198.77   2
  -1  -2   4 401697. 6494.14   2
   1  -2  -4 388305. 6403.18   1
   1   2  -3 339437. 5609.28   2
   1   2  -3 323106. 5247.71   3
  -1  -2   3 334545. 5245.11   3
   1  -2  -3 336116. 5517.79   1
  -1  -2   3 341441. 5602.20   2
  -1   2   3 345854. 5527.89   1
   1   2  -2 170768. 2998.27   1
   1   2  -2 174031. 2789.92   3
  -1  -2   2 168599. 2784.90   3
  -1   2   2 167355. 2936.34   1
   1  -2  -2 162195. 2928.58   1
  -1  -2   2 177651. 3005.78   2
   1   2  -2 165984. 2982.47   2
   1   2  -1 35463.1 873.357   1
  -1  -2   1 34861.5 870.397   1
  -1  -2   0 105883. 1985.25   1
   1   2   1 567630. 8907.56   2
   1   2   1 600896. 9156.65   3
  -1  -2  -1 584582. 8920.09   2
  -1   2  -1 561353. 9112.76   1
  -1  -2  -1 587266. 9157.21   1
   1   2   1 603829. 9177.56   1
   1  -2   2 4200.17 210.906   3
  -1   2  -2 3923.77 202.823   3
   1   2   2 3345.88 255.341   1
   1   2   2 4195.17 278.587   3
  -1   2  -2 3750.01 273.243   2
  -1  -2  -2 4185.87 287.861   1
   1   2   3 10554.4 477.596   1
   1  -2   3 9457.72 325.658   3
  -1   2  -3 9518.93 455.636   2
   1   2   3 9770.91 461.127   3
  -1   2  -3 9605.19 321.110   3
  -1  -2  -3 9680.00 456.757   1
   1  -2   4 122437. 2054.34   3
  -1   2  -4 115247. 2027.78   3
  -1  -2  -4 121486. 2398.78   1
  -1   2  -4 116319. 2378.16   2
   1  -2   5 1349.78 123.142   3
  -1   2  -5 1134.27 109.637   3
  -1  -2  -5 1608.66 238.128   1
  -1   2  -5 1109.78 194.958   2
  -1  -2  -5 1257.89 86.4746   2
  -1   2  -6 64830.5 1626.32   2
  -1  -2  -6 61654.4 1170.86   2
  -1  -2  -6 69834.2 1712.30   1
   1  -2   6 66622.7 1272.26   3
  -1   2  -6 63302.5 1249.87   3
  -1  -2  -7 2063.74 285.752   1
   1  -2   7 1820.44 155.596   3
  -1   2  -7 1148.21 224.043   2
  -1  -2  -7 1777.56 147.201   2
  -1   2  -8 6477.50 485.683   2
  -1  -2  -8 6359.06 511.511   1
  -1  -2  -8 6182.21 303.520   2
   1  -2   8 6390.16 317.135   3
  -1  -2  -9-2.12597 81.9278   2
   1  -2   9 93.4178 64.3813   3
  -1  -2  -9 26.8136 161.521   1
  -1   2  -9-84.0333 180.497   2
  -1   2 -10 24793.1 1042.49   2
  -1  -2 -10 24599.1 759.995   2
   1  -2  10 21829.0 713.982   3
  -1  -2 -10 23709.2 1101.05   1
  -1  -2 -11 42.9940 89.7465   2
  -1   2 -11 149.947 177.285   2
  -1   2 -12 43292.8 1531.34   2
  -1  -2 -12 42339.0 1194.45   2
  -1  -2 -12 44782.1 1681.50   1
  -1  -2 -13 6097.16 425.417   2
  -1  -2 -13 6463.36 657.399   1
  -1   2 -13 6231.88 582.220   2
  -1  -2 -14-115.981 263.261   1
  -1  -2 -14 33.3363 112.833   2
  -1   2 -14 85.4236 197.490   2
  -1  -2 -15 3485.28 542.480   1
  -1  -2 -15 2988.39 335.014   2
  -1   2 -15 2316.67 408.356   2
  -1   2 -16 15871.9 1022.45   2
  -1  -2 -16 17036.6 1165.74   1
  -1  -2 -16 15470.7 779.206   2
  -1   2 -17 34968.9 1592.85   2
  -1  -2 -17 36445.2 1781.43   1
  -1  -2 -18 1113.99 352.215   1
  -1   2 -18 403.598 243.614   2
  -1   2 -19 875.895 315.855   2
  -1  -2 -19 1045.26 431.513   1
  -1  -2 -20 918.147 333.215   1
  -1   2 -20 889.308 330.485   2
  -1   2 -21 793.266 307.238   2
  -1  -2 -21 1464.99 404.794   1
  -1  -2 -22 568.250 392.766   1
  -1   2 -22 1470.09 483.354   1
   1  -3 -23-539.141 392.281   1
   1   3 -23 402.929 327.355   2
   1   3 -22 3862.49 626.551   2
   1  -3 -22 4193.12 700.399   1
   1   3 -21 2053.50 450.398   2
   1  -3 -21 2058.99 509.321   1
   1  -3 -20 396.781 298.469   1
   1   3 -20-104.243 287.091   2
   1   3 -19 3606.24 569.337   2
   1  -3 -19 5559.46 723.633   1
   1  -3 -18 3587.82 560.541   1
   1   3 -18 3598.13 556.984   2
   1   3 -17 4611.58 607.800   2
   1  -3 -17 4446.93 607.652   1
   1  -3 -16 9253.56 838.749   1
   1  -3 -16 9855.42 603.468   2
   1   3 -16 9595.25 832.686   2
   1  -3 -15 5105.28 416.562   2
   1  -3 -15 3906.09 578.809   1
   1   3 -15 4699.35 589.569   2
  -1  -3  14 1845.88 169.279   3
   1   3 -14 2393.09 429.760   2
   1  -3 -14 2238.30 274.196   2
   1  -3 -14 1354.00 350.551   1
  -1  -3  13 52264.5 1121.16   3
   1   3 -13 53644.8 1897.45   2
   1  -3 -13 53396.2 1412.37   2
   1  -3 -13 51746.8 1871.97   1
   1  -3 -12 873.216 287.509   1
  -1  -3  12 594.739 84.5624   3
   1   3 -12 691.306 260.502   2
  -1  -3  12 503.706 79.1520   3
   1  -3 -12 1041.95 175.030   2
  -1  -3  11 11701.9 356.685   3
   1  -3 -11 12673.0 800.893   1
  -1  -3  11 12080.5 366.118   3
   1   3 -11 13100.5 823.203   2
   1  -3 -11 13488.5 566.046   2
   1  -3 -10 347.265 114.650   2
   1   3 -10 208.481 212.156   2
  -1  -3  10 350.705 52.6193   3
   1  -3 -10 363.931 201.467   1
  -1   3  10 402.462 110.731   2
  -1  -3  10 284.921 48.1001   3
   1   3  -9 13589.9 796.894   2
   1  -3  -9 13844.6 782.728   1
  -1   3   9 12485.5 497.262   2
  -1   3   8 4119.67 263.525   2
   1  -3  -8 4632.12 433.329   1
   1   3  -8 5000.39 465.989   2
  -1   3   7 1475.18 161.431   2
   1  -3  -7 1761.38 278.726   1
   1   3  -7 1777.88 308.302   2
  -1   3   6 637.069 104.189   2
   1  -3  -6 611.478 172.543   1
   1   3  -6 812.365 264.302   2
   1  -3  -5 135558. 2685.71   1
  -1   3   5 129415. 2329.39   2
   1   3  -5 130646. 2732.31   2
   1  -3  -4 27678.3 900.865   1
   1   3  -4 26694.8 594.874   3
   1   3  -4 29001.0 954.315   2
   1   3  -3 246494. 4382.96   2
   1   3  -3 248846. 4013.10   3
   1  -3  -3 251695. 4370.80   1
   1  -3  -2 193084. 3534.59   1
   1   3  -2 199872. 3320.64   3
  -1  -3   2 206855. 3533.92   2
  -1  -3   2 193161. 3599.74   1
   1   3  -2 199391. 3540.42   2
  -1   3   2 193079. 3533.68   1
  -1  -3   1 510588. 8088.40   1
   1   3  -1 492901. 7954.74   2
  -1   3   1 502473. 8034.90   1
   1  -3  -1 487367. 8011.33   1
  -1  -3   1 517248. 7955.96   2
   1   3  -1 500525. 7882.88   3
   1   3   0 226858. 3840.15   2
  -1  -3   0 232637. 3837.46   2
  -1  -3   0 236235. 4056.42   1
   1  -3   0 222683. 3985.01   1
   1   3   0 233813. 3931.30   3
  -1   3   0 224061. 3996.39   1
  -1  -3  -1 271190. 4746.65   1
   1   3   1 265733. 4412.26   2
  -1  -3  -1 272516. 4416.14   2
   1  -3   1 283575. 4697.74   1
  -1   3  -1 270513. 4674.85   2
   1   3   1 276869. 4664.05   3
  -1   3  -1 282184. 4691.55   1
  -1   3  -2 13096.1 566.887   2
  -1   3  -2 12436.1 432.699   3
   1   3   2 12595.3 364.760   2
  -1  -3  -2 12861.5 367.325   2
  -1  -3  -2 12798.7 581.370   1
  -1   3  -3 171785. 2955.81   3
  -1   3  -3 181667. 3341.13   2
  -1  -3  -3 181923. 3374.22   1
  -1   3  -4 57703.0 1489.21   2
  -1  -3  -4 61163.6 1528.46   1
  -1   3  -4 54256.1 1092.20   3
  -1   3  -5 33819.9 1105.65   2
  -1  -3  -5 34462.1 1116.13   1
  -1   3  -5 30768.3 694.651   3
   1  -3   5 32378.8 714.641   3
  -1   3  -6 4308.78 399.143   2
  -1   3  -6 4431.28 204.160   3
   1  -3   6 4617.79 214.047   3
  -1  -3  -6 5167.34 445.528   1
   1  -3   7 73436.6 1371.09   3
  -1   3  -7 77503.5 1979.87   2
  -1  -3  -7 77165.7 1999.88   1
  -1   3  -7 72631.6 1357.75   3
  -1  -3  -8 20067.9 947.100   1
   1  -3   8 18131.0 506.446   3
  -1  -3  -8 17532.7 424.261   2
  -1   3  -8 19093.6 899.667   2
  -1  -3  -9 43141.8 914.633   2
  -1  -3  -9 49674.7 1625.58   1
   1  -3   9 44210.8 971.354   3
  -1   3  -9 49598.2 1564.69   2
   1  -3  10 40201.8 943.233   3
  -1  -3 -10 46073.0 1602.17   1
  -1  -3 -10 40449.4 930.045   2
  -1   3 -10 44964.3 1531.06   2
  -1   3 -11 4130.27 483.297   2
  -1  -3 -11 4091.15 259.234   2
  -1  -3 -11 4509.15 520.855   1
   1  -3  11 4044.92 251.884   3
  -1   3 -12 516.612 220.931   2
  -1  -3 -12 600.272 127.370   2
  -1  -3 -12 514.836 272.123   1
   1  -3  12 522.206 102.616   3
  -1   3 -13 9539.28 743.512   2
  -1  -3 -13 10258.2 482.599   2
  -1  -3 -13 11388.3 872.561   1
  -1  -3 -14 19834.3 733.835   2
  -1  -3 -14 20094.9 1191.83   1
  -1   3 -14 18600.4 1079.59   2
  -1  -3 -15 403.961 278.249   1
  -1   3 -15 679.124 303.966   2
  -1   3 -16 1886.46 415.099   2
  -1  -3 -16 1863.71 440.334   1
  -1  -3 -17 15467.9 1154.45   1
  -1   3 -17 14813.8 1062.68   2
  -1  -3 -18 201.976 271.762   1
  -1   3 -18 417.788 260.777   2
  -1  -3 -19 4776.16 704.376   1
  -1   3 -19 6576.66 752.613   2
  -1   3 -20 690.649 310.544   2
  -1  -3 -20 382.157 292.653   1
  -1  -3 -21 461.517 346.036   1
  -1   3 -21 755.325 346.046   2
  -1  -3 -22 4647.75 748.863   1
  -1   3 -22 3372.04 592.951   2
   1  -4 -22 304.697 274.556   1
   1   4 -22 353.751 321.695   2
   1  -4 -21 1422.54 468.455   1
   1   4 -21 384.961 289.225   2
   1  -4 -20 159.673 246.128   1
   1   4 -20 514.127 325.845   2
   1   4 -19 7518.54 840.219   2
   1  -4 -19 8621.66 920.380   1
   1  -4 -18 2055.05 473.809   1
   1   4 -18 2324.41 482.810   2
   1   4 -17 1594.92 394.078   2
   1  -4 -17 1462.95 398.813   1
   1   4 -16 5127.73 650.425   2
   1  -4 -16 4012.40 574.380   1
   1  -4 -15 5171.38 627.621   1
   1   4 -15 4255.41 589.443   2
   1  -4 -14 2741.81 452.916   1
   1   4 -14 1634.82 375.100   2
   1  -4 -13-81.6523 231.686   1
   1   4 -13 58.4609 258.309   2
   1   4 -12 3431.03 462.137   2
   1  -4 -12 3400.72 465.996   1
   1  -4 -11 47019.3 1672.46   1
   1   4 -11 46851.9 1724.08   2
  -1   4  11 41724.9 1056.94   2
  -1   4  10 129.104 74.1654   2
   1   4 -10 42.7642 188.643   2
   1  -4 -10-39.6839 173.121   1
   1   4  -9 2579.62 387.871   2
  -1   4   9 2563.37 199.252   2
   1  -4  -9 2240.44 351.655   1
  -1   4   8 1879.02 175.536   2
   1   4  -8 2531.71 401.858   2
   1  -4  -8 2359.70 349.685   1
   1   4  -7 170129. 3478.38   2
   1  -4  -7 161554. 3371.30   1
   1   4  -6 79516.7 2011.60   2
   1  -4  -6 76455.8 1950.28   1
  -1   4   6 70591.8 1461.46   2
   1   4  -5 121750. 2590.76   2
   1  -4  -5 121740. 2557.24   1
   1   4  -4 358.555 71.4551   3
   1  -4  -4 316.960 164.056   1
   1   4  -4 608.236 210.032   2
   1  -4  -3 33616.3 1097.41   1
   1   4  -3 34846.1 1102.51   2
   1   4  -3 35322.5 854.850   3
  -1  -4   2 11320.1 602.870   1
   1   4  -2 11345.4 458.119   3
   1   4  -2 12071.6 572.335   2
   1  -4  -2 11766.3 593.294   1
  -1  -4   1 411511. 6910.97   1
   1   4  -1 395433. 6688.34   2
  -1   4   1 397741. 6649.46   2
   1  -4  -1 418009. 6837.84   1
   1   4  -1 407570. 6618.12   3
   1   4   0 3876.34 282.341   2
  -1  -4   0 3947.51 355.930   1
   1  -4   0 3697.20 337.079   1
  -1   4   0 3244.56 285.861   2
  -1  -4   0 3955.90 273.727   2
  -1  -4  -1 197950. 3339.31   2
  -1   4  -1 191591. 3587.26   2
   1   4   1 188432. 3339.21   2
  -1  -4  -1 200563. 3728.26   1
   1  -4   1 192495. 3671.78   1
   1   4   2 1246.19 135.409   2
  -1  -4  -2 1313.44 130.742   2
  -1  -4  -2 1386.32 229.003   1
  -1   4  -2 1478.96 229.650   2
   1   4   3 111049. 1958.10   2
  -1   4  -3 120245. 2516.60   2
  -1   4  -3 114073. 2113.61   3
  -1  -4  -3 120932. 2562.70   1
  -1  -4  -3 113852. 1957.65   2
  -1   4  -4 1172.88 133.361   3
  -1  -4  -4 902.057 226.674   1
  -1   4  -4 889.330 235.148   2
  -1   4  -5 50134.9 1044.11   3
  -1  -4  -5 55054.1 1593.03   1
  -1   4  -5 53957.5 1562.94   2
  -1  -4  -6 127.620 182.850   1
  -1   4  -6 65.8777 39.0053   3
  -1   4  -7 1906.98 320.555   2
  -1  -4  -7 2090.44 339.444   1
  -1   4  -7 1762.18 119.503   3
  -1  -4  -8 32241.5 1280.29   1
  -1   4  -8 30838.9 1250.70   2
  -1  -4  -9 17603.2 966.237   1
  -1   4  -9 18062.0 955.114   2
   1  -4  10 22.4179 23.0978   3
  -1  -4 -10-212.417 235.963   1
  -1   4 -10 99.9334 203.570   2
   1  -4  11 17314.2 442.030   3
  -1   4 -11 20740.1 1080.94   2
  -1  -4 -11 20857.6 1113.06   1
  -1   4 -12 767.889 275.397   2
  -1  -4 -12 1895.56 408.829   1
  -1   4 -13 7143.95 696.121   2
  -1  -4 -13 7802.43 743.080   1
  -1   4 -14 2242.62 431.539   2
  -1  -4 -14 1762.69 417.563   1
  -1  -4 -15 69823.9 2513.61   1
  -1   4 -15 76317.0 2504.16   2
  -1  -4 -16 1274.05 415.607   1
  -1   4 -16 760.937 329.106   2
  -1   4 -17 22224.1 1351.30   2
  -1  -4 -17 22860.3 1433.23   1
  -1   4 -18 971.799 354.417   2
  -1  -4 -18 1753.28 483.486   1
  -1   4 -19 6159.22 777.807   2
  -1  -4 -19 5715.75 792.285   1
  -1   4 -20 591.467 302.578   2
  -1  -4 -20 329.412 315.953   1
  -1   4 -21 2830.90 560.378   2
  -1  -4 -21 3753.84 666.026   1
  -1  -4 -22 64.2784 313.431   1
  -1   4 -22 230.888 235.001   2
   1  -5 -22 180.672 312.657   1
   1   5 -22-402.369 352.711   2
   1   5 -21 908.067 388.213   2
   1  -5 -21 1368.40 427.929   1
   1   5 -20-211.297 252.517   2
   1  -5 -20 577.752 357.370   1
   1   5 -19 253.009 328.943   2
   1  -5 -19-144.960 280.519   1
   1   5 -18 11256.0 1028.45   2
   1  -5 -18 10895.7 1007.89   1
   1   5 -17 16386.0 1197.85   2
   1  -5 -17 16494.4 1202.04   1
   1  -5 -16 3410.51 528.238   1
   1   5 -16 2644.65 482.523   2
   1  -5 -15 2787.14 484.433   1
   1   5 -15 3384.60 539.002   2
   1   5 -14 10604.0 909.598   2
   1  -5 -14 11324.6 917.206   1
   1   5 -13 706.216 305.035   2
   1  -5 -13 197.993 241.398   1
   1   5 -12 2206.25 412.773   2
   1  -5 -12 2127.40 387.871   1
   1  -5 -11-517.554 290.892   1
   1   5 -11-272.645 297.334   2
  -1   5  10 6576.92 311.837   2
   1  -5 -10 8470.90 682.641   1
   1   5 -10 7493.77 682.328   2
  -1   5   9 55.5603 57.6289   2
   1  -5  -9 31.6150 183.060   1
   1   5  -9 240.782 233.496   2
   1   5  -8 13514.0 838.290   2
  -1   5   8 11523.8 432.043   2
   1  -5  -8 12982.5 800.191   1
   1   5  -7-13.4222 189.206   2
  -1   5   7 75.1544 70.5022   2
   1  -5  -7 64.0406 156.799   1
   1  -5  -6 2416.17 345.587   1
   1   5  -6 2753.51 361.453   2
   1   5  -6 1960.52 134.964   3
   1   5  -5 8678.43 594.784   2
   1  -5  -5 8720.43 595.069   1
   1   5  -5 7291.07 312.392   3
   1   5  -4 3958.36 402.591   2
   1   5  -4 3850.71 252.545   3
   1  -5  -4 3783.07 413.660   1
  -1  -5   3 16604.0 830.339   1
   1   5  -3 17125.2 596.753   3
  -1   5   3 16267.2 621.488   2
   1  -5  -3 16428.7 803.332   1
   1   5  -3 17137.0 779.925   2
  -1  -5   2 238.968 201.459   1
  -1   5   2 245.646 124.848   2
   1   5  -2 76.3124 162.350   2
   1  -5  -2 206.565 154.525   1
  -1  -5   1 2883.97 360.324   1
   1   5  -1 3131.20 301.669   2
   1  -5  -1 2396.04 306.283   1
  -1   5   1 2783.61 272.855   2
   1  -5   0 215.268 177.117   1
  -1  -5   0-19.5639 174.495   1
  -1   5   0 181.880 144.748   2
   1   5   0 492.989 155.553   2
  -1  -5  -1 17135.1 619.759   2
  -1  -5  -1 17948.3 836.883   1
   1   5   1 17375.8 634.290   2
  -1   5  -1 16073.6 736.424   2
   1  -5   1 16966.8 813.622   1
  -1  -5  -2 1250.99 284.226   1
  -1   5  -2 1137.65 227.326   2
   1   5   2 1196.26 154.213   2
  -1  -5  -2 1405.12 158.891   2
   1   5   3 194.731 79.1070   2
  -1   5  -3 68.9773 167.009   2
  -1  -5  -3 136.699 59.6338   2
  -1   5  -4 10992.8 672.385   2
   1   5   4 10205.3 346.068   2
  -1  -5  -4 12462.8 721.403   1
  -1   5  -4 11352.3 452.025   3
  -1  -5  -5 2736.62 368.861   1
  -1   5  -5 2620.07 346.354   2
  -1   5  -5 2824.75 202.166   3
  -1   5  -6 813.644 234.054   2
  -1   5  -6 651.063 89.6079   3
  -1  -5  -6 434.803 192.634   1
  -1   5  -7 47389.0 1574.34   2
  -1  -5  -7 46760.9 1589.91   1
  -1  -5  -8 139928. 3373.06   1
  -1   5  -8 142481. 3361.89   2
  -1  -5  -9 8069.73 679.303   1
  -1   5  -9 8296.62 687.768   2
  -1  -5 -10 1860.39 384.326   1
  -1   5 -10 2564.82 434.169   2
  -1  -5 -11 19976.8 1148.08   1
  -1   5 -11 20296.7 1153.15   2
  -1  -5 -12 26987.4 1381.98   1
  -1   5 -12 27471.7 1364.73   2
  -1   5 -13 48822.9 1919.55   2
  -1  -5 -13 46797.7 1945.73   1
  -1  -5 -14 6063.40 714.964   1
  -1   5 -14 5554.55 657.846   2
  -1  -5 -15-344.176 286.749   1
  -1   5 -15 175.581 258.425   2
  -1  -5 -16 13581.3 1128.97   1
  -1   5 -16 14322.1 1093.22   2
  -1  -5 -17 4498.26 682.515   1
  -1   5 -17 3705.71 590.357   2
  -1  -5 -18 3716.93 625.710   1
  -1   5 -18 3979.55 613.567   2
  -1  -5 -19 4245.30 695.196   1
  -1   5 -19 4057.62 651.136   2
  -1  -5 -20 163.413 304.786   1
  -1   5 -20 631.728 372.382   2
  -1   5 -21 274.820 346.450   2
  -1  -5 -21 363.902 234.996   1
   1  -6 -21 1685.34 518.645   1
   1   6 -21 1676.51 538.852   2
   1  -6 -20-102.341 277.194   1
   1   6 -20 163.821 309.751   2
   1   6 -19 20.0010 247.330   2
   1  -6 -19 373.115 315.767   1
   1  -6 -18 4686.54 679.179   1
   1   6 -18 6599.59 844.545   2
   1   6 -17 2913.28 579.466   2
   1  -6 -17 3123.47 586.045   1
   1  -6 -16 1276.69 372.959   1
   1   6 -16 1232.11 444.402   2
   1   6 -15 27481.2 1552.77   2
   1  -6 -15 27935.9 1525.81   1
   1  -6 -14 3798.55 565.314   1
   1   6 -14 3184.00 538.795   2
   1  -6 -13 2358.68 437.196   1
   1   6 -13 2595.76 498.429   2
   1   6 -12 13087.0 989.791   2
   1  -6 -12 12355.2 932.002   1
   1  -6 -11 4392.37 547.300   1
   1   6 -11 4341.19 567.017   2
   1  -6 -10 27830.1 1347.04   1
   1   6 -10 29812.7 1413.27   2
   1   6  -9 2167.40 400.086   2
   1  -6  -9 2635.45 436.802   1
  -1   6   9 1801.07 159.657   2
  -1   6   8 5108.34 283.357   2
   1  -6  -8 5852.41 575.032   1
   1   6  -8 5624.38 579.169   2
   1  -6  -7-63.6332 187.368   1
  -1   6   7 42.0677 68.9984   2
   1   6  -6 43366.3 999.626   3
   1  -6  -6 52696.5 1686.61   1
   1   6  -6 50278.5 1663.55   2
  -1   6   6 47650.4 1138.52   2
   1   6  -5-25.4915 67.4716   3
   1   6  -5 157.619 204.771   2
  -1   6   5-24.5374 100.165   2
   1  -6  -5 12.1788 195.903   1
   1   6  -4 6506.29 366.085   3
   1  -6  -4 6748.19 557.122   1
   1   6  -4 6365.42 541.526   2
  -1   6   4 6511.05 389.519   2
   1   6  -3 113718. 2648.59   2
  -1  -6   3 111678. 2796.15   1
   1  -6  -3 121898. 2796.53   1
  -1   6   3 112666. 2362.45   2
  -1  -6   2 91.9319 185.273   1
   1  -6  -2 419.640 211.268   1
   1   6  -2 283.174 189.361   2
  -1   6   2 138.388 119.619   2
  -1   6   1 9833.18 554.659   2
   1   6  -1 9469.67 556.604   2
   1  -6  -1 9976.69 648.235   1
  -1  -6   1 9525.06 664.772   1
  -1   6   0 1950.09 275.077   2
  -1  -6   0 1650.90 306.292   1
   1   6   0 1850.51 248.400   2
   1  -6   0 1965.27 325.763   1
   1   6   1 12744.7 588.128   2
  -1  -6  -1 13689.4 795.027   1
  -1   6  -1 12099.0 675.660   2
   1  -6   1 12394.1 752.406   1
   1  -6   2 1067.96 252.599   1
   1   6   2 1140.65 180.382   2
  -1   6  -2 1303.57 236.433   2
  -1  -6  -2 958.318 272.027   1
  -1   6  -3 37984.7 1330.21   2
  -1  -6  -3 38008.5 1410.18   1
   1   6   3 36576.4 970.489   2
  -1   6  -4 41614.9 1095.08   3
  -1  -6  -4 42792.3 1534.69   1
   1   6   4 39070.6 948.886   2
  -1   6  -4 44650.5 1495.43   2
  -1  -6  -5 64742.7 1961.04   1
  -1   6  -5 66218.0 1920.04   2
  -1   6  -5 61295.4 1339.57   3
  -1  -6  -6 1762.08 358.034   1
  -1   6  -6 1335.29 286.240   2
  -1   6  -6 1649.55 159.095   3
  -1   6  -7 23139.8 1134.99   2
  -1   6  -7 20371.6 557.719   3
  -1  -6  -7 22598.7 1145.13   1
  -1  -6  -8 109899. 2754.80   1
  -1   6  -8 108016. 2705.88   2
  -1   6  -9 7453.81 685.638   2
  -1  -6  -9 8062.40 730.217   1
  -1   6 -10 22.9711 209.423   2
  -1  -6 -10-42.0714 254.618   1
  -1  -6 -11 671.796 286.602   1
  -1   6 -11 487.557 256.143   2
  -1  -6 -12 2215.26 438.156   1
  -1   6 -12 1890.96 409.251   2
  -1  -6 -13 4730.69 633.102   1
  -1   6 -13 5134.95 631.712   2
  -1  -6 -14 1203.26 362.195   1
  -1   6 -14 1167.20 383.917   2
  -1   6 -15 4056.39 607.899   2
  -1  -6 -15 3694.98 599.702   1
  -1  -6 -16 15842.6 1206.69   1
  -1   6 -16 12973.0 1095.51   2
  -1  -6 -17 4277.67 669.336   1
  -1   6 -17 4633.68 683.426   2
  -1   6 -18 173.920 299.615   2
  -1  -6 -18-398.575 307.690   1
  -1  -6 -19 1749.76 467.179   1
  -1   6 -19 248.000 256.986   2
  -1  -6 -20 1685.50 491.780   1
  -1   6 -20 2394.42 538.180   2
   1   7 -20 892.917 392.251   2
   1  -7 -20 588.701 315.976   1
   1  -7 -19 3765.62 686.846   1
   1   7 -19 3871.22 694.983   2
   1  -7 -18 2368.16 552.996   1
   1   7 -18 3932.07 673.290   2
   1  -7 -17 6263.44 803.100   1
   1   7 -17 6790.41 869.502   2
   1   7 -16 677.789 293.431   2
   1  -7 -16 913.474 293.110   1
   1  -7 -15 1175.09 408.701   1
   1   7 -15 1540.87 459.916   2
   1  -7 -14-194.612 240.468   1
   1   7 -14 248.738 262.888   2
   1  -7 -13 50140.6 2086.30   1
   1   7 -13 56960.0 2257.49   2
   1   7 -12 859.502 345.867   2
   1  -7 -12 995.109 310.310   1
   1   7 -11 15360.1 1080.22   2
   1  -7 -11 15943.4 1080.77   1
   1   7 -10 812.507 316.201   2
   1  -7 -10 344.928 223.980   1
   1   7  -9 26136.6 1355.27   2
   1  -7  -9 26543.6 1334.13   1
  -1   7   8 3221.36 230.085   2
   1  -7  -8 3016.24 434.693   1
   1   7  -8 4247.17 560.813   2
  -1   7   7 44304.6 1129.26   2
   1   7  -7 49028.7 1783.68   2
   1  -7  -7 49668.2 1777.67   1
   1   7  -6 16289.8 576.111   3
   1  -7  -6 18774.0 1037.35   1
   1   7  -6 18702.2 1033.20   2
  -1   7   6 17074.2 645.052   2
   1   7  -5-25.8694 188.190   2
  -1   7   5 111.063 80.2927   2
   1   7  -4 26287.8 1157.90   2
  -1   7   4 25419.9 896.828   2
   1  -7  -4 26708.2 1224.93   1
   1  -7  -3 80267.8 2296.82   1
  -1  -7   3 79666.4 2335.93   1
  -1   7   3 77517.0 1886.22   2
   1   7  -3 81762.8 2181.56   2
  -1  -7   2 55103.5 1859.20   1
  -1   7   2 55104.6 1533.02   2
   1  -7  -2 53618.4 1801.46   1
   1   7  -2 56618.1 1678.47   2
   1   7  -1 4955.02 444.533   2
  -1   7   1 4040.09 402.010   2
   1  -7  -1 4884.81 509.944   1
  -1  -7   1 4327.78 486.054   1
   1   7   0 5719.17 455.885   2
  -1  -7   0 6062.81 567.274   1
   1  -7   0 6417.73 577.111   1
  -1   7   0 5882.95 473.129   2
   1  -7   1 20613.8 1045.56   1
  -1   7  -1 19581.8 921.069   2
   1   7   1 20639.5 834.275   2
  -1  -7  -1 19684.4 1036.41   1
   1   7   2 8941.67 508.586   2
  -1   7  -2 8699.91 632.771   2
  -1  -7  -2 9531.83 728.952   1
   1  -7   2 9242.78 696.066   1
   1   7   3 42111.5 1157.75   2
  -1  -7  -3 42800.2 1624.85   1
  -1   7  -3 44601.0 1546.02   2
   1   7   4 1585.73 179.946   2
  -1  -7  -4 1348.18 290.591   1
  -1   7  -4 1256.97 264.441   2
   1   7   5 51.5109 66.5347   2
  -1   7  -5 131.377 214.950   2
  -1   7  -5 118.669 92.2225   3
  -1  -7  -5-127.375 251.964   1
  -1   7  -6 994.749 253.524   2
   1   7   6 1307.74 105.139   2
  -1   7  -6 1599.59 182.527   3
  -1  -7  -6 1581.75 361.575   1
  -1   7  -7 6067.37 627.533   2
  -1  -7  -7 6970.84 670.571   1
  -1   7  -7 5576.13 296.540   3
  -1   7  -8-60.0400 272.380   2
  -1  -7  -8-176.400 243.249   1
  -1  -7  -9 291.733 259.511   1
  -1   7  -9 586.127 299.255   2
  -1  -7 -10-348.032 300.732   1
  -1   7 -10-180.623 232.158   2
  -1   7 -11 8711.81 824.534   2
  -1  -7 -11 8803.94 824.109   1
  -1  -7 -12 943.992 340.023   1
  -1   7 -12 673.574 267.346   2
  -1  -7 -13-8.57346 298.045   1
  -1   7 -13-224.529 341.802   2
  -1  -7 -14 204.907 272.274   1
  -1   7 -14 52.1348 290.381   2
  -1   7 -15 11149.1 1035.20   2
  -1  -7 -15 12053.6 1064.92   1
  -1   7 -16 1717.74 492.819   2
  -1  -7 -16 1585.09 484.664   1
  -1   7 -17 1099.93 366.930   2
  -1  -7 -17 2616.72 544.173   1
  -1   7 -18-74.2292 281.105   2
  -1  -7 -18-384.379 337.855   1
  -1   7 -19 1336.53 435.372   2
  -1  -7 -19 1248.27 412.024   1
   1   8 -19 2069.61 585.102   2
   1  -8 -19 2238.84 548.738   1
   1  -8 -18 5596.69 809.364   1
   1   8 -18 5354.40 814.056   2
   1  -8 -17 2404.61 562.453   1
   1   8 -17 2446.31 551.708   2
   1  -8 -16 6109.79 801.065   1
   1   8 -16 8142.31 935.102   2
   1   8 -15 8709.72 943.473   2
   1  -8 -15 9169.57 953.142   1
   1  -8 -14 5983.70 761.268   1
   1   8 -14 6066.45 788.477   2
   1  -8 -13-225.554 247.265   1
   1   8 -13-89.7839 266.505   2
   1  -8 -12 151.588 279.178   1
   1   8 -12 541.476 284.488   2
   1   8 -11 26855.4 1508.65   2
   1  -8 -11 27104.8 1467.82   1
   1  -8 -10 23544.1 1327.88   1
   1   8 -10 19808.3 1272.15   2
   1   8  -9-251.506 297.420   2
   1  -8  -9-159.844 309.768   1
   1  -8  -8 14051.5 982.008   1
   1   8  -8 13871.3 988.371   2
   1   8  -7 27151.9 1345.04   2
  -1   8   7 23447.5 794.185   2
   1  -8  -7 25874.0 1329.83   1
   1  -8  -6 6731.51 667.418   1
  -1   8   6 6796.64 430.510   2
   1   8  -6 8242.33 724.430   2
   1  -8  -5 23925.8 1254.75   1
  -1   8   5 24054.6 893.457   2
   1   8  -5 25558.3 1232.10   2
   1   8  -4 15353.6 911.533   2
   1  -8  -4 13805.8 921.928   1
  -1   8   4 14256.2 690.197   2
  -1  -8   3 20160.0 1142.10   1
  -1   8   3 19695.0 857.144   2
   1   8  -3 20173.8 1019.53   2
   1  -8  -3 19164.9 1076.72   1
   1   8  -2 1078.81 256.775   2
   1  -8  -2 382.299 203.036   1
  -1   8   2 591.085 175.533   2
  -1  -8   2 850.153 284.013   1
   1   8  -1 5012.06 481.980   2
  -1  -8   1 5300.55 585.631   1
  -1   8   1 5459.72 476.564   2
   1  -8  -1 5308.41 571.722   1
  -1   8   0 47.9977 164.873   2
  -1  -8   0-316.049 284.211   1
   1   8   0-21.2225 160.391   2
   1  -8   0 61.2919 217.763   1
   1  -8   1 17687.8 1036.43   1
  -1  -8  -1 18048.7 1061.15   1
   1   8   1 18039.7 832.267   2
  -1   8  -1 17577.1 927.752   2
  -1  -8  -2 1028.64 301.340   1
   1  -8   2 555.099 243.223   1
   1   8   2 827.161 207.969   2
  -1   8  -2 819.874 220.466   2
  -1  -8  -3 28490.7 1371.02   1
  -1   8  -3 29599.1 1290.35   2
   1   8   3 28958.5 988.097   2
  -1   8  -4 2960.28 435.496   2
   1   8   4 3022.55 275.203   2
  -1  -8  -4 3176.85 485.749   1
  -1   8  -5 35480.6 1088.30   3
  -1   8  -5 36259.6 1522.90   2
   1   8   5 33885.9 939.226   2
  -1  -8  -5 37568.4 1625.50   1
  -1   8  -6 21284.3 768.166   3
  -1   8  -6 23074.8 1253.91   2
  -1  -8  -6 24859.4 1320.58   1
  -1  -8  -7 29757.9 1492.89   1
  -1   8  -7 31067.9 1474.62   2
  -1  -8  -8-24.2629 233.034   1
  -1   8  -8 424.472 268.684   2
  -1   8  -9 46036.6 1936.89   2
  -1  -8  -9 48668.2 1994.69   1
  -1   8 -10 3090.78 512.345   2
  -1  -8 -10 3128.54 535.196   1
  -1  -8 -11 10537.1 942.303   1
  -1   8 -11 9136.25 866.819   2
  -1  -8 -12 3528.26 595.506   1
  -1   8 -12 3083.07 524.335   2
  -1   8 -13 155.118 305.287   2
  -1  -8 -13 355.413 291.256   1
  -1  -8 -14 5666.59 747.465   1
  -1   8 -14 5104.54 736.472   2
  -1   8 -15 5031.54 750.786   2
  -1  -8 -15 4140.92 657.766   1
  -1   8 -16 325.642 280.546   2
  -1  -8 -16 596.654 318.413   1
  -1  -8 -17 6098.93 841.853   1
  -1   8 -17 6753.22 877.460   2
  -1   8 -18 4276.45 709.916   2
  -1  -8 -18 3871.37 745.225   1
   1   9 -18 321.945 334.815   2
   1  -9 -18 325.355 284.418   1
   1   9 -17 1571.10 526.059   2
   1  -9 -17 1176.89 404.828   1
   1  -9 -16 3280.78 614.051   1
   1   9 -16 4052.90 715.437   2
   1   9 -15-109.665 319.614   2
   1  -9 -15 110.653 257.266   1
   1  -9 -14 17834.4 1325.94   1
   1   9 -14 18390.5 1389.85   2
   1  -9 -13 2801.88 535.060   1
   1   9 -13 1842.91 487.121   2
   1   9 -12 2857.47 583.222   2
   1  -9 -12 2378.41 495.034   1
   1   9 -11 19953.9 1337.00   2
   1  -9 -11 16733.1 1217.65   1
   1  -9 -10-247.242 319.037   1
   1   9 -10 184.048 240.942   2
   1  -9  -9 8671.73 844.047   1
   1   9  -9 9941.19 898.774   2
   1   9  -8 3864.95 568.027   2
   1  -9  -8 3332.71 516.634   1
   1  -9  -7 8344.80 808.528   1
   1   9  -7 10328.1 868.342   2
   1  -9  -6 1333.71 332.225   1
   1   9  -6 2170.88 413.226   2
   1   9  -5 37490.2 1604.86   2
   1  -9  -5 37745.1 1678.72   1
  -1   9   5 35802.8 1197.04   2
   1  -9  -4 629.953 274.098   1
  -1   9   4 481.281 152.036   2
  -1  -9   3 13491.9 995.235   1
   1   9  -3 14461.1 910.945   2
   1  -9  -3 14286.0 993.571   1
  -1   9   3 14397.1 774.028   2
  -1  -9   2 1429.13 316.099   1
   1   9  -2 1233.91 318.087   2
  -1   9   2 1507.50 263.820   2
   1  -9  -2 968.332 261.769   1
  -1   9   1 8170.15 617.674   2
   1   9  -1 9064.98 668.112   2
  -1  -9   1 7823.13 752.127   1
   1  -9  -1 6797.06 706.766   1
   1   9   0 556.306 200.379   2
  -1  -9   0 7.86175 257.716   1
  -1   9   0 305.434 187.295   2
   1  -9   0 10.1275 247.168   1
   1   9   1 10384.8 667.083   2
   1  -9   1 9618.43 820.881   1
  -1  -9  -1 9371.81 816.647   1
  -1   9  -1 9474.84 710.969   2
  -1  -9  -2 6277.32 690.403   1
   1  -9   2 6347.50 674.951   1
   1   9   2 7173.91 526.624   2
  -1   9  -2 6450.84 600.006   2
  -1  -9  -3 9075.48 826.740   1
  -1   9  -3 9503.62 757.067   2
   1   9   3 9695.00 580.314   2
  -1   9  -4 1339.17 295.644   2
  -1  -9  -4 1196.24 299.424   1
  -1  -9  -5 2749.20 491.758   1
  -1   9  -5 3028.82 463.652   2
  -1   9  -5 3134.57 318.705   3
  -1  -9  -6 124.543 237.827   1
  -1   9  -6 760.345 238.202   2
  -1  -9  -7 2887.33 486.768   1
  -1   9  -7 3154.19 491.694   2
  -1   9  -8 34190.3 1663.19   2
  -1  -9  -8 37043.8 1775.95   1
  -1   9  -9 122.213 251.615   2
  -1  -9  -9-134.466 332.333   1
  -1  -9 -10 628.988 296.468   1
  -1   9 -10 885.962 315.732   2
  -1  -9 -11 1740.63 443.365   1
  -1   9 -11 1312.92 373.396   2
  -1   9 -12 79.5771 267.808   2
  -1  -9 -12 34.6893 268.469   1
  -1  -9 -13 1034.92 370.998   1
  -1   9 -13 1706.18 464.040   2
  -1  -9 -14 2253.55 504.642   1
  -1   9 -14 1433.36 427.403   2
  -1  -9 -15 329.511 257.490   1
  -1   9 -15 831.017 398.396   2
  -1   9 -16 1570.73 470.829   2
  -1  -9 -16 2766.44 623.052   1
  -1  -9 -17 726.594 393.857   1
  -1   9 -17 502.135 331.354   2
   1  10 -16 337.035 294.701   2
   1 -10 -16-42.4793 307.835   1
   1 -10 -15-452.593 383.376   1
   1  10 -15-370.846 336.973   2
   1 -10 -14 3930.66 638.187   1
   1  10 -14 4296.05 734.931   2
   1 -10 -13 472.128 302.201   1
   1  10 -13 1876.75 525.975   2
   1  10 -12 1829.98 517.396   2
   1 -10 -12 1080.94 429.833   1
   1 -10 -11 1191.97 428.516   1
   1  10 -11 1392.75 419.243   2
   1  10 -10-354.300 328.315   2
   1 -10 -10-265.119 309.730   1
   1 -10  -9-309.469 305.908   1
   1  10  -9 87.2994 287.122   2
   1 -10  -8 2907.77 522.263   1
   1  10  -8 2778.57 503.251   2
   1  10  -7 343.234 219.588   2
   1 -10  -7 1211.81 369.769   1
   1 -10  -6 5514.92 687.765   1
   1  10  -6 4834.38 617.693   2
   1 -10  -5 664.785 275.096   1
   1  10  -5 1568.57 383.214   2
   1  10  -4-152.023 248.421   2
   1 -10  -4 80.9314 269.751   1
  -1  10   4 294.248 168.850   2
  -1  10   3 4280.00 453.177   2
   1 -10  -3 3763.31 566.410   1
   1  10  -3 3386.49 476.320   2
  -1 -10   2-446.362 354.575   1
   1 -10  -2-225.525 268.526   1
  -1  10   2 84.8360 145.959   2
   1  10  -2 330.646 221.042   2
   1 -10  -1 597.502 303.221   1
  -1 -10   1 667.503 289.634   1
  -1  10   1 784.076 258.159   2
   1  10  -1 468.317 191.112   2
   1  10   0 5008.40 506.126   2
  -1 -10   0 4729.96 639.927   1
  -1  10   0 4781.97 526.361   2
   1 -10   0 5235.70 652.661   1
   1 -10   1 756.825 282.315   1
  -1 -10  -1 305.722 274.140   1
   1  10   1 1034.84 241.952   2
  -1  10  -1 1067.86 284.793   2
  -1  10  -2 30222.2 1410.24   2
   1  10   2 29259.8 1182.66   2
  -1 -10  -2 29324.1 1555.47   1
  -1  10  -3-84.1415 194.122   2
  -1 -10  -3 275.919 255.763   1
  -1 -10  -4 10921.8 958.818   1
  -1  10  -4 12114.2 928.912   2
  -1  10  -5 26097.0 1408.23   2
  -1 -10  -5 26542.2 1513.24   1
  -1  10  -6 21452.2 1296.94   2
  -1 -10  -6 20089.9 1333.92   1
  -1 -10  -7 324.751 253.711   1
  -1  10  -7-180.906 234.192   2
  -1  10  -8-34.7126 257.597   2
  -1 -10  -8-225.823 324.033   1
  -1 -10  -9 1845.85 471.662   1
  -1  10  -9 1533.50 384.915   2
  -1  10 -10 9670.90 967.392   2
  -1 -10 -10 10826.3 1039.88   1
  -1  10 -11 4269.64 686.323   2
  -1 -10 -11 3242.74 613.909   1
  -1 -10 -12-248.807 366.921   1
  -1  10 -12 176.353 255.254   2
  -1 -10 -13 1221.90 391.536   1
  -1  10 -13 1426.47 427.921   2
  -1 -10 -14 216.201 354.131   1
  -1  10 -14 118.255 323.369   2
  -1 -10 -15-218.765 296.326   1
  -1  10 -15 559.881 391.199   2
   1  11 -14 3576.00 662.293   2
   1 -11 -14 4672.27 770.978   1
   1  11 -13 8693.99 1017.17   2
   1 -11 -13 9404.02 1036.57   1
   1  11 -12 1159.73 448.852   2
   1 -11 -12 382.657 310.573   1
   1 -11 -11 2158.16 523.104   1
   1  11 -11 2781.35 590.225   2
   1  11 -10 970.500 427.680   2
   1 -11 -10 581.767 296.347   1
   1 -11  -9 2400.24 506.024   1
   1  11  -9 2256.63 511.653   2
   1 -11  -8 2186.36 482.173   1
   1  11  -8 2893.37 535.171   2
   1  11  -7 5437.98 697.675   2
   1 -11  -7 4767.09 666.365   1
   1 -11  -6 80.3375 240.078   1
   1  11  -6 49.3883 243.922   2
   1 -11  -5-453.597 348.276   1
   1  11  -5 213.705 252.819   2
   1 -11  -4 1482.57 460.356   1
   1  11  -4 1602.10 390.100   2
   1  11  -3 22444.1 1266.64   2
   1 -11  -3 18982.5 1319.77   1
  -1  11   2 5407.90 551.912   2
   1  11  -2 6566.70 662.933   2
  -1 -11   2 5355.41 707.701   1
   1 -11  -2 6698.99 783.075   1
   1 -11  -1 7521.63 834.348   1
   1  11  -1 7163.10 670.630   2
  -1 -11   1 6499.32 776.132   1
  -1  11   1 6762.48 632.441   2
   1 -11   0 785.345 349.590   1
  -1  11   0 966.148 288.583   2
  -1 -11   0 441.787 300.556   1
   1  11   0 863.803 259.100   2
   1 -11   1 40615.3 1917.27   1
  -1  11  -1 37701.6 1640.45   2
  -1 -11  -1 41218.1 1960.22   1
  -1 -11  -2 4249.12 644.185   1
  -1  11  -2 4102.26 542.609   2
  -1  11  -3 2974.45 482.377   2
  -1 -11  -3 1771.70 428.440   1
  -1 -11  -4 5653.59 758.872   1
  -1  11  -4 5253.89 647.357   2
  -1 -11  -5 481.122 340.552   1
  -1  11  -5 664.355 248.349   2
  -1  11  -6 1429.26 404.774   2
  -1 -11  -6 1112.52 381.927   1
  -1 -11  -7 40162.7 2028.51   1
  -1  11  -7 42252.7 1978.91   2
  -1 -11  -8-247.968 377.996   1
  -1  11  -8 536.290 333.273   2
  -1  11  -9 6264.73 784.854   2
  -1 -11  -9 5923.66 803.555   1
  -1 -11 -10 1315.34 420.145   1
  -1  11 -10 480.501 370.757   2
  -1  11 -11 335.232 286.559   2
  -1 -11 -11 539.753 345.554   1
  -1 -11 -12 1706.94 502.382   1
  -1  11 -12 1950.44 515.450   2
  -1 -11 -13 3473.07 668.309   1
  -1  11 -13 2182.65 593.819   2
  -1  11 -14 2725.10 619.738   2
  -1 -11 -14 2549.51 603.343   1
   1  12 -12 667.882 352.461   2
   1 -12 -12-124.841 312.189   1
   1  12 -11 5515.80 809.492   2
   1 -12 -11 4218.04 734.544   1
   1 -12 -10 13196.8 1217.65   1
   1  12 -10 13609.1 1222.00   2
   1  12  -9-23.8929 257.445   2
   1 -12  -9 733.660 404.691   1
   1  12  -8 14515.4 1203.53   2
   1 -12  -8 14895.7 1243.39   1
   1 -12  -7 8175.53 938.141   1
   1  12  -7 7609.00 862.740   2
   1  12  -6 6928.91 793.097   2
   1 -12  -6 6814.79 837.494   1
   1  12  -5 2161.73 449.093   2
   1 -12  -5 1254.88 432.678   1
   1 -12  -4 1883.75 463.814   1
   1  12  -4 2164.47 437.130   2
   1 -12  -3-382.987 349.248   1
   1  12  -3 369.770 222.535   2
   1  12  -2 461.915 222.024   2
  -1 -12   2-33.9544 339.193   1
   1 -12  -1 1229.81 322.686   1
  -1 -12   1 222.687 274.467   1
   1 -12   0 782.806 332.359   1
  -1 -12   0 848.718 298.737   1
  -1  12   0 587.906 247.989   2
  -1 -12  -1 8593.72 927.272   1
  -1  12  -1 7284.84 721.785   2
  -1 -12  -2 709.527 343.481   1
  -1  12  -2 541.165 277.319   2
  -1 -12  -3 6086.46 795.830   1
  -1  12  -3 4473.49 603.481   2
  -1  12  -4 10632.6 941.561   2
  -1 -12  -4 11308.1 1105.51   1
  -1 -12  -5 24273.4 1601.06   1
  -1  12  -5 24565.3 1479.40   2
  -1  12  -6 7.58633 271.828   2
  -1 -12  -6 189.823 306.957   1
  -1  12  -7 2647.24 535.347   2
  -1 -12  -7 2767.83 574.575   1
  -1  12  -8 4166.25 707.893   2
  -1 -12  -8 4818.75 754.920   1
  -1  12  -9 12329.6 1146.67   2
  -1 -12  -9 15470.8 1323.56   1
  -1  12 -10 662.971 417.343   2
  -1 -12 -10-408.936 304.292   1
  -1  12 -11 1693.88 519.453   2
  -1 -12 -11 1387.19 461.111   1
   1  13  -8 219.299 244.318   2
   1 -13  -8-123.120 236.524   1
   1 -13  -7 86.8672 284.021   1
   1  13  -7 164.763 239.282   2
   1  13  -6 249.797 317.333   2
   1 -13  -6-44.3135 312.366   1
   1  13  -5 197.902 215.235   2
   1 -13  -5 272.229 347.475   1
   1 -13  -4-221.162 332.741   1
   1  13  -4-131.044 204.548   2
   1 -13  -3 1240.72 428.966   1
   1 -13  -2 2213.45 554.348   1
  -1 -13   1-750.855 409.817   1
   1 -13  -1-554.560 422.996   1
  -1 -13   0 1688.76 466.420   1
   1 -13   0 2204.12 509.665   1
  -1 -13  -1 1079.92 400.880   1
  -1  13  -2 2421.20 464.811   2
  -1 -13  -2 3285.58 632.880   1
  -1  13  -3 5468.20 697.536   2
  -1 -13  -3 7107.75 894.791   1
  -1 -13  -4 91.3052 252.364   1
  -1  13  -4-63.6641 255.219   2
  -1 -13  -5 1363.31 450.856   1
  -1  13  -5 1042.44 395.066   2
  -1  13  -6 1672.36 463.051   2
  -1 -13  -6 2256.21 577.737   1
  -1  13  -7 146.618 252.798   2
  -1 -13  -7 464.935 354.173   1
  -1  13  -8 6273.54 844.597   2
  -1 -13  -8 5828.94 845.618   1
   2   0 -23 586.050 370.608   1
   2   0 -22-154.419 223.612   1
   2   0 -21-113.838 238.869   2
   2   0 -21 64.5269 276.857   1
   2   0 -20-278.023 270.994   1
   2   0 -20-199.840 192.045   2
   2   0 -19 219.907 228.613   2
   2   0 -19-102.090 236.339   1
   2   0 -18 3429.37 551.755   1
   2   0 -18 4151.30 531.468   2
   2   0 -17 133.868 254.523   2
   2   0 -17 233.270 246.194   1
   2   0 -16-31.1254 184.268   2
   2   0 -15 281.250 215.065   2
   2   0 -14 6910.98 588.019   2
   2   0 -13 373.919 253.726   2
   2   0 -12 169068. 3596.00   2
   2   0 -11 225.903 191.610   2
   2   0 -10 109980. 2549.35   2
   2   0  -9-41.4217 164.890   2
   2   0  -8 160976. 3208.71   2
   2   0  -7 94.8032 150.355   2
  -2   0   6 487697. 7815.06   3
   2   0  -6 479423. 7949.61   2
  -2   0   5-17.7209 94.6083   3
  -2   0   5-13.0741 109.308   2
   2   0  -5 56.0982 125.175   2
   2   0  -4 2360.11 239.417   2
  -2   0   4 2854.03 232.022   3
  -2   0   4 2646.53 246.712   2
  -2   0   3 167.438 114.829   2
   2   0  -3 57.2522 69.2248   3
   2   0  -3 32.9148 114.355   2
  -2   0   3 68.6640 91.6119   3
   2   0  -2 260319. 4259.13   3
  -2   0   2 248732. 4234.60   3
   2   0   1 159.629 80.8636   3
  -2   0  -1 256.488 113.180   3
  -2   0  -1 12.3385 53.9327   1
   2   0   2 204692. 3441.72   3
  -2   0  -2 189019. 3416.36   3
  -2   0  -3 136.994 107.334   3
   2   0   3 246.969 106.845   3
   2   0   4 3369.50 267.278   3
  -2   0  -4 2002.53 220.429   3
  -2   0  -5 57.2347 108.855   3
  -2   0  -6 2265.48 239.474   2
  -2   0  -6 2769.88 284.293   3
  -2   0  -7 124.476 155.184   3
  -2   0  -7 77.0801 121.001   2
  -2   0  -8 75450.3 1782.10   2
  -2   0  -9 40.8768 103.759   2
  -2   0 -10 15215.7 718.446   2
  -2   0 -11 84.6284 146.259   2
  -2   0 -12 5644.77 593.078   1
  -2   0 -12 5389.82 461.207   2
  -2   0 -13 10.4383 144.303   2
  -2   0 -13 138.304 227.069   1
  -2   0 -14 133254. 3576.55   1
  -2   0 -14 139385. 3163.51   2
  -2   0 -15 106.772 253.635   1
  -2   0 -15-272.332 180.973   2
  -2   0 -16 2463.21 369.202   2
  -2   0 -16 2936.36 537.435   1
  -2   0 -17-106.103 281.697   1
  -2   0 -17 429.984 204.204   2
  -2   0 -18 3469.68 581.657   1
  -2   0 -18 3819.42 484.124   2
  -2   0 -19 188.756 227.406   1
  -2   0 -20 10042.2 1032.56   1
  -2   0 -21-319.683 347.265   1
  -2   0 -22 2984.97 592.039   1
   2  -1 -23 1147.85 426.455   1
   2   1 -23 2802.82 591.204   1
   2  -1 -22 1686.66 489.925   1
   2   1 -22 855.539 404.068   1
   2   1 -22 1374.49 385.182   2
   2   1 -21 3081.81 587.844   1
   2   1 -21 2599.33 486.855   2
   2  -1 -21 1221.62 424.658   1
   2   1 -20 6303.49 708.388   2
   2  -1 -20 5019.73 706.559   1
   2  -1 -20 5869.11 629.321   2
   2  -1 -19 3974.61 506.110   2
   2  -1 -19 3898.69 594.977   1
   2   1 -19 3088.54 494.588   2
   2   1 -18 2855.58 486.417   2
   2  -1 -18 2316.57 467.508   1
   2  -1 -18 2895.84 423.575   2
   2  -1 -17 1438.16 327.837   2
   2  -1 -17 857.920 295.568   1
   2   1 -17 738.898 286.884   2
   2   1 -16 198.832 207.699   2
   2  -1 -16 769.422 273.618   1
   2  -1 -16 1083.01 280.509   2
   2  -1 -15 1289.94 350.069   1
   2   1 -15 1772.32 374.485   2
   2  -1 -15 1845.98 324.807   2
   2  -1 -14 4307.88 530.078   1
   2   1 -14 4114.34 483.571   2
   2  -1 -14 4827.42 479.554   2
   2   1 -13 4696.86 509.624   2
   2  -1 -13 4512.10 519.541   1
   2  -1 -13 5166.74 470.592   2
   2   1 -12 789.315 263.172   2
   2  -1 -12 461.737 209.987   1
   2  -1 -12 808.119 222.703   2
   2  -1 -11-184.040 154.906   2
   2  -1 -11-58.7929 200.501   1
   2  -1 -10 1759.01 298.441   1
   2   1 -10 2678.01 362.528   2
   2  -1 -10 1617.35 247.261   2
   2  -1  -9 106687. 2328.06   2
  -2  -1   9 105166. 2143.26   3
   2  -1  -9 107151. 2449.37   1
   2   1  -9 104624. 2480.04   2
   2  -1  -8 2881.89 322.602   1
   2   1  -8 3180.98 351.219   2
   2  -1  -8 2828.24 291.596   2
  -2  -1   8 3102.37 260.520   3
   2  -1  -7 10369.6 532.668   1
  -2  -1   7 10610.9 450.062   3
   2   1  -7 10298.8 583.150   2
   2  -1  -7 10276.1 530.099   2
   2  -1  -6 252810. 4512.66   2
   2   1  -6 259997. 4632.36   2
  -2  -1   6 261867. 4341.83   3
  -2   1   6 260745. 4503.13   2
   2  -1  -6 254538. 4482.10   1
   2  -1  -5 116700. 2258.89   2
  -2   1   5 117591. 2260.53   2
   2   1  -5 109536. 2339.23   2
  -2  -1   5 114575. 2123.45   3
   2  -1  -5 111721. 2166.10   1
   2   1  -5 112534. 2112.91   3
   2   1  -4 7723.60 436.353   2
   2  -1  -4 7865.66 340.408   1
  -2  -1   4 8450.38 362.941   3
   2   1  -4 8106.67 356.780   3
  -2   1   4 8634.07 416.744   2
  -2  -1   4 8164.86 432.179   2
   2   1  -3 286664. 4886.64   2
  -2   1   3 288834. 4859.86   3
  -2   1   3 285576. 4842.77   2
  -2  -1   3 294576. 4900.93   2
   2  -1  -3 286221. 4590.90   1
  -2  -1   3 290158. 4727.56   3
  -2   1   3 297624. 4611.85   1
   2   1  -3 291843. 4745.69   3
   2   1  -2 417287. 6769.99   2
  -2  -1   2 435604. 6799.48   2
  -2  -1   2 413678. 6676.11   3
   2  -1  -2 405995. 6433.22   1
   2   1  -2 404554. 6541.06   1
   2   1  -2 428017. 6690.16   3
  -2   1   2 404752. 6436.85   1
   2  -1  -2 425392. 6778.70   3
  -2   1   2 414228. 6771.11   3
   2   1  -1 13322.3 497.194   2
  -2  -1   1 13433.8 484.562   3
  -2   1   1 13704.6 517.902   3
   2   1  -1 14438.8 504.235   3
   2   1  -1 14248.6 406.013   1
  -2  -1   1 14593.5 402.946   1
  -2  -1   1 15189.9 521.945   2
   2  -1  -1 14248.6 525.031   3
  -2  -1   0 341743. 5339.05   2
   2   1   0 339088. 5385.61   3
  -2  -1   0 329571. 5172.02   1
  -2  -1   0 322252. 5382.72   3
   2   1   0 319854. 5177.92   1
   2  -1   0 332466. 5379.58   3
  -2   1   0 317325. 5352.16   3
  -2   1  -1-29.7600 86.6250   3
  -2  -1  -1-9.39531 100.199   3
   2   1   1 57.1731 61.7874   1
  -2  -1  -1 25.8839 64.8927   1
   2   1   1 6.88254 70.1695   3
   2  -1   1 101.483 94.0219   3
  -2   1  -2 198.387 100.988   3
   2   1   2 237.670 82.6371   3
  -2  -1  -2 429.330 120.800   1
   2   1   2 330.555 98.0296   1
  -2  -1  -2 190.967 129.109   3
   2  -1   2 246.545 80.2005   3
   2   1   3 2645.74 228.551   1
  -2   1  -3 2597.35 220.094   3
  -2  -1  -3 3020.24 278.362   3
   2  -1   3 3254.81 231.050   3
  -2  -1  -3 2329.58 221.063   1
  -2  -1  -4 70236.5 1616.58   3
  -2  -1  -4 71555.7 1603.96   1
  -2   1  -4 65940.5 1488.45   3
   2  -1   4 72623.4 1525.97   3
  -2   1  -5 207.631 118.077   2
  -2   1  -5 281.446 101.122   3
   2  -1   5 594.565 125.992   3
  -2  -1  -5 470.249 159.662   1
  -2  -1  -5 725.782 181.923   3
  -2  -1  -6 283762. 5022.47   1
   2  -1   6 280243. 4754.44   3
  -2   1  -6 269517. 4741.28   3
  -2   1  -6 281407. 4915.58   2
  -2  -1  -6 277692. 4648.64   2
  -2  -1  -6 274581. 4923.20   3
  -2   1  -7 23475.0 879.342   2
  -2  -1  -7 23191.3 738.272   2
  -2   1  -7 22871.4 780.580   3
  -2  -1  -7 23398.1 952.537   1
  -2  -1  -8 2.69905 172.491   1
  -2   1  -8 54.2061 110.975   3
  -2   1  -8 32.6716 128.821   2
  -2  -1  -8-25.9300 95.4946   2
  -2  -1  -9 5511.45 510.497   1
  -2  -1  -9 5742.84 377.052   2
  -2   1  -9 6285.35 474.926   2
  -2  -1 -10 7341.22 451.470   2
  -2  -1 -10 9192.13 679.380   1
  -2   1 -10 8323.48 563.238   2
  -2  -1 -11 5491.99 570.966   1
  -2  -1 -11 6159.78 431.892   2
  -2   1 -11 6308.06 506.199   2
  -2   1 -12 34025.7 1297.45   2
  -2  -1 -12 33059.9 1126.97   2
  -2  -1 -12 37546.8 1531.67   1
  -2  -1 -13 57970.2 2060.18   1
  -2   1 -13 60465.9 1859.22   2
  -2  -1 -13 58199.7 1648.17   2
  -2  -1 -14 3617.76 385.970   2
  -2  -1 -14 3060.30 491.759   1
  -2   1 -14 2794.59 394.659   2
  -2   1 -15 2213.46 364.415   2
  -2  -1 -15 3156.42 520.971   1
  -2  -1 -15 2465.95 340.889   2
  -2  -1 -16 5773.49 526.017   2
  -2   1 -16 5803.62 614.330   2
  -2  -1 -16 4354.61 618.396   1
  -2   1 -17 839.371 301.699   2
  -2  -1 -17 595.039 302.777   1
  -2  -1 -17 707.887 233.728   2
  -2   1 -18-318.060 229.254   2
  -2   1 -18 188.461 260.324   1
  -2  -1 -18 61.5665 229.432   1
  -2   1 -19 5777.06 787.367   1
  -2   1 -19 5818.19 656.635   2
  -2  -1 -19 5551.89 739.826   1
  -2   1 -20 1186.54 431.971   1
  -2  -1 -20 1400.99 422.985   1
  -2  -1 -21 3073.44 636.946   1
  -2   1 -21 2671.65 580.935   1
  -2  -1 -22-123.342 306.145   1
  -2   1 -22 472.043 350.264   1
   2   2 -23 100.237 289.371   2
   2  -2 -23 371.278 306.111   1
   2   2 -22 1045.20 339.633   2
   2  -2 -22 1194.39 395.798   1
   2   2 -21 6731.69 774.719   2
   2  -2 -21 6489.32 825.899   1
   2  -2 -20 9045.48 925.417   1
   2   2 -20 9674.24 896.656   2
   2  -2 -19 1509.64 436.049   1
   2   2 -19 652.977 333.879   2
   2   2 -18 18511.3 1192.80   2
   2  -2 -18 19857.0 1269.03   1
   2  -2 -18 19158.7 1007.81   2
   2  -2 -17 6424.58 704.771   1
   2  -2 -17 7862.07 632.911   2
   2   2 -17 7332.87 735.365   2
  -2  -2  16 286.974 138.659   3
   2  -2 -16 26.8025 172.234   2
   2   2 -16 162.102 236.427   2
   2  -2 -16-91.6635 250.915   1
   2  -2 -15 661.869 238.624   2
   2   2 -15 580.814 315.797   2
  -2  -2  15 564.513 147.584   3
   2  -2 -15 252.735 233.618   1
  -2  -2  14 1.30144 83.9391   3
   2  -2 -14-22.4847 146.358   2
   2  -2 -14 100.330 202.654   1
   2   2 -14-199.392 240.868   2
  -2  -2  13 19128.1 709.390   3
   2  -2 -13 20406.8 1072.76   1
   2  -2 -13 18839.4 868.570   2
   2   2 -13 18077.0 1009.45   2
  -2  -2  12 284.375 99.6664   3
   2  -2 -12 323.517 139.383   2
   2  -2 -12 412.519 235.875   1
   2   2 -12 458.589 239.214   2
  -2  -2  11-4.02150 68.6125   3
   2  -2 -11-54.6846 125.954   2
   2   2 -11 117.147 223.367   2
   2  -2 -11-12.6135 171.494   1
   2   2 -10 23397.0 1038.31   2
   2  -2 -10 21021.8 959.463   1
   2  -2 -10 21635.2 842.264   2
  -2  -2  10 21692.2 694.091   3
   2  -2  -9 1760.17 273.450   1
   2  -2  -9 1544.48 218.687   2
   2   2  -9 2278.79 362.104   2
  -2  -2   9 2028.88 189.662   3
   2  -2  -8 119720. 2427.41   2
   2   2  -8 115855. 2690.40   2
   2  -2  -8 118827. 2572.13   1
  -2  -2   8 118531. 2191.36   3
   2   2  -7 8330.29 551.375   2
  -2  -2   7 7386.07 334.600   3
   2  -2  -7 7533.03 470.552   1
  -2   2   6 42365.6 1111.66   2
   2  -2  -6 40483.2 1146.43   1
  -2  -2   6 42830.7 961.621   3
   2   2  -6 43198.2 1276.89   2
   2   2  -6 40680.1 953.021   3
  -2   2   5 133740. 2541.40   1
  -2   2   5 135846. 2545.10   2
  -2  -2   5 134941. 2366.91   3
   2  -2  -5 132447. 2527.01   1
   2   2  -5 130236. 2717.47   2
   2   2  -5 131003. 2365.59   3
   2   2  -4 166081. 3173.81   2
  -2  -2   4 166216. 2876.09   3
   2   2  -4 165463. 2877.17   3
  -2   2   4 169630. 2972.21   1
   2  -2  -4 165018. 2957.32   1
   2   2  -3 15289.0 564.940   1
   2   2  -3 15454.8 621.863   2
  -2  -2   3 15551.1 517.315   3
   2   2  -3 16143.3 522.918   3
   2  -2  -3 15316.3 509.053   1
  -2   2   3 14754.5 497.372   1
  -2  -2   2 190580. 3254.44   2
  -2   2   2 181146. 3041.59   1
  -2  -2   2 176658. 3110.88   3
   2   2  -2 177749. 3115.99   3
  -2   2   2 178695. 3255.16   3
   2   2  -2 172531. 3224.30   2
  -2  -2   2 182449. 3141.50   1
   2   2  -2 177109. 3137.01   1
   2  -2  -2 175661. 3021.13   1
   2   2  -1 103191. 1961.20   3
  -2  -2   1 98915.5 1936.01   3
  -2  -2   1 99742.5 1903.94   1
   2   2  -1 98219.9 1947.12   2
  -2  -2   1 100605. 1959.65   2
  -2   2   1 96758.5 1987.52   3
  -2   2   1 100753. 1817.47   1
   2  -2  -1 96952.8 1795.23   1
   2   2  -1 97927.2 1912.75   1
   2   2   0 158.119 91.6984   3
  -2  -2   0 97.5497 98.6187   3
  -2   2   0 270.459 122.066   3
   2   2   0 237.881 92.8414   2
  -2   2   0 195.277 80.2262   1
  -2  -2   0 183.247 98.4732   1
  -2  -2   0 504.929 106.667   2
   2  -2   0 253.212 104.188   3
   2   2   0 465.053 104.449   1
  -2   2  -1 101212. 2013.13   3
   2   2   1 103963. 1920.36   2
  -2  -2  -1 106008. 1933.75   2
   2   2   1 101493. 2017.58   1
   2   2   1 107905. 2116.17   3
  -2   2  -1 103778. 1949.24   1
   2  -2   1 107432. 2039.04   3
  -2  -2  -1 103298. 2020.30   1
  -2  -2  -1 101278. 2096.14   3
  -2  -2  -2 81850.0 1769.69   1
  -2  -2  -2 82139.4 1821.54   3
   2  -2   2 88900.3 1722.97   3
  -2  -2  -2 84580.3 1586.42   2
  -2   2  -2 81561.3 1683.86   3
   2   2   2 83594.8 1756.70   1
  -2   2  -3 30525.5 830.877   3
  -2  -2  -3 30289.9 932.283   1
  -2  -2  -3 29928.6 966.338   3
   2  -2   3 32751.4 852.838   3
   2  -2   4 72581.2 1515.71   3
  -2   2  -4 67769.6 1481.19   3
  -2  -2  -4 72557.1 1724.73   3
  -2  -2  -4 71541.1 1696.25   1
  -2   2  -4 74586.9 1742.15   2
  -2   2  -5 1054.79 202.934   2
  -2   2  -5 1061.15 154.620   3
  -2  -2  -5 540.115 173.067   1
   2  -2   5 1090.03 151.927   3
  -2   2  -6 12496.6 648.802   2
   2  -2   6 12824.6 511.339   3
  -2  -2  -6 13262.0 682.861   1
  -2  -2  -6 12944.7 437.320   2
  -2   2  -6 11646.2 490.903   3
  -2  -2  -7 4588.45 429.311   1
  -2  -2  -7 3903.76 237.663   2
  -2   2  -7 3975.64 291.822   3
  -2   2  -7 4454.43 411.696   2
   2  -2   7 4189.37 292.622   3
  -2  -2  -8 13286.1 765.977   1
  -2   2  -8 13363.1 728.812   2
  -2   2  -8 13580.8 561.463   3
  -2  -2  -8 13169.9 488.471   2
  -2  -2  -9 138292. 3105.67   1
  -2   2  -9 127087. 2562.80   3
  -2  -2  -9 130749. 2472.28   2
  -2   2  -9 133528. 2965.90   2
  -2  -2 -10 44326.5 1578.63   1
  -2  -2 -10 41717.2 1101.16   2
  -2   2 -10 42277.3 1459.28   2
  -2  -2 -11 26487.4 1252.07   1
  -2  -2 -11 27159.2 873.753   2
  -2   2 -11 27420.0 1176.19   2
  -2  -2 -12 1392.88 342.236   1
  -2   2 -12 1282.55 272.716   2
  -2  -2 -12 1749.23 236.140   2
  -2  -2 -13 5233.83 400.172   2
  -2   2 -13 6747.67 609.976   2
  -2  -2 -13 5561.01 611.930   1
  -2   2 -14 43907.9 1676.36   2
  -2  -2 -14 46119.7 1369.13   2
  -2  -2 -14 45489.4 1860.01   1
  -2  -2 -15 30649.1 1107.83   2
  -2   2 -15 30280.8 1387.26   2
  -2  -2 -15 28595.4 1507.08   1
  -2  -2 -16 313.632 303.670   1
  -2   2 -16 230.309 212.731   2
  -2   2 -17 17953.3 1117.65   2
  -2  -2 -17 19213.4 1293.14   1
  -2   2 -18 1154.14 326.618   2
  -2  -2 -18 690.222 306.646   1
  -2   2 -19-294.686 261.777   2
  -2  -2 -19-235.941 357.951   1
  -2   2 -20-180.696 236.629   2
  -2  -2 -20-23.6840 281.552   1
  -2  -2 -21 851.786 392.196   1
  -2   2 -21-91.0566 238.749   2
  -2   2 -21 689.558 341.249   1
  -2  -2 -22 87.9361 337.726   1
  -2   2 -22 348.029 331.753   1
   2   3 -23 180.828 285.612   2
   2  -3 -23-241.956 333.609   1
   2  -3 -22 6.22606 281.961   1
   2   3 -22 133.222 259.379   2
   2   3 -21 1784.30 451.554   2
   2  -3 -21 567.125 314.930   1
   2   3 -20 1399.85 404.685   2
   2  -3 -20 1101.37 400.071   1
   2   3 -19 3950.18 605.985   2
   2  -3 -19 2376.37 513.571   1
   2   3 -18 3141.36 522.955   2
   2  -3 -18 3500.36 559.893   1
   2   3 -17 184.488 262.736   2
   2  -3 -17 131.546 237.299   1
   2  -3 -17-245.596 162.429   2
   2  -3 -16 4484.83 433.540   2
   2   3 -16 5140.06 625.305   2
   2  -3 -16 4292.63 583.322   1
   2  -3 -15 3543.06 378.395   2
   2  -3 -15 3557.51 513.947   1
   2   3 -15 3364.59 500.730   2
   2  -3 -14 4656.39 552.797   1
   2  -3 -14 4201.69 394.934   2
  -2  -3  14 4258.09 278.717   3
   2   3 -14 3728.68 518.713   2
  -2  -3  13 5868.89 315.327   3
   2  -3 -13 5877.76 590.095   1
   2   3 -13 5932.28 617.828   2
   2  -3 -13 5816.04 442.457   2
   2  -3 -12 2426.23 381.007   1
  -2  -3  12 2324.55 186.530   3
   2  -3 -12 2213.46 269.811   2
   2   3 -12 2207.50 395.039   2
  -2  -3  11 3240.06 212.121   3
   2   3 -11 3251.17 454.432   2
   2  -3 -11 2985.66 401.506   1
   2   3 -10 44165.9 1555.04   2
  -2  -3  10 41001.6 928.263   3
   2  -3 -10 41828.4 1440.00   1
  -2  -3   9 247033. 4088.75   3
   2   3  -9 260918. 5006.83   2
   2  -3  -9 253953. 4809.98   1
  -2  -3   8 147904. 2544.27   3
   2   3  -8 150148. 3289.20   2
   2  -3  -8 148132. 3116.84   1
  -2   3   7 85912.8 1840.77   2
  -2  -3   7 86842.5 1594.11   3
   2   3  -7 91082.5 2211.66   2
   2  -3  -7 87433.3 2042.01   1
   2   3  -7 81161.0 1579.51   3
  -2   3   6 19080.9 682.791   2
   2   3  -6 19560.5 870.946   2
   2  -3  -6 19402.3 773.493   1
   2   3  -6 17968.1 536.577   3
  -2  -3   6 18970.9 546.938   3
   2   3  -5 74743.5 1499.31   3
  -2  -3   5 78271.0 1512.34   3
   2  -3  -5 78361.4 1779.90   1
   2   3  -5 80262.2 1930.64   2
   2  -3  -4 81326.8 1792.79   1
   2   3  -4 82196.1 1625.81   3
  -2  -3   4 83719.6 1624.81   3
   2   3  -4 82943.2 1944.74   2
   2   3  -3 53972.2 1416.14   2
  -2   3   3 56466.0 1324.33   1
   2   3  -3 55987.3 1237.80   3
  -2  -3   3 55890.0 1238.88   3
   2  -3  -3 55868.7 1322.75   1
  -2   3   2 413.870 105.887   1
  -2  -3   2 312.883 141.622   1
  -2  -3   2 501.607 126.222   3
   2   3  -2 790.946 178.065   2
   2  -3  -2 290.319 108.529   1
   2   3  -2 373.786 106.518   3
  -2   3   1 24173.5 748.132   1
   2   3  -1 24334.2 776.330   2
  -2  -3   1 24393.7 814.421   1
  -2  -3   1 25371.0 783.584   2
  -2  -3   1 24212.7 774.660   3
   2  -3  -1 24520.6 749.733   1
   2   3  -1 24750.2 774.373   3
  -2  -3   0 51128.1 1292.87   1
   2   3   0 49743.8 1181.49   2
   2  -3   0 49097.9 1215.18   1
  -2  -3   0 55848.4 1216.72   2
  -2   3   0 49762.9 1204.03   1
  -2   3   0 47362.2 1243.52   3
  -2  -3   0 51956.1 1280.47   3
  -2   3  -1 60249.3 1392.05   3
   2   3   1 59304.7 1278.53   2
  -2   3  -1 59410.3 1395.06   1
  -2  -3  -1 62608.1 1293.37   2
  -2  -3  -1 58916.4 1472.55   3
  -2  -3  -1 58750.4 1460.72   1
  -2  -3  -2 207843. 3450.98   2
  -2  -3  -2 202122. 3822.59   3
  -2  -3  -2 211118. 3810.52   1
  -2   3  -2 208691. 3623.80   3
   2   3   2 203139. 3444.81   2
   2  -3   3 27010.2 772.919   3
  -2  -3  -3 25987.9 634.183   2
  -2  -3  -3 24808.8 906.038   1
  -2   3  -3 24112.8 742.177   3
  -2   3  -3 25422.7 933.959   2
  -2  -3  -4 83337.5 1942.00   1
  -2   3  -4 74002.8 1608.66   3
  -2   3  -4 79476.8 1950.96   2
  -2  -3  -4 77486.2 1422.75   2
   2  -3   4 82853.5 1653.35   3
  -2   3  -5 101405. 1981.27   3
   2  -3   5 107049. 2016.36   3
  -2  -3  -5 108745. 2404.40   1
  -2   3  -5 105376. 2410.21   2
  -2  -3  -5 98864.3 1752.44   2
  -2   3  -6 3709.17 262.897   3
   2  -3   6 4093.79 269.292   3
  -2   3  -6 4088.87 404.410   2
  -2  -3  -6 3728.31 174.456   2
  -2  -3  -6 4166.38 414.023   1
  -2   3  -7 6039.12 506.901   2
  -2  -3  -7 5717.14 510.526   1
  -2   3  -7 5967.69 328.973   3
  -2  -3  -7 5530.93 226.600   2
   2  -3   7 5802.13 329.466   3
   2  -3   8 1474.24 167.465   3
  -2   3  -8 1480.26 174.628   3
  -2  -3  -8 1699.70 321.404   1
  -2  -3  -8 1432.23 123.599   2
  -2   3  -8 805.036 233.242   2
  -2  -3  -9 32028.2 1315.44   1
   2  -3   9 30508.2 881.173   3
  -2  -3  -9 32034.2 759.804   2
  -2   3  -9 31649.7 897.704   3
  -2   3  -9 34104.6 1312.51   2
  -2  -3 -10 42051.9 1563.08   1
  -2  -3 -10 39647.2 935.734   2
  -2   3 -10 38902.8 1472.40   2
   2  -3  10 38391.3 1044.78   3
  -2  -3 -11-267.909 235.630   1
  -2  -3 -11 103.849 79.3027   2
  -2   3 -11 192.955 197.362   2
  -2  -3 -12 90510.1 2661.44   1
  -2   3 -12 90993.2 2554.45   2
  -2  -3 -12 88350.3 1832.09   2
  -2  -3 -13 69626.5 2355.90   1
  -2   3 -13 69818.6 2252.71   2
  -2  -3 -13 71549.2 1599.13   2
  -2   3 -14 4045.24 519.821   2
  -2  -3 -14 3983.69 552.837   1
  -2  -3 -15 20680.0 1284.62   1
  -2   3 -15 20727.2 1180.40   2
  -2  -3 -16 1027.56 338.817   1
  -2   3 -16 687.947 251.036   2
  -2  -3 -17 47.6559 218.064   1
  -2   3 -17-96.6539 217.347   2
  -2   3 -18-520.167 297.122   2
  -2  -3 -18 273.436 310.909   1
  -2  -3 -19-171.483 278.311   1
  -2   3 -19-115.764 244.218   2
  -2   3 -20 5779.24 723.833   2
  -2  -3 -20 5183.49 772.113   1
  -2  -3 -21 646.426 330.236   1
  -2   3 -21 916.424 365.827   2
   2  -4 -22 1037.57 393.801   1
   2   4 -22 559.927 313.530   2
   2  -4 -21 692.125 337.050   1
   2   4 -21 664.898 337.080   2
   2   4 -20 4327.06 667.671   2
   2  -4 -20 5030.99 723.972   1
   2   4 -19 3500.51 607.112   2
   2  -4 -19 3566.21 598.221   1
   2  -4 -18 458.385 282.352   1
   2   4 -18 409.014 325.620   2
   2   4 -17 684.500 354.250   2
   2  -4 -17 345.965 288.349   1
   2  -4 -16 226.889 212.676   1
   2   4 -16 138.446 230.734   2
   2   4 -15 9425.24 845.898   2
   2  -4 -15 8469.52 783.193   1
   2   4 -14-295.426 285.557   2
   2  -4 -14-212.741 254.537   1
   2   4 -13 401.325 266.196   2
   2  -4 -13 167.541 189.458   1
   2  -4 -12 8418.01 687.148   1
   2   4 -12 8378.67 709.259   2
   2  -4 -11 1638.89 330.264   1
   2   4 -11 1252.19 317.291   2
   2  -4 -10 1510.26 314.753   1
   2   4 -10 1033.51 262.946   2
   2   4  -9 12827.5 817.583   2
  -2  -4   9 11650.6 334.697   3
   2  -4  -9 12784.4 748.033   1
  -2  -4   8 38465.1 821.090   3
   2   4  -8 43476.0 1512.51   2
   2  -4  -8 41972.1 1395.19   1
   2   4  -7 18340.9 914.141   2
   2   4  -7 14862.3 459.370   3
   2  -4  -7 17095.6 811.873   1
  -2  -4   7 16594.4 474.557   3
   2   4  -6 508061. 8301.88   2
   2  -4  -6 506364. 8121.50   1
  -2  -4   6 500144. 7491.01   3
   2   4  -5 2980.50 220.442   3
   2   4  -5 3424.97 399.479   2
  -2  -4   5 3514.47 239.387   3
   2  -4  -5 3424.62 341.078   1
   2   4  -4 17710.2 594.017   3
  -2  -4   4 17928.4 598.627   3
   2   4  -4 18269.9 810.781   2
   2  -4  -4 17870.2 751.696   1
  -2  -4   3 462.244 154.268   1
   2  -4  -3 934.424 187.647   1
   2   4  -3 950.773 148.521   3
   2   4  -3 1222.99 235.897   2
  -2  -4   3 985.517 164.097   3
   2  -4  -2 487452. 7940.80   1
   2   4  -2 468213. 7944.83   2
  -2  -4   2 483174. 7799.74   3
  -2  -4   2 479569. 8063.78   1
   2   4  -1 35234.3 1039.48   2
   2  -4  -1 34951.8 1055.47   1
  -2  -4   1 34888.5 1132.24   1
  -2  -4   0 865.859 199.404   1
   2  -4   0 555.436 150.222   1
   2   4   0 699.519 161.996   2
  -2  -4   0 867.176 149.271   2
  -2  -4  -1 5768.24 322.799   2
  -2  -4  -1 5654.35 440.913   1
   2   4   1 5792.19 335.378   2
  -2   4  -1 5154.44 369.275   3
  -2   4  -2 1351.82 255.056   2
   2   4   2 825.609 127.045   2
  -2  -4  -2 1146.67 141.781   2
  -2  -4  -2 756.877 205.752   1
  -2   4  -2 867.198 175.679   3
   2   4   3 67859.5 1355.38   2
  -2  -4  -3 72358.7 1847.97   1
  -2  -4  -3 71053.6 1366.81   2
  -2   4  -3 71892.9 1853.89   2
  -2   4  -3 68858.6 1553.02   3
  -2  -4  -4 191289. 3186.78   2
  -2   4  -4 200426. 3484.21   3
  -2  -4  -4 201974. 3953.25   1
  -2   4  -4 207376. 3972.47   2
  -2  -4  -5 362.004 189.141   1
  -2   4  -5 294.832 93.2846   3
  -2   4  -5 231.597 194.869   2
  -2  -4  -6 1296.05 296.457   1
   2  -4   6 1269.28 155.680   3
  -2   4  -6 1309.86 155.184   3
  -2   4  -6 1253.42 287.048   2
  -2   4  -7 13346.8 788.689   2
  -2  -4  -7 14018.1 811.863   1
  -2   4  -7 12907.9 490.018   3
   2  -4   7 12405.0 484.173   3
   2  -4   8 59335.9 1336.51   3
  -2  -4  -8 62961.4 1940.40   1
  -2   4  -8 65615.9 1956.77   2
  -2   4  -8 61941.5 1338.07   3
  -2   4  -9 77.8688 69.2786   3
  -2  -4  -9 228.059 223.726   1
  -2   4  -9 309.737 209.035   2
   2  -4   9 59.7703 58.4723   3
  -2  -4 -10 39637.7 1592.83   1
  -2   4 -10 39004.0 978.779   3
  -2   4 -10 41607.4 1574.87   2
   2  -4  10 38653.7 978.661   3
  -2  -4 -11 19491.0 1115.17   1
  -2   4 -11 21384.1 1146.88   2
  -2  -4 -12 34195.7 1545.59   1
  -2   4 -12 34422.9 1514.82   2
  -2  -4 -13 3631.99 524.396   1
  -2   4 -13 2997.22 456.009   2
  -2  -4 -14 4506.44 601.133   1
  -2   4 -14 4499.57 573.961   2
  -2  -4 -15 14376.8 1079.14   1
  -2   4 -15 13827.4 1013.99   2
  -2  -4 -16-102.850 279.574   1
  -2   4 -16-198.315 274.112   2
  -2  -4 -17 137.464 277.926   1
  -2   4 -17-152.533 241.773   2
  -2  -4 -18 7535.07 874.145   1
  -2   4 -18 7556.10 808.540   2
  -2  -4 -19 699.656 341.046   1
  -2   4 -19 768.111 305.782   2
  -2   4 -20 1440.65 433.347   2
  -2  -4 -20 124.695 307.824   1
  -2   4 -21-142.326 316.304   2
  -2  -4 -21-811.167 366.455   1
   2   5 -22-313.388 347.271   2
   2  -5 -22 574.069 283.585   1
   2   5 -21-268.878 287.520   2
   2  -5 -21-400.888 343.028   1
   2   5 -20 1704.62 441.849   2
   2  -5 -20 2028.37 485.862   1
   2  -5 -19 795.345 340.670   1
   2   5 -19 1052.72 405.740   2
   2   5 -18 3507.78 606.552   2
   2  -5 -18 2238.99 483.109   1
   2  -5 -17 6151.94 714.578   1
   2   5 -17 5680.32 726.693   2
   2  -5 -16 209.294 220.138   1
   2   5 -16 477.241 281.486   2
   2  -5 -15 1366.25 353.428   1
   2   5 -15 1209.38 328.618   2
   2   5 -14 337.026 254.536   2
   2  -5 -14-81.2259 224.767   1
   2   5 -13 8168.69 767.412   2
   2  -5 -13 9667.34 786.782   1
   2   5 -12-128.869 297.714   2
   2  -5 -12 134.172 211.194   1
   2  -5 -11 802.025 271.547   1
   2   5 -11 754.193 266.520   2
   2   5 -10 181.675 249.548   2
   2  -5 -10 546.535 240.183   1
   2   5  -9 94376.5 2603.77   2
   2  -5  -9 90819.3 2461.65   1
   2   5  -8 8540.36 671.921   2
   2  -5  -8 7252.79 592.785   1
   2   5  -8 6587.41 252.832   3
   2   5  -7 13455.8 441.828   3
   2   5  -7 17077.1 917.696   2
   2  -5  -7 14068.6 786.218   1
   2   5  -6 29637.9 1183.47   2
   2   5  -6 25959.5 725.539   3
   2  -5  -6 28378.6 1107.13   1
   2  -5  -5 795.677 210.819   1
   2   5  -5 826.967 239.852   2
   2   5  -5 715.224 121.998   3
   2   5  -4 29418.4 1103.55   2
   2   5  -4 26704.1 825.524   3
   2  -5  -4 27843.7 1072.40   1
  -2  -5   3 6778.57 530.728   1
   2   5  -3 6138.36 480.831   2
   2  -5  -3 6213.55 473.073   1
   2  -5  -2 836.311 209.294   1
  -2  -5   2 1222.48 250.651   1
   2   5  -2 668.049 186.799   2
  -2  -5   1 66055.4 1788.39   1
   2  -5  -1 61674.8 1683.48   1
   2   5  -1 64364.7 1608.40   2
  -2  -5   0 883.489 216.751   1
   2  -5   0 966.543 212.853   1
  -2   5   0 1292.20 242.871   2
   2   5   0 1260.88 195.807   2
  -2   5  -1 874.341 218.320   2
  -2  -5  -1 912.091 233.412   1
   2  -5   1 580.506 192.599   1
  -2  -5  -1 846.267 136.078   2
   2   5   1 911.623 164.602   2
  -2  -5  -2 91277.5 2285.29   1
   2   5   2 87884.5 1825.36   2
  -2   5  -2 88153.2 1987.90   3
  -2  -5  -2 91737.6 1816.71   2
  -2   5  -2 92506.2 2243.09   2
   2   5   3 3730.58 246.680   2
  -2   5  -3 4391.58 328.890   3
  -2   5  -3 4076.14 413.997   2
  -2  -5  -3 3927.02 242.489   2
  -2  -5  -3 3772.25 415.990   1
  -2  -5  -4 4616.12 230.507   2
   2   5   4 5118.88 242.461   2
  -2  -5  -4 5633.63 503.159   1
  -2   5  -4 5067.53 464.379   2
  -2   5  -4 5380.57 350.433   3
  -2  -5  -5 11889.8 741.647   1
  -2   5  -5 12062.3 751.740   2
  -2   5  -5 11742.2 496.115   3
  -2  -5  -5 9674.90 275.452   2
  -2   5  -6 4.88974 78.2654   3
  -2  -5  -6-226.019 191.911   1
  -2  -5  -7 24493.7 1160.46   1
  -2   5  -7 22442.9 689.579   3
  -2   5  -7 25056.8 1162.78   2
  -2  -5  -8 3053.23 437.860   1
  -2   5  -8 3154.48 448.330   2
  -2   5  -8 2497.50 201.960   3
  -2   5  -9 18593.7 580.049   3
  -2  -5  -9 20708.1 1116.79   1
  -2   5  -9 20799.1 1108.48   2
  -2  -5 -10 34298.8 1496.60   1
  -2   5 -10 30306.3 770.626   3
  -2   5 -10 33811.6 1471.33   2
  -2  -5 -11 12047.9 907.452   1
  -2   5 -11 10381.9 831.679   2
  -2  -5 -12 20073.3 1213.36   1
  -2   5 -12 20011.2 1189.63   2
  -2  -5 -13 8034.91 796.156   1
  -2   5 -13 8261.42 777.643   2
  -2  -5 -14 930.330 318.144   1
  -2   5 -14 1286.97 398.575   2
  -2   5 -15 2482.40 492.336   2
  -2  -5 -15 4152.17 655.520   1
  -2   5 -16 15273.3 1141.60   2
  -2  -5 -16 16357.8 1220.93   1
  -2  -5 -17 6050.53 792.220   1
  -2   5 -17 6468.86 774.046   2
  -2   5 -18 1244.11 401.678   2
  -2  -5 -18 1292.89 398.165   1
  -2  -5 -19 1297.04 429.456   1
  -2   5 -19 881.342 366.089   2
  -2   5 -20 333.909 310.338   2
  -2  -5 -20-426.582 387.843   1
   2  -6 -21 1500.37 458.771   1
   2   6 -21 1879.94 553.127   2
   2  -6 -20 131.449 298.723   1
   2   6 -20 268.675 286.276   2
   2   6 -19 236.155 243.146   2
   2  -6 -19 75.5107 223.866   1
   2  -6 -18 551.481 326.828   1
   2   6 -18-10.1862 288.375   2
   2   6 -17 14270.6 1168.69   2
   2  -6 -17 14396.7 1121.58   1
   2   6 -16 3850.24 614.641   2
   2  -6 -16 4259.02 609.907   1
   2   6 -15 1528.54 428.383   2
   2  -6 -15 1057.27 351.222   1
   2  -6 -14 21888.4 1286.92   1
   2   6 -14 20327.7 1313.47   2
   2  -6 -13 3013.50 507.229   1
   2   6 -13 2831.37 508.037   2
   2  -6 -12 14462.9 984.256   1
   2   6 -12 14537.0 1035.22   2
   2  -6 -11-265.480 255.908   1
   2   6 -11 62.0063 288.846   2
   2   6 -10 2040.69 389.834   2
   2  -6 -10 2196.02 392.794   1
   2  -6  -9 293.468 207.019   1
   2   6  -9 378.894 217.604   2
   2   6  -8 43.6135 230.170   2
   2  -6  -8 91.2705 215.449   1
   2   6  -8 76.7373 38.7424   3
   2   6  -7 8313.14 365.102   3
   2  -6  -7 9837.62 692.659   1
   2   6  -7 9605.29 732.675   2
   2   6  -6 16168.4 911.731   2
   2  -6  -6 16422.0 878.277   1
   2   6  -6 13819.5 537.301   3
   2   6  -5 22982.5 1064.08   2
   2  -6  -5 23311.4 1063.41   1
   2  -6  -4 1035.15 239.395   1
   2   6  -4 1011.76 255.160   2
  -2  -6   3 10383.6 705.923   1
   2  -6  -3 10419.5 658.756   1
   2   6  -3 10388.4 654.151   2
  -2  -6   2 120177. 2865.68   1
  -2   6   2 119573. 2614.36   2
   2   6  -2 117372. 2664.27   2
   2  -6  -2 118160. 2778.90   1
   2   6  -1 2957.99 332.177   2
  -2   6   1 3253.81 347.012   2
   2  -6  -1 3108.31 367.035   1
  -2  -6   1 3098.15 402.656   1
  -2  -6   0 41421.6 1457.22   1
   2  -6   0 41167.4 1406.33   1
   2   6   0 39754.0 1212.95   2
  -2   6   0 40395.4 1351.98   2
   2   6   1 13102.4 603.885   2
   2  -6   1 13158.3 761.370   1
  -2  -6  -1 12880.7 795.714   1
  -2   6  -1 13897.1 757.574   2
  -2  -6  -2 13525.3 818.970   1
   2   6   2 13759.2 583.620   2
  -2   6  -2 13401.6 762.101   2
  -2   6  -2 13042.5 642.939   3
   2   6   3 855.963 149.665   2
  -2  -6  -3 578.622 227.147   1
  -2   6  -3 528.109 140.377   3
  -2   6  -3 549.145 187.653   2
  -2  -6  -3 484.052 101.850   2
   2   6   4 71.0871 57.6009   2
  -2   6  -4 108.750 108.241   3
  -2  -6  -4 100.593 55.5100   2
  -2   6  -4-74.7034 173.508   2
  -2  -6  -4 78.3256 184.637   1
  -2  -6  -5 82242.6 2328.80   1
  -2   6  -5 77158.2 1767.87   3
  -2   6  -5 84270.4 2328.48   2
  -2   6  -6 479.665 116.765   3
  -2   6  -6 810.028 280.204   2
  -2  -6  -6 518.803 215.784   1
  -2  -6  -7 13893.6 915.026   1
  -2   6  -7 14606.0 550.784   3
  -2   6  -7 14955.1 938.952   2
  -2   6  -8 13546.3 494.772   3
  -2  -6  -8 13131.7 916.253   1
  -2   6  -8 14084.7 942.789   2
  -2   6  -9 43119.8 981.490   3
  -2  -6  -9 48355.8 1847.35   1
  -2   6  -9 44315.6 1769.44   2
  -2  -6 -10 689.875 284.333   1
  -2   6 -10 1385.63 356.592   2
  -2   6 -11 2221.81 459.223   2
  -2  -6 -11 2158.49 445.283   1
  -2  -6 -12 2317.51 452.642   1
  -2   6 -12 2214.90 444.854   2
  -2  -6 -13 5008.00 663.922   1
  -2   6 -13 4743.54 623.677   2
  -2  -6 -14-392.263 339.134   1
  -2   6 -14-418.051 350.368   2
  -2  -6 -15 9073.83 911.915   1
  -2   6 -15 8176.48 834.775   2
  -2   6 -16-220.403 304.948   2
  -2  -6 -16 202.406 219.005   1
  -2  -6 -17 18893.8 1390.77   1
  -2   6 -17 16868.0 1274.59   2
  -2  -6 -18 4577.43 734.640   1
  -2   6 -18 3591.70 629.768   2
  -2  -6 -19 7536.24 941.872   1
  -2   6 -19 8162.58 964.948   2
  -2   6 -20 255.757 308.398   2
  -2  -6 -20-32.3260 262.847   1
   2   7 -20 1680.72 495.800   2
   2  -7 -20 2091.42 563.469   1
   2  -7 -19 1033.97 395.977   1
   2   7 -19 260.727 289.512   2
   2   7 -18 2383.47 549.651   2
   2  -7 -18 1490.96 451.044   1
   2  -7 -17 2027.16 494.661   1
   2   7 -17 2164.97 514.740   2
   2   7 -16 12132.0 1097.52   2
   2  -7 -16 11047.8 1000.59   1
   2  -7 -15-104.209 214.950   1
   2   7 -15 154.037 287.165   2
   2  -7 -14 12702.3 1019.18   1
   2   7 -14 15871.0 1184.46   2
   2   7 -13 8051.59 834.522   2
   2  -7 -13 6001.01 688.936   1
   2  -7 -12 547.153 306.289   1
   2   7 -12 684.577 291.513   2
   2   7 -11 20251.5 1250.13   2
   2  -7 -11 20095.7 1187.33   1
   2   7 -10 7068.76 729.083   2
   2  -7 -10 6406.60 670.267   1
   2  -7  -9 885.260 286.476   1
   2   7  -9 1620.24 391.327   2
   2  -7  -8 4510.83 533.230   1
   2   7  -8 4739.40 562.171   2
   2  -7  -7 545.300 228.825   1
   2   7  -7 636.174 268.276   2
   2   7  -6 48954.0 1787.18   2
   2  -7  -6 51635.8 1783.98   1
   2   7  -5 13149.8 834.454   2
  -2   7   5 12977.0 656.702   2
   2  -7  -5 13009.7 832.216   1
  -2   7   4 19099.9 834.262   2
   2   7  -4 19781.5 994.541   2
   2  -7  -4 17961.2 988.839   1
  -2  -7   3 7404.19 641.474   1
   2  -7  -3 6856.37 590.521   1
  -2   7   3 7281.80 521.078   2
   2   7  -3 8116.83 609.406   2
  -2   7   2 17279.7 838.411   2
  -2  -7   2 18306.7 1005.16   1
   2  -7  -2 16850.8 922.030   1
   2   7  -2 18537.8 890.543   2
  -2   7   1 1143.66 268.842   2
   2  -7  -1 870.253 232.778   1
   2   7  -1 928.228 218.465   2
  -2  -7   1 724.828 254.517   1
   2   7   0 50185.0 1480.89   2
  -2  -7   0 51596.8 1781.15   1
   2  -7   0 53251.5 1738.80   1
  -2   7   0 50804.9 1617.08   2
   2  -7   1 12615.9 808.683   1
   2   7   1 13231.1 650.620   2
  -2  -7  -1 12688.3 830.332   1
  -2   7  -1 13040.9 781.631   2
   2   7   2 13601.9 626.259   2
  -2  -7  -2 13774.8 886.220   1
  -2   7  -2 12614.6 797.608   2
  -2   7  -3 3882.93 460.167   2
   2   7   3 3982.60 307.581   2
  -2  -7  -3 3422.69 468.325   1
  -2   7  -3 3930.78 364.028   3
  -2  -7  -4 16738.1 1005.37   1
   2   7   4 17411.1 604.612   2
  -2  -7  -4 16137.2 573.097   2
  -2   7  -4 18775.1 1019.39   2
  -2   7  -4 19132.0 783.234   3
  -2   7  -5 445.954 236.930   2
  -2   7  -5 125.574 89.9380   3
   2   7   5 394.853 81.5287   2
  -2  -7  -5 397.155 247.540   1
  -2   7  -6 541.537 128.028   3
  -2   7  -6 341.092 218.902   2
  -2  -7  -6 620.752 266.750   1
  -2   7  -7 21954.3 1197.82   2
  -2  -7  -7 22116.1 1214.39   1
  -2   7  -7 21126.2 714.911   3
  -2  -7  -8 1549.73 379.458   1
  -2   7  -8 911.677 292.871   2
  -2   7  -9 70.5461 236.807   2
  -2  -7  -9-271.867 317.235   1
  -2  -7 -10 850.587 338.653   1
  -2   7 -10-10.7645 284.709   2
  -2  -7 -11 16230.6 1140.66   1
  -2   7 -11 14988.7 1090.25   2
  -2   7 -12 37301.5 1803.74   2
  -2  -7 -12 41599.2 1915.63   1
  -2  -7 -13 3026.72 558.233   1
  -2   7 -13 1879.60 484.185   2
  -2   7 -14 45.6660 261.474   2
  -2  -7 -14 832.826 349.209   1
  -2  -7 -15 2028.35 501.437   1
  -2   7 -15 1223.40 376.375   2
  -2  -7 -16 314.434 305.744   1
  -2   7 -16 676.587 288.439   2
  -2   7 -17 388.693 260.538   2
  -2  -7 -17-225.318 319.846   1
  -2   7 -18-456.545 395.466   2
  -2  -7 -18 158.738 287.061   1
  -2  -7 -19 2233.56 564.355   1
  -2   7 -19 910.426 428.704   2
   2  -8 -19 1109.31 401.993   1
   2   8 -19 679.889 370.895   2
   2  -8 -18 1628.57 482.541   1
   2   8 -18 2169.75 539.191   2
   2  -8 -17 2727.26 559.671   1
   2   8 -17 3585.93 662.259   2
   2  -8 -16 5412.97 756.569   1
   2   8 -16 6328.90 825.182   2
   2   8 -15 5020.05 724.812   2
   2  -8 -15 4104.76 636.397   1
   2  -8 -14 3633.78 582.763   1
   2   8 -14 4605.39 689.975   2
   2  -8 -13 1721.62 401.548   1
   2   8 -13 2377.07 540.564   2
   2   8 -12 17856.5 1249.96   2
   2  -8 -12 15343.4 1121.26   1
   2   8 -11 4308.85 635.544   2
   2  -8 -11 4402.69 598.859   1
   2   8 -10 119.436 282.608   2
   2  -8 -10 79.7154 210.856   1
   2   8  -9 1081.77 382.349   2
   2  -8  -9 1130.95 318.708   1
   2  -8  -8 5945.01 652.602   1
  -2   8   8 6476.13 439.327   2
   2   8  -8 7086.28 724.920   2
  -2   8   7 469.963 152.765   2
   2  -8  -7 811.704 294.381   1
   2   8  -7 759.618 253.301   2
   2  -8  -6 16220.2 1026.64   1
   2   8  -6 15558.7 996.163   2
  -2   8   6 16728.5 770.182   2
   2   8  -5 9068.22 736.328   2
  -2   8   5 7876.20 530.980   2
   2  -8  -5 8584.12 723.998   1
   2   8  -4 1743.11 349.104   2
  -2   8   4 1485.79 257.704   2
   2  -8  -4 911.193 284.317   1
  -2   8   3 6819.03 529.116   2
   2   8  -3 7839.79 639.165   2
  -2  -8   3 7790.14 714.864   1
   2  -8  -3 8150.70 693.309   1
   2   8  -2 19398.0 968.154   2
   2  -8  -2 18552.5 1058.31   1
  -2   8   2 19777.1 938.889   2
  -2  -8   2 18855.7 1104.03   1
   2  -8  -1 1117.09 275.005   1
   2   8  -1 986.419 239.563   2
  -2   8   1 1364.39 282.765   2
  -2  -8   1 1139.43 306.137   1
   2   8   0 4164.65 412.616   2
   2  -8   0 3465.27 469.953   1
  -2  -8   0 3519.57 490.274   1
  -2   8   0 3337.48 431.006   2
  -2  -8  -1 866.881 255.694   1
   2  -8   1 1639.00 346.521   1
  -2   8  -1 1110.58 255.199   2
   2   8   1 1408.52 239.737   2
  -2   8  -2 3067.04 424.117   2
   2   8   2 3224.39 331.262   2
  -2  -8  -2 3077.20 482.230   1
   2   8   3 1441.85 223.818   2
  -2   8  -3 1687.39 266.403   3
  -2  -8  -3 1700.35 376.792   1
  -2   8  -3 1942.89 378.092   2
  -2  -8  -4 14171.1 991.981   1
   2   8   4 13703.0 576.211   2
  -2   8  -4 14923.4 950.705   2
  -2   8  -4 13154.2 693.116   3
  -2   8  -5 2288.44 408.663   2
  -2  -8  -5 1948.56 377.939   1
  -2   8  -5 2143.25 264.136   3
  -2  -8  -6 95.6248 226.176   1
  -2   8  -6 217.582 104.956   3
  -2  -8  -7 31873.1 1579.60   1
  -2   8  -7 33945.3 1579.82   2
  -2   8  -8 3084.60 510.660   2
  -2  -8  -8 4235.15 609.186   1
  -2  -8  -9 11645.1 959.542   1
  -2   8  -9 10737.1 924.499   2
  -2  -8 -10 13429.0 1048.25   1
  -2   8 -10 11963.5 992.982   2
  -2  -8 -11 2384.79 501.362   1
  -2   8 -11 2943.20 560.168   2
  -2   8 -12 438.358 255.928   2
  -2  -8 -12-10.3049 282.127   1
  -2  -8 -13 147.868 316.712   1
  -2   8 -13 164.906 231.976   2
  -2   8 -14 8065.36 903.076   2
  -2  -8 -14 8087.66 901.576   1
  -2   8 -15 3574.86 636.152   2
  -2  -8 -15 3009.52 627.777   1
  -2  -8 -16 875.564 337.950   1
  -2   8 -16 820.490 342.332   2
  -2  -8 -17-200.763 302.308   1
  -2   8 -17-172.478 311.385   2
  -2  -8 -18 2323.57 583.612   1
  -2   8 -18 2644.33 565.993   2
   2  -9 -18 446.948 271.679   1
   2   9 -18 45.8672 301.149   2
   2  -9 -17 209.572 296.321   1
   2   9 -17 67.7801 270.907   2
   2  -9 -16-141.165 320.002   1
   2   9 -16 458.854 342.961   2
   2   9 -15 602.248 350.440   2
   2  -9 -15 30.1969 298.205   1
   2   9 -14 2611.49 571.044   2
   2  -9 -14 3495.96 587.589   1
   2   9 -13 130.471 243.169   2
   2  -9 -13-18.2613 290.477   1
   2   9 -12 9781.74 966.427   2
   2  -9 -12 9456.93 930.826   1
   2   9 -11 49055.4 2144.02   2
   2  -9 -11 45259.1 2015.73   1
   2   9 -10 3652.73 579.917   2
   2  -9 -10 2067.95 423.052   1
   2   9  -9 5267.70 675.982   2
   2  -9  -9 6972.19 744.339   1
   2  -9  -8 1567.30 380.292   1
   2   9  -8 551.152 248.093   2
   2  -9  -7 1194.98 330.162   1
   2   9  -7 1608.93 435.849   2
   2   9  -6 6191.62 658.147   2
  -2   9   6 5692.65 458.925   2
   2  -9  -6 5665.35 637.322   1
  -2   9   5 9811.48 640.679   2
   2   9  -5 11515.6 871.344   2
   2  -9  -5 11107.4 874.182   1
   2  -9  -4 153.928 226.534   1
  -2   9   4 542.903 203.195   2
   2   9  -4 129.638 210.706   2
   2  -9  -3-250.557 284.152   1
   2   9  -3 15.9124 208.686   2
  -2   9   3 93.9224 125.724   2
  -2  -9   2 4812.06 591.117   1
   2   9  -2 6242.90 585.233   2
   2  -9  -2 5554.89 614.107   1
  -2   9   2 6264.86 551.214   2
   2  -9  -1 20658.1 1193.40   1
  -2  -9   1 18379.0 1166.59   1
  -2   9   1 20654.4 1046.05   2
   2   9  -1 20467.1 1015.98   2
   2   9   0 55915.4 1754.78   2
   2  -9   0 54806.8 2036.36   1
  -2  -9   0 55594.0 2100.22   1
  -2   9   0 56156.2 1880.00   2
  -2  -9  -1 33710.7 1581.17   1
   2   9   1 32214.7 1215.89   2
  -2   9  -1 33668.4 1451.47   2
   2  -9   1 32985.4 1535.59   1
   2   9   2 6354.53 484.536   2
  -2   9  -2 6613.61 644.100   2
  -2  -9  -2 6470.20 702.400   1
  -2   9  -3 2177.26 308.274   3
  -2  -9  -3 1821.75 402.725   1
   2   9   3 2325.13 287.410   2
  -2   9  -3 2235.99 409.676   2
  -2   9  -4 2004.68 293.388   3
  -2  -9  -4 1387.62 370.887   1
  -2   9  -4 2380.51 420.211   2
  -2   9  -5 3720.31 524.357   2
  -2   9  -5 3037.58 336.901   3
  -2  -9  -5 4095.51 590.859   1
  -2  -9  -6 263.103 228.352   1
  -2   9  -6-291.524 308.746   2
  -2  -9  -7 31237.4 1626.16   1
  -2   9  -7 32157.8 1599.03   2
  -2   9  -8 7452.64 781.231   2
  -2  -9  -8 7004.31 795.816   1
  -2   9  -9 11150.8 980.427   2
  -2  -9  -9 11268.4 990.478   1
  -2  -9 -10 92.6145 257.106   1
  -2   9 -10 303.713 234.667   2
  -2   9 -11 2018.38 436.694   2
  -2  -9 -11 2398.15 499.405   1
  -2  -9 -12 1011.65 349.670   1
  -2   9 -12 547.971 302.983   2
  -2   9 -13 10696.6 1037.06   2
  -2  -9 -13 10154.6 1027.10   1
  -2  -9 -14-28.7330 300.620   1
  -2   9 -14-286.779 300.678   2
  -2  -9 -15 3562.85 656.561   1
  -2   9 -15 3171.63 608.622   2
  -2   9 -16 2862.23 597.466   2
  -2  -9 -16 759.093 364.296   1
   2  10 -16 4745.50 798.998   2
   2 -10 -16 4266.30 703.089   1
   2  10 -15 10197.0 1100.08   2
   2 -10 -15 7881.67 919.303   1
   2  10 -14 290.292 291.219   2
   2 -10 -14 312.632 254.443   1
   2  10 -13 1485.80 459.616   2
   2 -10 -13 1270.62 398.929   1
   2 -10 -12-111.473 277.030   1
   2  10 -12 253.370 268.702   2
   2  10 -11 18245.5 1320.73   2
   2 -10 -11 18374.6 1303.43   1
   2  10 -10 291.959 266.760   2
   2 -10 -10 334.791 297.621   1
   2 -10  -9 3496.91 557.527   1
   2  10  -9 5001.88 680.820   2
   2  10  -8 3673.37 570.416   2
   2 -10  -8 4271.06 609.753   1
   2  10  -7 8426.65 827.556   2
   2 -10  -7 8759.12 824.291   1
   2  10  -6 17409.8 1138.77   2
   2 -10  -6 15201.4 1104.88   1
   2  10  -5 18216.9 1150.05   2
   2 -10  -5 18989.3 1221.05   1
   2  10  -4 1912.08 395.747   2
  -2  10   4 1722.67 301.471   2
   2 -10  -4 1253.55 347.995   1
  -2  10   3 1746.29 295.327   2
   2  10  -3 1464.94 359.224   2
   2 -10  -3 853.688 286.915   1
  -2 -10   3 880.297 308.893   1
  -2  10   2 80.6874 138.570   2
   2 -10  -2-190.969 272.323   1
  -2 -10   2-225.386 306.176   1
   2  10  -2 3.68880 199.965   2
  -2  10   1 6198.12 602.417   2
  -2 -10   1 6140.68 735.828   1
   2  10  -1 6461.14 604.375   2
   2 -10  -1 6773.89 716.172   1
  -2 -10   0 953.161 389.793   1
   2  10   0 473.711 206.554   2
  -2  10   0 686.633 219.010   2
   2 -10   0 588.020 324.907   1
   2 -10   1 33930.6 1650.82   1
   2  10   1 34398.7 1328.03   2
  -2 -10  -1 35619.0 1731.11   1
  -2  10  -1 32805.4 1493.80   2
  -2 -10  -2 221.407 219.046   1
  -2  10  -2-332.640 283.605   2
  -2 -10  -3 1591.84 406.794   1
  -2  10  -3 1452.99 268.208   3
  -2  10  -3 1258.91 332.917   2
  -2 -10  -4 31797.1 1657.26   1
  -2  10  -4 32963.1 1586.80   2
  -2 -10  -5 712.988 348.075   1
  -2  10  -5-274.043 262.912   2
  -2 -10  -6 57.6657 217.618   1
  -2  10  -6 461.506 247.401   2
  -2  10  -7 800.716 328.722   2
  -2 -10  -7 214.379 246.218   1
  -2 -10  -8 8959.74 930.981   1
  -2  10  -8 8030.14 842.575   2
  -2 -10  -9 1406.36 392.527   1
  -2  10  -9 1215.54 408.555   2
  -2  10 -10 737.414 260.414   2
  -2 -10 -10 602.122 352.986   1
  -2  10 -11 4046.64 667.362   2
  -2 -10 -11 2800.86 531.457   1
  -2  10 -12 3884.27 670.248   2
  -2 -10 -12 3581.29 677.979   1
  -2  10 -13 824.531 344.436   2
  -2 -10 -13 748.738 359.541   1
  -2  10 -14 1359.29 489.490   2
  -2 -10 -14 1347.14 452.383   1
  -2 -10 -15 2985.16 639.410   1
  -2  10 -15 2068.42 573.975   2
   2 -11 -14 8763.70 1003.86   1
   2  11 -14 9534.22 1070.75   2
   2  11 -13 4377.38 729.207   2
   2 -11 -13 5305.12 757.903   1
   2 -11 -12 12059.3 1121.98   1
   2  11 -12 12373.6 1166.16   2
   2 -11 -11 493.736 322.217   1
   2  11 -11 932.215 413.485   2
   2  11 -10 7687.06 884.998   2
   2 -11 -10 8154.84 912.779   1
   2  11  -9 643.916 341.989   2
   2 -11  -9 2.44087 268.700   1
   2 -11  -8 14391.5 1173.87   1
   2  11  -8 14381.3 1149.04   2
   2  11  -7-57.6494 289.917   2
   2 -11  -7 335.987 325.668   1
   2 -11  -6-19.7728 238.269   1
   2  11  -6 259.490 199.133   2
   2 -11  -5 2768.50 513.805   1
   2  11  -5 4366.30 603.133   2
   2  11  -4 17800.6 1149.76   2
   2 -11  -4 17816.3 1239.57   1
   2  11  -3 1581.64 366.248   2
   2 -11  -3 1063.61 353.234   1
  -2  11   3 1477.46 294.360   2
  -2 -11   2 20781.4 1362.78   1
   2 -11  -2 21716.9 1358.92   1
   2  11  -2 17953.2 1087.97   2
  -2  11   2 18361.0 1067.84   2
  -2 -11   1 188.637 362.118   1
  -2  11   1 1537.18 336.298   2
   2  11  -1 1651.92 346.862   2
   2 -11  -1 1499.78 395.213   1
  -2  11   0 7873.16 727.829   2
  -2 -11   0 9151.87 904.476   1
   2 -11   0 9138.63 888.160   1
  -2 -11  -1 14915.7 1170.73   1
  -2  11  -1 13666.7 982.525   2
  -2 -11  -2 17812.0 1289.78   1
  -2  11  -2 17586.5 1165.58   2
  -2  11  -3 12799.9 1004.79   2
  -2 -11  -3 13912.7 1144.73   1
  -2 -11  -4 12014.3 1076.95   1
  -2  11  -4 10736.6 932.557   2
  -2  11  -5 910.985 337.060   2
  -2 -11  -5 1028.08 340.643   1
  -2  11  -6 9219.91 902.205   2
  -2 -11  -6 9697.12 992.365   1
  -2  11  -7 776.016 315.621   2
  -2 -11  -7 705.057 373.799   1
  -2 -11  -8 554.564 389.215   1
  -2  11  -8 607.966 297.653   2
  -2 -11  -9 812.964 368.690   1
  -2  11  -9 516.148 260.861   2
  -2  11 -10 13336.7 1178.35   2
  -2 -11 -10 15752.9 1305.42   1
  -2 -11 -11 468.797 300.335   1
  -2  11 -11 475.530 385.777   2
  -2 -11 -12 5218.30 810.121   1
  -2  11 -12 5774.54 804.542   2
  -2 -11 -13 606.266 302.917   1
  -2  11 -13 586.132 353.640   2
   2 -12 -12 4418.68 714.877   1
   2  12 -12 4955.13 787.648   2
   2 -12 -11 671.837 383.803   1
   2  12 -11 1208.99 452.794   2
   2 -12 -10-85.0213 319.866   1
   2  12 -10-196.580 280.564   2
   2  12  -9 6444.30 818.707   2
   2 -12  -9 7058.82 875.846   1
   2 -12  -8 3683.37 630.392   1
   2  12  -8 2582.04 509.298   2
   2 -12  -7-68.2955 266.424   1
   2  12  -7-382.281 234.326   2
   2 -12  -6 3502.43 620.445   1
   2  12  -6 2489.50 481.101   2
   2 -12  -5-173.634 308.663   1
   2  12  -5 81.8325 249.453   2
   2  12  -4 461.456 257.953   2
   2 -12  -4 753.482 396.334   1
   2  12  -3 342.526 219.436   2
   2 -12  -3-539.889 319.724   1
   2 -12  -2 4727.40 715.846   1
  -2 -12   2 3604.91 627.527   1
  -2 -12   1-98.9792 394.956   1
   2 -12  -1-444.195 318.080   1
  -2  12   1 295.005 232.602   2
  -2 -12   0 135.970 280.419   1
  -2  12   0 612.533 238.829   2
  -2 -12  -1 11717.2 1086.82   1
  -2  12  -1 11655.0 950.823   2
  -2 -12  -2 2195.58 502.287   1
  -2  12  -2 2323.38 467.109   2
  -2 -12  -3 47019.3 2240.30   1
  -2  12  -3 44838.3 2018.85   2
  -2  12  -4 75772.4 2755.99   2
  -2 -12  -4 80230.1 3029.85   1
  -2 -12  -5 13503.3 1224.96   1
  -2  12  -5 11907.3 1053.84   2
  -2 -12  -6 321.664 293.987   1
  -2  12  -6 451.558 302.682   2
  -2 -12  -7 883.908 382.629   1
  -2  12  -7 445.074 260.641   2
  -2 -12  -8 9032.97 1024.56   1
  -2  12  -8 10070.9 1022.89   2
  -2 -12  -9 612.964 398.529   1
  -2  12  -9 355.710 281.031   2
  -2 -12 -10 3291.05 688.791   1
  -2  12 -10 3967.78 682.395   2
   2 -13  -8 1595.81 470.274   1
   2  13  -8 861.540 394.342   2
   2  13  -7 653.954 337.398   2
   2 -13  -7 288.776 282.136   1
   2  13  -6 613.593 294.341   2
   2 -13  -6-110.020 256.785   1
   2  13  -5-19.1484 196.076   2
   2 -13  -5 65.8060 292.132   1
   2 -13  -4-112.035 253.627   1
   2 -13  -3 1515.24 429.622   1
   2 -13  -2-368.766 336.880   1
  -2 -13   1 1678.84 473.106   1
   2 -13  -1 2159.29 508.321   1
  -2 -13   0-819.188 356.084   1
  -2 -13  -1 7912.19 954.501   1
  -2 -13  -2-239.485 261.356   1
  -2  13  -2-182.208 224.083   2
  -2 -13  -3 452.090 338.521   1
  -2  13  -3 560.862 254.978   2
  -2  13  -4 600.700 342.060   2
  -2 -13  -4 1237.49 426.780   1
  -2  13  -5 383.406 284.514   2
  -2 -13  -5 320.926 292.614   1
  -2 -13  -6 827.063 360.885   1
  -2  13  -6 1114.25 378.042   2
  -2 -13  -7 3140.08 630.538   1
  -2  13  -7 2231.11 530.222   2
   3   0 -23 31.8689 250.466   1
   3   0 -22 318.354 250.329   2
   3   0 -22 115.595 229.603   1
   3   0 -21 2046.77 483.792   1
   3   0 -21 2664.75 480.631   2
   3   0 -20 148.316 209.018   2
   3   0 -20 166.702 295.459   1
   3   0 -19 154.179 292.380   1
   3   0 -19 711.129 331.820   2
   3   0 -18 180.243 205.211   1
   3   0 -18 89.2629 233.593   2
   3   0 -17 8918.83 755.879   2
   3   0 -17 8658.53 815.764   1
   3   0 -16-33.3975 199.031   2
   3   0 -15 7501.25 668.478   2
   3   0 -14-54.5509 205.432   2
   3   0 -13 16617.1 926.173   2
   3   0 -12-36.3159 177.082   2
   3   0 -11 151.546 200.224   2
  -3   0  11-110.061 136.306   3
   3   0 -10 183.056 180.102   2
  -3   0  10-9.93870 131.395   3
  -3   0   9 56228.0 1509.96   3
   3   0  -9 53564.7 1613.18   2
  -3   0   8 37.6647 123.746   3
   3   0  -8 148.987 165.891   2
  -3   0   7 54458.4 1454.51   3
   3   0  -7 54616.8 1532.74   2
  -3   0   6 47.5108 134.879   3
   3   0  -6 147.491 177.497   2
   3   0  -5 145613. 2906.37   2
  -3   0   5 142593. 2810.90   3
   3   0  -4-25.8781 177.260   2
  -3   0   4 352.788 147.032   3
  -3   0   3 283464. 4905.59   3
  -3   0   2-5.35710 120.816   3
  -3   0   1 558016. 9021.23   3
  -3   0   0 58.5817 37.9036   1
  -3   0   0-82.3941 127.343   3
  -3   0  -1 33395.1 1006.94   3
  -3   0  -1 34672.2 765.672   1
  -3   0  -2-124.602 127.802   3
  -3   0  -2 54.2763 69.9662   1
  -3   0  -3 40828.8 1032.53   1
  -3   0  -3 37245.9 1145.32   3
  -3   0  -4 13.0182 107.714   1
  -3   0  -4-119.071 135.280   3
  -3   0  -5 2754.50 311.247   3
  -3   0  -5 2286.43 268.276   1
  -3   0  -6 40.1900 152.262   1
  -3   0  -6 22.5416 140.915   3
  -3   0  -7 12782.9 694.784   1
  -3   0  -7 12167.8 651.736   3
  -3   0  -7 11530.9 602.270   2
  -3   0  -8 170.359 145.012   2
  -3   0  -8 229.181 173.010   1
  -3   0  -8-113.624 176.331   3
  -3   0  -9 56057.4 1567.47   2
  -3   0  -9 53993.0 1755.33   1
  -3   0  -9 56959.7 1631.71   3
  -3   0 -10 151.256 203.757   1
  -3   0 -10 246.683 171.271   2
  -3   0 -11 19515.1 899.217   2
  -3   0 -11 19566.2 1066.49   1
  -3   0 -12 13.3361 225.751   1
  -3   0 -12-272.020 215.518   2
  -3   0 -13 71779.9 2358.14   1
  -3   0 -13 69740.8 2012.35   2
  -3   0 -14 171.590 271.499   1
  -3   0 -14 115.358 174.145   2
  -3   0 -15 6967.22 741.800   1
  -3   0 -15 7183.45 614.951   2
  -3   0 -16-28.0227 217.212   1
  -3   0 -16 157.600 174.299   2
  -3   0 -17 359.248 305.446   1
  -3   0 -17 661.025 250.649   2
  -3   0 -18-444.309 311.748   1
  -3   0 -19 7195.77 861.740   1
  -3   0 -20-652.086 385.415   1
  -3   0 -21 2112.45 533.231   1
   3   1 -23 435.797 266.208   2
   3   1 -23-326.839 337.986   1
   3  -1 -23 72.3722 263.768   1
   3   1 -22 2156.32 518.221   1
   3   1 -22 2435.65 483.144   2
   3  -1 -22 2991.42 597.289   1
   3   1 -21 760.447 319.682   2
   3  -1 -21 301.465 266.928   1
   3   1 -21 900.149 381.476   1
   3   1 -20 5945.51 715.593   2
   3  -1 -20 5757.22 722.045   1
   3  -1 -20 6354.38 668.960   2
   3   1 -19 20341.8 1259.19   2
   3  -1 -19 19428.6 1289.70   1
   3  -1 -19 20165.2 1154.10   2
   3   1 -18-157.956 229.642   2
   3  -1 -18 152.884 209.914   1
   3  -1 -18-113.973 218.867   2
   3  -1 -17 6025.93 608.385   2
   3   1 -17 5459.86 629.710   2
   3  -1 -17 6155.54 688.513   1
  -3  -1  17 6318.54 518.940   3
   3  -1 -16 14021.5 902.483   2
   3  -1 -16 14772.8 1011.60   1
   3   1 -16 15367.4 1001.49   2
  -3  -1  16 15102.7 790.632   3
   3  -1 -15 271.302 184.299   2
   3   1 -15-277.691 283.728   2
   3  -1 -15 145.528 187.029   1
  -3  -1  15 203.086 119.260   3
   3  -1 -14 13937.8 832.930   2
  -3  -1  14 14403.9 738.866   3
   3   1 -14 13285.5 897.880   2
   3  -1 -14 13315.7 884.419   1
   3   1 -13 25846.1 1237.66   2
   3  -1 -13 27739.7 1171.81   2
  -3  -1  13 27428.1 1019.30   3
   3  -1 -13 25196.5 1175.45   1
   3  -1 -12 4342.76 471.618   1
   3  -1 -12 3265.91 397.770   2
   3   1 -12 4158.30 490.943   2
  -3  -1  12 4057.25 364.583   3
   3  -1 -11 3343.35 392.677   1
   3   1 -11 3119.45 410.808   2
  -3  -1  11 3168.90 317.904   3
   3  -1 -11 3250.00 375.379   2
   3  -1 -10 3075.23 366.438   1
   3   1 -10 2640.01 371.298   2
  -3  -1  10 2816.53 293.425   3
   3  -1 -10 3251.50 364.835   2
   3  -1  -9 104389. 2426.10   2
   3  -1  -9 103182. 2349.17   1
   3   1  -9 105126. 2538.43   2
  -3  -1   9 104284. 2235.97   3
   3  -1  -8 2291.25 302.126   2
  -3  -1   8 2171.41 244.313   3
   3   1  -8 3558.11 408.333   2
   3  -1  -8 2272.30 274.089   1
   3   1  -7 6621.98 505.213   2
   3  -1  -7 6692.47 405.526   1
  -3  -1   7 5939.74 388.210   3
   3  -1  -7 6628.17 473.719   2
  -3   1   7 6546.92 463.474   3
   3   1  -6 97384.4 2253.57   2
  -3   1   6 97172.3 2180.29   3
   3  -1  -6 95564.3 1946.54   1
  -3  -1   6 96431.3 2041.51   3
   3   1  -5 66791.1 1698.77   2
   3  -1  -5 64139.4 1366.12   1
  -3  -1   5 67777.1 1542.88   3
  -3   1   5 68075.5 1653.71   3
  -3   1   4 58128.2 1470.55   3
   3   1  -4 57618.1 1490.12   2
   3  -1  -4 55498.4 1119.05   1
  -3  -1   4 55477.4 1359.56   3
   3   1  -3 18019.1 521.678   1
   3   1  -3 19013.2 739.838   2
   3  -1  -3 18426.5 438.187   1
  -3  -1   3 18421.9 685.992   3
  -3   1   3 18979.6 730.445   3
   3   1  -2 2955.29 175.035   1
   3   1  -2 3218.36 293.679   2
  -3  -1   2 3234.36 281.931   3
  -3   1   2 3076.80 287.712   3
  -3  -1   1 6204.92 253.240   1
  -3   1   1 5986.55 390.243   3
  -3  -1   1 5967.48 378.722   3
   3   1  -1 5851.91 252.524   1
  -3  -1   0 62947.9 1438.08   2
   3   1   0 57903.9 1182.96   1
  -3  -1   0 57993.2 1459.33   3
  -3  -1   0 61642.4 1191.75   1
  -3   1   0 57941.9 1434.81   3
   3   1   1 97318.0 1854.02   1
  -3  -1  -1 97798.8 2134.17   3
  -3  -1  -1 99440.6 1857.02   1
  -3   1  -1 101602. 2106.32   3
  -3  -1  -2 232706. 3910.74   1
  -3  -1  -2 230035. 4165.68   3
   3   1   2 225072. 3923.18   1
  -3   1  -2 228543. 4094.60   3
  -3  -1  -3 16088.1 707.722   3
  -3   1  -3 16995.5 676.520   3
  -3  -1  -3 17469.7 634.884   1
   3   1   3 17110.8 632.558   1
  -3   1  -4 281673. 4939.66   3
  -3  -1  -4 285096. 5061.04   3
  -3  -1  -4 277717. 4897.41   1
  -3  -1  -5 15239.7 740.756   3
  -3  -1  -5 16707.0 711.659   1
  -3   1  -5 14624.8 656.469   3
  -3   1  -6 74616.8 1783.65   3
  -3  -1  -6 72060.7 1888.25   3
  -3  -1  -6 74731.5 1870.68   1
  -3  -1  -7 77.0777 148.369   1
  -3  -1  -7 186.315 152.967   3
  -3   1  -7 291.586 139.188   3
  -3   1  -7 188.320 133.439   2
  -3   1  -8 245.162 163.478   2
  -3  -1  -8-276.260 214.603   3
  -3  -1  -8-104.094 100.402   2
  -3  -1  -8 69.3028 160.482   1
  -3   1  -8-47.9086 125.817   3
  -3  -1  -9 29065.4 977.559   2
  -3   1  -9 27070.0 1021.90   3
  -3   1  -9 28057.4 1108.65   2
  -3  -1  -9 28992.5 1212.87   1
  -3  -1 -10 921.904 276.500   1
  -3   1 -10 833.333 197.889   3
  -3  -1 -10 736.183 178.568   2
  -3   1 -10 984.674 245.167   2
  -3  -1 -11 16146.7 963.559   1
  -3  -1 -11 15537.8 742.993   2
  -3   1 -11 16178.1 869.492   2
  -3  -1 -12 28280.8 1357.13   1
  -3  -1 -12 29019.3 1084.32   2
  -3   1 -12 30131.4 1244.03   2
  -3  -1 -13 20180.0 1191.87   1
  -3   1 -13 22271.0 1089.54   2
  -3  -1 -13 21375.2 940.856   2
  -3   1 -14 4446.30 501.922   2
  -3  -1 -14 4772.82 452.014   2
  -3  -1 -14 4949.95 635.056   1
  -3   1 -15-106.365 174.190   2
  -3  -1 -15-18.3956 136.227   2
  -3  -1 -16 13122.3 1058.43   1
  -3  -1 -16 13411.8 811.309   2
  -3   1 -16 14798.8 951.516   2
  -3   1 -16 16920.5 1194.78   1
  -3  -1 -17 10662.4 985.829   1
  -3   1 -17 11237.4 1023.62   1
  -3   1 -17 10924.0 841.316   2
  -3   1 -18 11326.3 1039.10   1
  -3   1 -18 11003.4 877.878   2
  -3  -1 -18 11778.8 1061.40   1
  -3   1 -19 2918.14 618.780   1
  -3   1 -19 2951.36 473.897   2
  -3  -1 -19 2298.69 518.486   1
  -3  -1 -20 1078.57 396.187   1
  -3   1 -20 1737.68 519.641   1
  -3   1 -21 848.291 399.615   1
  -3  -1 -21 1125.92 347.755   1
   3   2 -23 169.976 266.092   2
   3  -2 -23 25.2975 283.018   1
   3   2 -22 5134.15 710.834   2
   3  -2 -22 4617.66 700.670   1
   3   2 -21 755.033 356.109   2
   3  -2 -21-329.994 232.771   1
   3   2 -20 962.017 351.832   2
   3  -2 -20 612.231 298.037   1
   3  -2 -19 4.99272 163.659   2
   3   2 -19-115.928 228.543   2
   3  -2 -19-276.084 259.317   1
   3  -2 -18 4455.54 513.156   2
   3   2 -18 3396.17 545.798   2
   3  -2 -18 3753.71 594.867   1
   3   2 -17 1529.22 404.829   2
   3  -2 -17 1986.34 332.770   2
   3  -2 -17 2012.25 438.469   1
   3  -2 -16 171.199 173.974   2
  -3  -2  16 305.712 124.174   3
   3  -2 -16-31.8411 253.841   1
   3   2 -16-251.116 272.774   2
   3  -2 -15 17.0614 181.322   2
   3   2 -15 34.1880 209.718   2
  -3  -2  15 103.503 101.889   3
   3  -2 -15 337.960 252.308   1
   3  -2 -14 2360.50 341.532   2
   3   2 -14 3284.03 477.284   2
   3  -2 -14 2945.97 436.434   1
  -3  -2  14 3675.65 336.472   3
   3  -2 -13 305.789 156.754   2
   3   2 -13 158.892 232.727   2
   3  -2 -13 213.278 188.776   1
  -3  -2  13 416.197 136.437   3
   3  -2 -12 10991.4 669.474   2
   3   2 -12 11926.7 817.271   2
   3  -2 -12 11107.8 730.286   1
  -3  -2  12 10703.9 553.193   3
   3  -2 -11 62643.4 1748.47   2
   3   2 -11 60851.6 1936.20   2
   3  -2 -11 59435.6 1789.10   1
  -3  -2  11 62739.1 1524.10   3
   3  -2 -10 36033.1 1251.62   1
   3  -2 -10 38504.5 1253.40   2
  -3  -2  10 36185.4 1052.50   3
   3   2 -10 35776.1 1384.44   2
   3   2  -9 476.312 219.213   2
   3  -2  -9 219.743 145.075   1
  -3  -2   9 546.332 138.949   3
   3  -2  -8 54033.9 1457.75   1
  -3  -2   8 53178.8 1322.45   3
   3   2  -8 56052.9 1688.48   2
   3  -2  -7 70575.8 1646.75   1
  -3  -2   7 68364.4 1551.49   3
   3   2  -7 66688.5 1545.25   3
   3   2  -7 72150.8 1919.32   2
   3  -2  -6 112238. 2232.68   1
  -3  -2   6 114960. 2251.29   3
   3   2  -6 110214. 2558.13   2
   3   2  -6 109748. 2229.45   3
   3  -2  -5 10038.5 440.392   1
   3   2  -5 10977.3 620.683   2
   3   2  -5 10838.2 487.409   3
  -3  -2   5 10658.0 493.430   3
  -3   2   5 10994.1 460.189   1
  -3   2   5 10291.9 589.363   3
  -3   2   4 450.439 179.020   3
  -3  -2   4 85.2694 99.7654   3
   3  -2  -4 259.360 91.3208   1
   3   2  -4 170.557 170.877   2
   3   2  -4 240.677 93.3613   1
  -3   2   4 166.938 66.8909   1
   3   2  -4 325.906 100.966   3
  -3   2   3 1001.54 216.263   3
   3   2  -3 1263.53 226.397   2
   3   2  -3 878.875 142.899   1
  -3   2   3 869.159 109.695   1
  -3  -2   3 885.629 160.346   3
   3  -2  -3 893.881 113.527   1
   3   2  -2 238503. 4046.66   1
   3   2  -2 237254. 4269.40   2
  -3  -2   2 243013. 4049.16   1
   3  -2  -2 235158. 3858.24   1
  -3  -2   2 239711. 4227.57   3
  -3   2   2 238224. 3872.64   1
  -3   2   2 234983. 4322.36   3
  -3  -2   1 736.135 121.778   1
  -3   2   1 738.686 100.011   1
  -3  -2   1 845.495 179.142   3
   3   2  -1 620.163 108.302   1
   3   2  -1 617.187 160.816   2
  -3   2   1 711.455 179.434   3
  -3  -2   0 78274.1 1683.52   2
  -3   2   0 73808.0 1736.12   3
  -3   2   0 74587.6 1454.41   1
  -3  -2   0 75280.2 1754.16   3
   3   2   0 75193.3 1583.66   1
  -3  -2   0 75713.5 1589.91   1
  -3  -2  -1 31130.6 881.293   2
   3   2   1 27959.9 828.325   1
  -3  -2  -1 27010.3 947.522   3
  -3  -2  -1 28544.3 836.342   1
  -3   2  -1 28050.7 913.992   3
  -3  -2  -2 13765.5 535.156   2
  -3  -2  -2 12916.1 641.999   3
  -3  -2  -2 12643.6 550.726   1
  -3   2  -2 12411.3 582.502   3
  -3  -2  -3 77153.4 1749.80   1
  -3  -2  -3 77520.8 1896.20   3
  -3   2  -3 74988.9 1737.07   3
  -3  -2  -4 48423.9 1343.12   1
  -3   2  -4 46248.3 1265.46   3
  -3  -2  -4 48722.5 1445.61   3
  -3  -2  -5 54877.2 1518.73   1
  -3  -2  -5 55136.6 1585.03   3
  -3   2  -5 55041.5 1414.54   3
  -3  -2  -6 76968.1 1974.16   1
  -3   2  -6 77306.5 1797.65   3
  -3   2  -6 80185.5 2042.13   2
  -3  -2  -6 75099.4 2013.39   3
  -3   2  -7 2884.70 358.488   2
  -3  -2  -7 2769.85 363.257   3
  -3   2  -7 2585.55 279.130   3
  -3  -2  -7 2486.60 338.515   1
  -3   2  -8 43.5876 165.351   2
  -3  -2  -8 265.446 199.556   1
  -3   2  -8 223.672 136.365   3
  -3  -2  -8 27.1283 83.1281   2
  -3   2  -9 4536.62 443.083   2
  -3  -2  -9 4651.62 488.261   1
  -3  -2  -9 4118.70 312.095   2
  -3   2  -9 3624.22 345.318   3
  -3   2 -10 45232.6 1553.48   2
  -3  -2 -10 41738.8 1181.22   2
  -3  -2 -10 44144.7 1608.08   1
  -3   2 -10 42074.5 1294.35   3
  -3  -2 -11-79.9560 227.672   1
  -3   2 -11 63.1239 181.810   2
  -3   2 -11 484.246 173.899   3
  -3  -2 -11 9.50945 104.744   2
  -3   2 -12 4498.21 497.063   2
  -3  -2 -12 4222.29 526.561   1
  -3  -2 -12 4360.64 364.907   2
  -3  -2 -13 15602.1 1034.17   1
  -3  -2 -13 14876.6 705.724   2
  -3   2 -13 16850.9 989.586   2
  -3  -2 -14 11498.2 924.916   1
  -3  -2 -14 11654.6 640.097   2
  -3   2 -14 9821.14 774.174   2
  -3  -2 -15 19750.0 1245.04   1
  -3   2 -15 15098.6 997.949   2
  -3  -2 -16 9284.03 882.685   1
  -3   2 -16 7714.42 734.511   2
  -3   2 -17 1512.28 367.210   2
  -3  -2 -17 1988.77 487.860   1
  -3   2 -18 69.9927 210.636   2
  -3  -2 -18-106.197 268.666   1
  -3  -2 -19 9395.14 995.935   1
  -3   2 -19 7656.66 793.840   2
  -3   2 -20 30283.5 1834.30   1
  -3  -2 -20 30140.5 1834.37   1
  -3   2 -20 25961.8 1495.83   2
  -3   2 -21-347.073 420.258   1
  -3  -2 -21 964.920 422.226   1
   3   3 -23 2275.14 522.295   2
   3  -3 -23 1976.44 531.893   1
   3   3 -22 782.337 395.130   2
   3  -3 -22-59.6872 290.171   1
   3  -3 -21 5.64674 234.540   1
   3   3 -21-129.878 264.356   2
   3  -3 -20 4138.87 633.743   1
   3   3 -20 3140.10 548.200   2
   3  -3 -19 2290.53 477.026   1
   3   3 -19 2931.71 534.288   2
   3  -3 -18 217.767 272.815   1
   3   3 -18 1092.92 367.307   2
   3  -3 -17 1362.83 349.329   1
   3  -3 -17 1263.48 292.229   2
   3   3 -17 1811.96 450.376   2
   3  -3 -16-85.6345 270.519   1
   3   3 -16-79.1389 282.887   2
   3   3 -15 844.334 305.262   2
   3  -3 -15 572.777 269.104   1
  -3  -3  14 3492.23 288.504   3
   3   3 -14 4091.97 552.775   2
   3  -3 -14 4071.54 500.741   1
   3   3 -13 1641.00 390.440   2
   3  -3 -13 910.845 298.865   1
  -3  -3  13 1164.49 163.077   3
   3   3 -12 32759.9 1452.65   2
   3  -3 -12 32741.6 1325.25   1
  -3  -3  12 32428.9 934.555   3
   3   3 -11 108.680 193.910   2
   3  -3 -11 135.412 158.728   1
  -3  -3  11 192.267 94.5973   3
   3   3 -10 81.2879 257.740   2
  -3  -3  10 256.124 97.3473   3
   3  -3 -10 355.867 178.160   1
  -3  -3   9 93336.5 1900.09   3
   3   3  -9 94632.5 2479.83   2
   3  -3  -9 88331.4 2215.26   1
   3   3  -8 14221.7 557.079   3
   3   3  -8 15838.4 872.229   2
   3  -3  -8 16223.8 743.666   1
  -3  -3   8 15347.9 581.279   3
   3   3  -7 129023. 2943.63   2
   3   3  -7 122444. 2420.01   3
   3  -3  -7 127374. 2637.46   1
  -3  -3   7 128899. 2435.84   3
   3   3  -6 86627.3 2203.44   2
   3  -3  -6 86012.4 1953.49   1
   3   3  -6 87186.7 1825.73   3
  -3  -3   6 87177.5 1832.48   3
   3   3  -5 102547. 2376.51   2
  -3  -3   5 101200. 2061.79   3
   3  -3  -5 98744.3 2080.68   1
   3   3  -5 97136.9 2028.54   3
   3   3  -4 62400.9 1675.64   2
  -3   3   4 58794.1 1381.77   1
   3  -3  -4 58931.7 1393.10   1
  -3  -3   4 63462.2 1464.27   3
   3   3  -3 273679. 5004.92   2
  -3   3   3 274145. 4679.49   1
   3  -3  -3 277549. 4687.10   1
  -3   3   3 284388. 5061.50   3
  -3  -3   3 282340. 4827.91   3
  -3  -3   3 276581. 4864.62   1
   3   3  -2 15902.5 702.747   2
  -3  -3   2 16336.8 669.627   3
   3  -3  -2 15815.1 575.081   1
  -3   3   2 16419.1 740.553   3
  -3  -3   2 17623.0 676.131   1
  -3   3   2 17114.3 586.520   1
  -3   3   1 321.169 147.002   3
  -3  -3   1 273.540 111.687   1
  -3   3   1 101.883 77.8414   1
   3   3  -1 449.116 151.280   2
  -3  -3   1 95.3148 127.587   3
   3  -3  -1 291.857 116.130   1
  -3  -3   0 101205. 2153.11   1
   3   3   0 103744. 2134.50   2
  -3   3   0 101916. 2018.83   1
  -3  -3   0 101399. 2262.14   3
  -3   3   0 104403. 2252.45   3
   3   3   1 11692.9 516.215   2
  -3  -3  -1 11914.3 519.470   2
  -3   3  -1 11318.0 504.913   1
  -3  -3  -1 11864.9 619.493   3
  -3  -3  -1 11805.1 566.735   1
  -3   3  -1 11384.2 571.764   3
  -3  -3  -2 146.286 87.8544   2
  -3  -3  -2 284.361 176.030   3
  -3  -3  -2 216.632 127.957   1
  -3   3  -2 169.741 129.054   3
  -3  -3  -3 8826.69 405.131   2
  -3  -3  -3 7590.18 492.211   1
  -3   3  -3 8417.80 475.913   3
  -3  -3  -3 8686.24 581.783   3
  -3  -3  -4 4589.00 280.559   2
  -3  -3  -4 4397.11 399.820   1
  -3  -3  -4 4126.64 413.854   3
  -3   3  -4 4989.63 363.035   3
  -3   3  -5 88001.1 2221.87   2
  -3  -3  -5 87709.8 2154.80   1
  -3  -3  -5 88143.9 2222.44   3
  -3  -3  -5 86212.4 1714.53   2
  -3   3  -5 84667.3 1905.35   3
  -3  -3  -6 95050.4 2343.50   1
  -3   3  -6 93116.6 2050.08   3
  -3   3  -6 95593.8 2405.91   2
  -3   3  -7 23912.4 845.092   3
  -3  -3  -7 23688.0 1047.06   1
  -3   3  -7 25451.6 1089.67   2
  -3  -3  -8 176.801 68.1477   2
  -3   3  -8 202.574 174.043   2
  -3   3  -8 123.012 103.207   3
  -3  -3  -8 597.603 230.737   1
  -3  -3  -9 22958.4 1112.58   1
  -3   3  -9 22933.7 848.290   3
  -3   3  -9 21601.2 1067.00   2
  -3  -3  -9 22260.3 685.774   2
  -3   3 -10 4170.71 351.453   3
  -3  -3 -10 4115.65 281.754   2
  -3  -3 -10 4477.96 510.272   1
  -3   3 -10 4109.06 493.848   2
  -3   3 -11 888.252 192.027   3
  -3  -3 -11 602.134 291.134   1
  -3  -3 -11 548.020 122.289   2
  -3   3 -11 937.908 295.883   2
  -3   3 -12 11908.4 853.594   2
  -3  -3 -12 11747.3 883.708   1
  -3  -3 -12 12402.9 543.833   2
  -3  -3 -13 1085.56 315.255   1
  -3   3 -13 1935.97 360.683   2
  -3  -3 -14 931.601 344.806   1
  -3   3 -14 474.739 222.856   2
  -3   3 -15 1844.58 411.421   2
  -3  -3 -15 1659.46 405.255   1
  -3   3 -16 7892.74 769.858   2
  -3  -3 -16 7678.87 832.509   1
  -3  -3 -17 913.890 370.921   1
  -3   3 -17 485.844 273.068   2
  -3   3 -18 13463.1 1054.63   2
  -3  -3 -18 15178.6 1225.67   1
  -3   3 -19 1788.08 445.314   2
  -3  -3 -19 2272.65 541.075   1
  -3  -3 -20 7427.81 939.425   1
  -3   3 -20 4690.38 698.053   2
  -3   3 -21 245.250 259.005   2
  -3  -3 -21 1756.67 506.351   1
   3   4 -22 881.121 385.349   2
   3  -4 -22 842.366 403.431   1
   3   4 -21 1029.49 364.472   2
   3  -4 -21 1213.16 418.127   1
   3   4 -20 2064.98 511.674   2
   3  -4 -20 2988.41 551.750   1
   3   4 -19 170.206 277.120   2
   3  -4 -19-41.9947 221.872   1
   3   4 -18 369.770 269.022   2
   3  -4 -18-80.4208 245.429   1
   3  -4 -17 28830.3 1511.43   1
   3   4 -17 29170.4 1605.12   2
   3   4 -16 4926.09 661.369   2
   3  -4 -16 5543.56 641.057   1
   3   4 -15 29672.5 1515.52   2
   3  -4 -15 29491.2 1428.68   1
   3   4 -14 1238.49 350.091   2
   3  -4 -14 958.699 266.891   1
  -3  -4  13 235.033 74.1788   3
   3   4 -13-50.5145 258.510   2
   3  -4 -13 257.108 184.533   1
   3   4 -12 3075.66 511.169   2
  -3  -4  12 2421.67 198.346   3
   3  -4 -12 2525.03 377.555   1
   3   4 -11 181694. 4146.47   2
   3  -4 -11 182552. 3901.70   1
  -3  -4  11 175389. 3112.34   3
   3   4 -10 14809.7 934.945   2
   3  -4 -10 13569.1 789.740   1
  -3  -4  10 14314.9 520.103   3
   3   4  -9 32248.8 1354.97   2
  -3  -4   9 31090.8 854.575   3
   3  -4  -9 31657.2 1196.68   1
   3   4  -8 67135.6 2033.07   2
   3  -4  -8 67066.0 1817.35   1
  -3  -4   8 67264.7 1452.97   3
   3   4  -8 62477.1 1423.46   3
   3   4  -7 9486.99 679.409   2
  -3  -4   7 9823.18 454.509   3
   3   4  -7 8737.11 427.648   3
   3  -4  -7 10071.7 592.590   1
   3   4  -6 7321.19 579.616   2
   3  -4  -6 6745.53 472.951   1
  -3  -4   6 7835.77 413.402   3
   3   4  -6 7088.49 387.621   3
   3   4  -5 3901.38 425.840   2
  -3  -4   5 3873.52 300.987   3
   3  -4  -5 3676.67 326.271   1
   3   4  -4 11665.1 678.776   2
  -3  -4   4 12729.7 566.110   3
   3  -4  -4 11058.9 575.926   1
   3   4  -3 129826. 2795.53   2
   3  -4  -3 128065. 2596.50   1
  -3  -4   3 128846. 2742.62   1
  -3  -4   3 130097. 2620.91   3
  -3  -4   2 29467.6 1018.30   1
   3  -4  -2 27422.9 900.752   1
   3   4  -2 28127.6 1008.61   2
  -3   4   2 27782.8 1041.03   3
  -3  -4   2 28807.8 969.328   3
  -3   4   1 3314.97 362.037   3
   3   4  -1 3327.03 335.457   2
  -3  -4   1 2827.56 314.037   1
  -3  -4   1 3592.35 345.626   3
   3  -4  -1 3355.20 309.428   1
   3   4   0 31885.4 986.697   2
  -3  -4   0 31310.0 1076.43   1
  -3  -4   0 30835.3 1077.01   3
  -3   4   0 30684.4 1072.10   3
  -3  -4  -1 34233.4 1152.03   1
   3   4   1 34018.3 1004.03   2
  -3  -4  -1 35824.7 1203.10   3
  -3   4  -1 35606.0 1123.62   3
  -3  -4  -2 46274.7 1158.85   2
   3   4   2 46724.3 1171.13   2
  -3   4  -2 47086.7 1314.79   3
  -3  -4  -2 46347.9 1443.83   3
  -3  -4  -2 45829.7 1406.36   1
  -3   4  -3 35293.5 1087.93   3
  -3  -4  -3 35606.1 933.274   2
  -3  -4  -3 35106.4 1214.05   1
  -3  -4  -3 38027.2 1296.79   3
  -3   4  -4 10786.8 689.320   2
  -3   4  -4 10570.6 542.270   3
  -3  -4  -4 10108.9 635.862   1
  -3  -4  -4 10363.9 422.481   2
  -3   4  -5 691.870 257.140   2
  -3  -4  -5 238.819 163.366   1
  -3  -4  -5 383.397 89.9677   2
  -3   4  -5 435.777 141.509   3
  -3   4  -6 3506.23 424.038   2
  -3  -4  -6 3559.91 212.670   2
  -3  -4  -6 4103.26 437.786   1
  -3   4  -6 3683.96 307.457   3
  -3  -4  -7 14403.3 449.831   2
  -3  -4  -7 16910.8 912.508   1
  -3   4  -7 16616.1 673.427   3
  -3   4  -7 16394.3 923.659   2
  -3  -4  -8 2732.87 399.265   1
  -3  -4  -8 2269.55 156.120   2
  -3   4  -8 2908.00 279.489   3
  -3  -4  -8 2523.30 160.454   2
  -3   4  -8 3255.81 418.398   2
  -3  -4  -9 10013.8 348.858   2
  -3  -4  -9 12393.8 834.910   1
  -3   4  -9 11601.4 561.630   3
  -3  -4  -9 11362.4 361.306   2
  -3   4  -9 12623.2 852.461   2
  -3   4 -10 1609.02 220.314   3
  -3  -4 -10 1665.66 372.448   1
  -3  -4 -10 1708.31 134.440   2
  -3   4 -10 2674.60 413.846   2
  -3   4 -11 6412.91 650.358   2
  -3   4 -11 5229.43 377.922   3
  -3  -4 -11 5140.21 592.177   1
  -3   4 -12 183.652 196.463   2
  -3  -4 -12 454.654 283.667   1
  -3  -4 -13 69906.4 2469.60   1
  -3   4 -13 75965.9 2468.11   2
  -3   4 -14 2902.11 468.270   2
  -3  -4 -14 3225.95 535.244   1
  -3   4 -15 3793.63 562.990   2
  -3  -4 -15 4303.34 615.939   1
  -3   4 -16 217.528 215.137   2
  -3  -4 -16 31.2642 245.580   1
  -3   4 -17-338.666 328.565   2
  -3  -4 -17-109.267 298.977   1
  -3   4 -18 1737.53 417.290   2
  -3  -4 -18 2254.61 522.325   1
  -3   4 -19-113.341 216.449   2
  -3  -4 -19-24.1451 305.655   1
  -3  -4 -20 541.037 301.232   1
  -3   4 -20 508.006 286.170   2
   3   5 -22 5096.04 785.804   2
   3  -5 -22 3545.95 655.171   1
   3   5 -21 362.459 345.506   2
   3  -5 -21 159.257 261.150   1
   3   5 -20 3574.76 633.635   2
   3  -5 -20 2951.18 585.388   1
   3   5 -19 417.471 289.602   2
   3  -5 -19 511.117 295.768   1
   3   5 -18 227.005 269.729   2
   3  -5 -18 586.993 283.853   1
   3   5 -17 343.198 286.168   2
   3  -5 -17 382.786 263.204   1
   3   5 -16-118.090 283.441   2
   3  -5 -16 124.898 214.736   1
   3   5 -15-0.51279 234.173   2
   3  -5 -15-271.567 276.723   1
   3  -5 -14 3257.46 492.308   1
   3   5 -14 3034.10 526.944   2
   3  -5 -13 393.723 245.848   1
   3   5 -13 816.965 319.959   2
   3  -5 -12 11229.7 809.216   1
   3   5 -12 12319.4 938.433   2
   3  -5 -11 1918.01 371.361   1
  -3  -5  11 2059.74 160.028   3
   3   5 -11 2578.18 449.367   2
   3  -5 -10 316.983 218.918   1
  -3  -5  10 66.4948 50.1428   3
   3   5 -10-199.337 239.431   2
   3   5  -9 18024.7 595.624   3
  -3  -5   9 20106.3 625.727   3
   3   5  -9 20951.1 1125.65   2
   3  -5  -9 20848.4 1001.56   1
   3   5  -8 14005.3 543.328   3
   3   5  -8 17311.4 969.722   2
  -3  -5   8 15949.4 574.509   3
   3  -5  -8 15481.3 823.139   1
   3   5  -7 7334.99 634.371   2
  -3  -5   7 6692.72 376.836   3
   3  -5  -7 6953.77 534.378   1
   3   5  -7 6358.87 361.818   3
   3  -5  -6 72.0794 151.036   1
   3   5  -6 403.981 236.906   2
  -3  -5   6 168.664 108.066   3
   3   5  -5 38744.8 1395.95   2
  -3  -5   5 37923.6 1096.77   3
   3  -5  -5 37894.0 1277.44   1
   3   5  -4 2678.41 360.523   2
   3  -5  -4 2578.83 310.332   1
  -3  -5   4 2680.61 277.843   3
   3   5  -3 65085.6 1815.33   2
  -3  -5   3 66066.2 1861.99   1
   3  -5  -3 67463.5 1756.00   1
  -3  -5   3 68562.0 1680.58   3
  -3  -5   2 260.250 176.298   1
  -3  -5   2 657.817 185.098   3
   3   5  -2 396.328 170.701   2
   3  -5  -2 281.823 153.721   1
   3  -5  -1 6234.65 455.372   1
  -3  -5   1 6149.72 478.012   3
  -3  -5   1 6587.70 516.201   1
   3   5  -1 6437.96 464.482   2
  -3   5   1 6877.50 523.295   3
   3   5   0 52523.7 1422.16   2
  -3  -5   0 50360.9 1560.19   1
   3  -5   0 50671.3 1487.25   1
  -3   5   0 52691.1 1521.48   3
   3   5   1 114497. 2388.22   2
  -3  -5  -1 116722. 2718.41   1
  -3   5  -1 115876. 2580.20   3
   3   5   2 145143. 2821.02   2
  -3   5  -2 150887. 3070.73   3
  -3  -5  -2 152248. 3280.99   1
  -3   5  -3 251.404 203.404   2
  -3  -5  -3 108.694 83.2031   2
  -3  -5  -3-168.863 206.894   1
  -3   5  -3 128.633 123.184   3
  -3  -5  -4 4799.84 280.022   2
  -3   5  -4 4904.51 493.276   2
  -3  -5  -4 4825.13 480.559   1
  -3   5  -4 5089.40 387.984   3
  -3   5  -5-225.021 218.110   2
  -3  -5  -5 252.713 201.189   1
  -3   5  -5 17.4660 99.8972   3
  -3  -5  -5 195.687 66.3200   2
  -3  -5  -6 7025.51 270.512   2
  -3  -5  -6 7829.28 639.289   1
  -3   5  -6 8250.62 465.552   3
  -3   5  -6 7448.34 640.997   2
  -3   5  -7 15276.2 649.778   3
  -3   5  -7 15823.3 947.459   2
  -3  -5  -7 16854.0 964.425   1
  -3  -5  -8-63.3819 212.397   1
  -3   5  -8-46.9395 90.8897   3
  -3   5  -8 167.417 222.047   2
  -3  -5  -9 390.265 256.225   1
  -3   5  -9 35.2617 89.0449   3
  -3   5  -9 88.0449 220.520   2
  -3  -5 -10 729.873 293.756   1
  -3   5 -10 307.549 262.948   2
  -3   5 -10 254.326 91.2892   3
  -3  -5 -11 12203.9 925.658   1
  -3   5 -11 12135.1 920.998   2
  -3  -5 -12 38383.0 1729.52   1
  -3   5 -12 37211.2 1705.07   2
  -3   5 -13 2588.46 473.926   2
  -3  -5 -13 2135.69 436.807   1
  -3   5 -14 19502.8 1242.94   2
  -3  -5 -14 18773.6 1265.15   1
  -3  -5 -15 1712.88 450.468   1
  -3   5 -15 1539.79 396.081   2
  -3  -5 -16 7434.48 828.570   1
  -3   5 -16 7789.00 831.200   2
  -3   5 -17 418.071 305.672   2
  -3  -5 -17 885.278 377.696   1
  -3   5 -18 4569.65 683.352   2
  -3  -5 -18 4516.67 721.512   1
  -3   5 -19 1172.34 433.656   2
  -3  -5 -19 1138.42 455.270   1
  -3   5 -20 36.4910 285.929   2
  -3  -5 -20 794.763 432.776   1
   3  -6 -21 3030.18 627.271   1
   3   6 -21 2647.38 579.841   2
   3  -6 -20 1267.09 390.083   1
   3   6 -20 1313.08 444.521   2
   3  -6 -19 1233.88 391.495   1
   3   6 -19 340.504 338.942   2
   3  -6 -18 3687.01 614.310   1
   3   6 -18 2893.76 601.523   2
   3  -6 -17 733.791 303.809   1
   3   6 -17 963.577 382.616   2
   3  -6 -16 2760.85 486.345   1
   3   6 -16 3792.47 621.287   2
   3  -6 -15 410.965 270.268   1
   3   6 -15-101.150 280.013   2
   3   6 -14 8546.87 841.679   2
   3  -6 -14 9732.86 848.811   1
   3  -6 -13 5185.63 611.635   1
   3   6 -13 6050.48 719.188   2
   3  -6 -12 15281.0 991.584   1
   3   6 -12 16467.5 1129.66   2
   3   6 -11 58376.4 2157.77   2
   3  -6 -11 55325.2 1968.35   1
   3  -6 -10 5745.24 590.051   1
   3   6 -10 4901.47 603.669   2
   3   6  -9 615.091 299.807   2
   3  -6  -9 884.759 267.589   1
   3   6  -8 4056.38 509.359   2
   3  -6  -8 3474.65 429.396   1
   3   6  -8 2976.60 239.329   3
   3   6  -7 5857.02 584.430   2
   3  -6  -7 5219.14 504.150   1
   3   6  -6 11034.1 772.267   2
   3  -6  -6 11309.5 718.434   1
   3   6  -5 2502.26 393.083   2
   3  -6  -5 2748.47 343.139   1
   3   6  -4 39227.9 1414.54   2
   3  -6  -4 38614.8 1350.31   1
   3  -6  -3 4111.60 412.618   1
  -3  -6   3 4646.89 466.817   1
   3   6  -3 5298.81 489.489   2
   3   6  -2 12491.9 702.951   2
   3  -6  -2 11007.6 674.185   1
  -3  -6   2 10128.7 698.425   1
  -3   6   1 198427. 4015.37   3
   3  -6  -1 198781. 3993.67   1
   3   6  -1 190291. 3848.56   2
  -3  -6   1 194665. 4112.54   1
   3   6   0 75696.9 1885.95   2
   3  -6   0 76370.8 2037.36   1
  -3  -6   0 73913.5 2111.06   1
  -3   6   0 73198.2 1987.35   3
  -3   6  -1 2017.21 341.592   2
  -3   6  -1 2276.72 304.959   3
   3   6   1 1880.02 251.732   2
  -3  -6  -1 1909.13 336.543   1
  -3   6  -2 334.364 158.425   3
  -3   6  -2 140.135 154.667   2
   3   6   2 558.419 151.609   2
  -3  -6  -2 368.509 225.931   1
  -3   6  -3-130.103 198.926   2
  -3  -6  -3-266.934 206.146   1
   3   6   3 29.0052 88.8663   2
  -3  -6  -3-28.8087 66.1834   2
  -3   6  -3 112.620 143.320   3
  -3  -6  -4 9660.37 420.058   2
  -3   6  -4 10929.2 768.713   2
  -3  -6  -4 10686.4 767.090   1
  -3   6  -4 11045.1 600.213   3
  -3   6  -5 4080.17 350.478   3
  -3   6  -5 4301.98 490.211   2
  -3  -6  -5 3838.84 471.130   1
  -3  -6  -5 3113.07 204.689   2
  -3  -6  -6 851.707 82.7518   2
  -3   6  -6 1021.96 182.174   3
  -3  -6  -6 835.772 268.361   1
  -3   6  -6 1269.01 307.388   2
  -3  -6  -7 10362.4 812.767   1
  -3   6  -7 10477.4 542.753   3
  -3   6  -7 9967.54 818.400   2
  -3  -6  -8 11851.2 885.200   1
  -3   6  -8 13542.4 943.325   2
  -3   6  -8 11801.3 556.566   3
  -3  -6  -9 6926.74 692.483   1
  -3   6  -9 7017.68 413.016   3
  -3   6  -9 7247.62 713.906   2
  -3   6 -10 140950. 3716.91   2
  -3  -6 -10 140056. 3701.46   1
  -3  -6 -11 22697.0 1331.89   1
  -3   6 -11 24800.0 1380.90   2
  -3  -6 -12 457.726 268.358   1
  -3   6 -12 845.320 334.361   2
  -3   6 -13 4705.66 634.319   2
  -3  -6 -13 3850.98 603.620   1
  -3  -6 -14 5762.60 747.737   1
  -3   6 -14 7030.44 808.032   2
  -3   6 -15 3781.51 628.793   2
  -3  -6 -15 4120.94 648.044   1
  -3  -6 -16 1728.77 442.504   1
  -3   6 -16 1911.84 454.614   2
  -3  -6 -17 94.7801 281.588   1
  -3   6 -17-329.607 313.920   2
  -3  -6 -18 999.345 429.615   1
  -3   6 -18 1344.90 416.980   2
  -3  -6 -19 877.264 392.768   1
  -3   6 -19 632.579 312.695   2
   3  -7 -20 3158.77 612.244   1
   3   7 -20 2842.69 592.970   2
   3   7 -19 8991.46 1006.31   2
   3  -7 -19 8461.02 954.785   1
   3   7 -18 17.3540 312.825   2
   3  -7 -18-67.9279 274.211   1
   3  -7 -17-418.358 284.061   1
   3   7 -17 25.0794 296.423   2
   3  -7 -16 1878.51 467.489   1
   3   7 -16 2380.77 555.366   2
   3  -7 -15 8973.52 857.272   1
   3   7 -15 8642.65 916.721   2
   3   7 -14 32175.9 1713.47   2
   3  -7 -14 28281.2 1516.31   1
   3  -7 -13 4307.88 579.856   1
   3   7 -13 5863.73 748.945   2
   3  -7 -12 6604.82 682.066   1
   3   7 -12 6600.58 769.011   2
   3   7 -11 15112.9 1089.61   2
   3  -7 -11 16085.0 1054.62   1
   3  -7 -10 18761.5 1092.65   1
   3   7 -10 18123.5 1162.47   2
   3   7  -9 22240.1 1255.48   2
   3  -7  -9 22386.2 1173.75   1
   3   7  -8 21010.7 1177.73   2
   3  -7  -8 19116.3 1063.79   1
   3  -7  -7 374.128 219.701   1
   3   7  -7 890.894 310.636   2
   3  -7  -6 406.613 223.698   1
   3   7  -6 103.937 216.048   2
   3   7  -5 67107.7 2111.02   2
   3  -7  -5 69299.6 2070.45   1
  -3  -7   4 1614.20 334.381   1
   3   7  -4 2152.63 376.542   2
   3  -7  -4 1585.73 299.563   1
   3   7  -3 6875.71 582.480   2
  -3  -7   3 5956.51 582.824   1
   3  -7  -3 6957.50 594.949   1
  -3  -7   2 2788.30 420.562   1
   3   7  -2 3380.49 405.005   2
   3  -7  -2 3239.97 416.118   1
  -3   7   1 3717.66 426.636   2
   3   7  -1 4364.86 440.894   2
   3  -7  -1 3919.20 452.088   1
  -3  -7   1 3779.86 474.537   1
  -3   7   0 5513.02 534.063   2
   3   7   0 6044.00 484.807   2
   3  -7   0 5135.77 520.646   1
  -3  -7   0 5523.57 567.843   1
  -3   7   0 5280.01 486.720   3
  -3   7  -1 16298.8 940.116   2
   3   7   1 16259.8 757.055   2
  -3  -7  -1 16059.6 956.060   1
  -3   7  -1 16285.6 840.483   3
   3   7   2 12360.1 619.546   2
  -3   7  -2 12527.9 718.858   3
  -3  -7  -2 13288.3 882.974   1
  -3   7  -2 13285.8 860.467   2
  -3   7  -3 601.201 182.390   3
  -3   7  -3 299.007 196.773   2
   3   7   3 735.398 155.272   2
  -3  -7  -3 516.040 251.359   1
   3   7   4 342.745 105.870   2
  -3  -7  -4 369.291 233.398   1
  -3   7  -4 279.220 153.213   3
  -3   7  -4 365.746 229.133   2
  -3   7  -5 11192.7 623.445   3
  -3   7  -5 12160.6 874.518   2
  -3  -7  -5 12178.3 883.983   1
  -3   7  -6 478.867 256.949   2
  -3  -7  -6 434.606 243.298   1
  -3   7  -6 362.342 137.116   3
  -3   7  -7 24382.9 1300.26   2
  -3   7  -7 22240.4 846.216   3
  -3  -7  -7 23263.7 1269.52   1
  -3   7  -8 30527.8 1501.56   2
  -3  -7  -8 30200.2 1501.93   1
  -3   7  -9 20013.6 1246.17   2
  -3  -7  -9 20506.2 1249.62   1
  -3   7 -10 8104.90 796.032   2
  -3  -7 -10 8741.93 837.308   1
  -3  -7 -11 5.70441 241.116   1
  -3   7 -11 201.364 254.975   2
  -3  -7 -12 25208.8 1489.09   1
  -3   7 -12 22505.0 1402.84   2
  -3  -7 -13 1676.65 458.942   1
  -3   7 -13 1879.53 458.639   2
  -3  -7 -14 9737.88 971.425   1
  -3   7 -14 8914.88 928.489   2
  -3  -7 -15-111.343 330.798   1
  -3   7 -15-100.598 286.868   2
  -3  -7 -16 1713.43 503.712   1
  -3   7 -16 1490.55 426.414   2
  -3   7 -17 20135.4 1476.62   2
  -3  -7 -17 22902.8 1633.26   1
  -3  -7 -18 4169.28 742.540   1
  -3   7 -18 3451.05 643.307   2
   3  -8 -19 4657.77 719.299   1
   3   8 -19 4438.52 771.799   2
   3  -8 -18 672.910 345.721   1
   3   8 -18 1872.88 536.242   2
   3  -8 -17 261.930 230.348   1
   3   8 -17 624.789 394.810   2
   3  -8 -16 1727.02 427.425   1
   3   8 -16 2919.32 600.041   2
   3   8 -15 448.172 370.483   2
   3  -8 -15-177.716 241.944   1
   3   8 -14-187.599 268.336   2
   3  -8 -14-625.147 314.171   1
   3  -8 -13 5294.15 674.334   1
   3   8 -13 5521.49 742.683   2
   3   8 -12 535.237 360.640   2
   3  -8 -12 620.618 298.528   1
   3  -8 -11 445.995 275.705   1
   3   8 -11 168.930 240.829   2
   3   8 -10 30639.8 1569.31   2
   3  -8 -10 28008.9 1428.65   1
   3   8  -9 399.719 276.724   2
   3  -8  -9 36.9370 231.048   1
   3   8  -8 7746.03 778.130   2
   3  -8  -8 5247.89 589.938   1
   3  -8  -7 7980.70 722.300   1
   3   8  -7 9296.99 796.261   2
   3  -8  -6 7026.40 663.790   1
   3   8  -6 8414.48 749.106   2
   3   8  -5 4150.58 525.927   2
   3  -8  -5 3463.47 483.416   1
  -3   8   4-109.465 137.824   2
   3  -8  -4 88.7638 207.472   1
   3   8  -4 421.207 218.306   2
   3   8  -3 20007.9 1029.74   2
  -3  -8   3 17368.5 1075.44   1
  -3   8   3 19283.9 977.634   2
   3  -8  -3 18924.3 1043.00   1
   3  -8  -2 307.322 210.722   1
  -3   8   2-14.6548 170.677   2
  -3  -8   2-369.095 292.735   1
   3   8  -2 231.431 195.773   2
   3   8  -1 70379.4 2024.21   2
  -3   8   1 71874.7 2155.14   2
   3  -8  -1 74591.4 2265.51   1
  -3  -8   1 72997.3 2339.86   1
  -3   8   0-225.455 179.353   3
  -3   8   0 147.918 168.212   2
   3  -8   0-41.1138 246.128   1
   3   8   0 55.7019 132.690   2
  -3  -8   0 103.697 233.730   1
  -3   8  -1 764.425 232.253   3
  -3  -8  -1 287.755 217.758   1
   3   8   1 636.776 221.832   2
  -3   8  -1 497.687 231.652   2
  -3   8  -2 16162.8 869.019   3
   3   8   2 14711.0 722.424   2
  -3  -8  -2 15907.4 1027.46   1
  -3   8  -2 15250.7 958.064   2
   3   8   3 14997.6 681.509   2
  -3  -8  -3 13913.0 985.657   1
  -3   8  -3 16064.0 1010.72   2
  -3   8  -3 16251.5 845.122   3
  -3  -8  -4 985.726 302.147   1
  -3   8  -4 1589.63 379.081   2
  -3   8  -4 670.716 194.738   3
  -3  -8  -5 24865.7 1356.89   1
  -3   8  -5 26817.4 1373.86   2
  -3   8  -5 27659.3 1058.28   3
  -3   8  -6 3830.70 364.787   3
  -3  -8  -6 4663.08 602.973   1
  -3   8  -6 4144.65 561.589   2
  -3  -8  -7-16.1657 239.663   1
  -3   8  -7 476.652 226.534   2
  -3  -8  -8-2.95791 245.292   1
  -3   8  -8-131.225 259.450   2
  -3  -8  -9 1928.00 444.303   1
  -3   8  -9 2201.53 466.527   2
  -3  -8 -10-85.2330 283.808   1
  -3   8 -10 270.429 251.070   2
  -3  -8 -11 673.105 298.817   1
  -3   8 -11 1807.92 450.925   2
  -3  -8 -12 1313.44 394.966   1
  -3   8 -12 1674.43 441.650   2
  -3  -8 -13 4104.32 663.186   1
  -3   8 -13 3076.14 580.984   2
  -3  -8 -14 4294.42 714.312   1
  -3   8 -14 4365.39 701.450   2
  -3  -8 -15-293.505 261.986   1
  -3   8 -15-64.3108 299.447   2
  -3  -8 -16-42.9081 310.958   1
  -3   8 -16-43.9785 282.177   2
  -3  -8 -17 2851.80 625.338   1
  -3   8 -17 4160.88 700.454   2
   3  -9 -18 661.790 397.358   1
   3  -9 -17 186.985 264.530   1
   3   9 -17 181.274 279.001   2
   3   9 -16 18279.0 1460.27   2
   3  -9 -16 18913.1 1369.77   1
   3  -9 -15 6613.06 788.673   1
   3   9 -15 7583.39 924.536   2
   3  -9 -14-312.061 306.994   1
   3   9 -14-326.699 359.376   2
   3  -9 -13 342.320 226.784   1
   3   9 -13-61.7144 321.306   2
   3   9 -12 6024.64 766.883   2
   3  -9 -12 5145.16 670.838   1
   3   9 -11 8898.23 894.959   2
   3  -9 -11 7584.86 817.957   1
   3  -9 -10 2223.86 443.935   1
   3   9 -10 2735.63 506.233   2
   3  -9  -9-151.509 242.397   1
   3   9  -9 554.465 351.340   2
   3  -9  -8 2784.02 489.329   1
   3   9  -8 3245.17 531.596   2
   3  -9  -7 2852.61 451.276   1
  -3   9   7 3701.57 398.524   2
   3   9  -7 3674.36 553.538   2
   3   9  -6 16775.3 1084.18   2
   3  -9  -6 16393.3 1058.84   1
  -3   9   6 16349.7 877.377   2
  -3   9   5 2082.95 334.052   2
   3  -9  -5 961.089 302.723   1
   3   9  -5 2142.02 434.819   2
  -3   9   4 26598.8 1189.41   2
   3   9  -4 27348.1 1315.13   2
   3  -9  -4 24949.5 1310.36   1
   3   9  -3 40395.9 1584.26   2
  -3   9   3 37302.5 1478.26   2
  -3  -9   3 38591.4 1721.53   1
   3  -9  -3 36356.5 1608.35   1
   3  -9  -2 16933.3 1058.65   1
   3   9  -2 15174.3 922.074   2
  -3  -9   2 16426.6 1113.59   1
  -3   9   2 15645.7 937.628   2
   3   9  -1 21602.1 1070.86   2
   3  -9  -1 21586.7 1203.67   1
  -3   9   1 22197.5 1142.29   2
  -3  -9   1 21116.6 1263.77   1
  -3   9   0-194.464 211.323   3
   3   9   0-116.635 198.756   2
   3  -9   0-689.169 359.730   1
  -3   9   0-110.911 207.101   2
  -3  -9   0-336.124 300.620   1
  -3   9  -1 147.280 165.727   3
  -3  -9  -1-217.088 319.892   1
   3   9   1 357.411 193.792   2
  -3   9  -1 262.529 180.943   2
  -3  -9  -2 37736.7 1716.44   1
   3   9   2 36831.3 1263.81   2
  -3   9  -2 36084.3 1595.35   2
  -3   9  -2 37747.4 1446.22   3
  -3  -9  -3 16871.7 1132.97   1
  -3   9  -3 17353.5 1095.53   2
  -3   9  -3 16987.4 920.485   3
  -3  -9  -4 815.618 323.815   1
  -3   9  -4 1107.78 356.651   2
  -3   9  -4 724.770 205.909   3
  -3  -9  -5 1791.04 427.294   1
  -3   9  -5 2373.44 462.058   2
  -3  -9  -6 20234.2 1300.59   1
  -3   9  -6 21901.8 1310.81   2
  -3  -9  -7 56161.2 2268.30   1
  -3   9  -7 55042.7 2221.60   2
  -3  -9  -8 843.275 360.138   1
  -3   9  -8 657.343 340.766   2
  -3   9  -9 2890.00 547.267   2
  -3  -9  -9 3253.16 546.537   1
  -3  -9 -10-312.150 371.506   1
  -3   9 -10-302.670 346.487   2
  -3   9 -11 1352.37 421.840   2
  -3  -9 -11 1397.99 418.141   1
  -3  -9 -12-301.942 354.429   1
  -3   9 -12-78.1235 277.349   2
  -3  -9 -13 4983.68 746.497   1
  -3   9 -13 4291.50 701.132   2
  -3  -9 -14 5568.23 813.141   1
  -3   9 -14 5244.98 766.865   2
  -3  -9 -15 73.4595 305.462   1
  -3   9 -15 11.0007 310.986   2
  -3  -9 -16 8721.20 1041.01   1
  -3   9 -16 6315.92 880.674   2
   3  10 -16 18474.5 1499.01   2
   3 -10 -16 16071.0 1327.17   1
   3 -10 -15-33.4198 276.326   1
   3  10 -15-44.9950 291.895   2
   3 -10 -14-93.2663 256.701   1
   3  10 -14-506.338 422.209   2
   3 -10 -13-76.8420 242.378   1
   3  10 -13-376.380 354.824   2
   3 -10 -12 4323.83 662.882   1
   3  10 -12 5202.96 757.497   2
   3 -10 -11 3716.50 601.001   1
   3  10 -11 4502.13 665.365   2
   3  10 -10 1724.56 461.475   2
   3 -10 -10 996.504 334.799   1
   3  10  -9 2618.56 522.669   2
   3 -10  -9 1927.77 411.019   1
   3  10  -8 9773.69 912.226   2
   3 -10  -8 7792.32 812.701   1
   3  10  -7 460.202 293.219   2
   3 -10  -7 19.3829 227.385   1
   3 -10  -6 4243.93 586.438   1
   3  10  -6 5656.41 675.840   2
   3  10  -5 139.928 281.175   2
  -3  10   5 139.561 154.777   2
   3 -10  -4 1456.66 327.076   1
   3  10  -4 2601.83 445.540   2
  -3  10   4 2390.41 364.439   2
   3 -10  -3 5121.42 641.014   1
   3  10  -3 6683.01 662.634   2
  -3 -10   3 5402.55 671.228   1
  -3  10   3 5872.31 582.009   2
   3 -10  -2 28449.2 1483.47   1
   3  10  -2 29644.6 1356.27   2
  -3 -10   2 28511.2 1553.85   1
  -3  10   2 29098.4 1355.65   2
  -3 -10   1 66063.7 2483.93   1
   3  10  -1 67918.6 2121.42   2
   3 -10  -1 65841.5 2369.09   1
  -3  10   1 67230.0 2231.36   2
   3 -10   0 1418.73 360.419   1
  -3  10   0 2525.14 435.625   2
   3  10   0 1740.47 324.996   2
  -3  10   0 2062.00 399.606   3
  -3 -10   0 1509.05 414.733   1
  -3 -10  -1 3611.11 575.314   1
  -3  10  -1 3942.29 540.402   2
  -3  10  -1 4856.28 541.579   3
  -3 -10  -2 3906.12 590.545   1
  -3  10  -2 5741.75 653.865   2
  -3  10  -2 5066.04 532.495   3
  -3  10  -3 1994.79 337.617   3
  -3 -10  -3 1105.33 343.485   1
  -3  10  -3 1427.10 354.698   2
  -3  10  -4 3714.94 564.527   2
  -3 -10  -4 3354.24 544.821   1
  -3 -10  -5 7449.67 830.221   1
  -3  10  -5 7452.70 794.891   2
  -3  10  -6 2198.46 463.057   2
  -3 -10  -6 1805.32 454.543   1
  -3 -10  -7 33.8000 279.240   1
  -3  10  -7 279.835 264.298   2
  -3 -10  -8 4034.45 664.151   1
  -3  10  -8 3398.36 567.959   2
  -3 -10  -9 2158.15 484.394   1
  -3  10  -9 2204.29 481.271   2
  -3  10 -10 7013.15 846.369   2
  -3 -10 -10 8419.18 952.522   1
  -3 -10 -11 3653.19 645.792   1
  -3  10 -11 3866.52 669.489   2
  -3 -10 -12-96.7334 297.713   1
  -3  10 -12 284.758 309.456   2
  -3  10 -13-6.53806 305.048   2
  -3 -10 -13-32.2467 341.146   1
  -3  10 -14 4270.11 728.805   2
  -3 -10 -14 3624.75 673.604   1
   3 -11 -14 2984.74 594.253   1
   3  11 -14 3299.26 645.162   2
   3 -11 -13-114.042 267.014   1
   3  11 -13-313.194 380.361   2
   3 -11 -12-202.135 311.304   1
   3  11 -12 46.4353 278.570   2
   3 -11 -11 13031.5 1141.81   1
   3  11 -11 12044.3 1119.76   2
   3 -11 -10 86.4803 236.895   1
   3  11 -10 493.304 247.778   2
   3  11  -9 4386.41 673.715   2
   3 -11  -9 3973.06 621.428   1
   3  11  -8 13746.5 1127.25   2
   3 -11  -8 13935.6 1125.01   1
   3 -11  -7 107.260 214.365   1
   3  11  -7-7.70747 262.129   2
   3 -11  -6 585.100 332.862   1
   3  11  -6 568.148 262.533   2
   3 -11  -5 4781.46 649.336   1
   3  11  -5 6109.60 711.899   2
   3  11  -4 1353.50 358.445   2
   3 -11  -4 891.373 320.541   1
   3 -11  -3 4035.27 592.783   1
   3  11  -3 4708.01 584.334   2
  -3 -11   3 4155.35 653.918   1
  -3  11   3 4053.59 501.505   2
  -3  11   2 2263.32 423.133   2
   3 -11  -2 2311.53 491.672   1
   3  11  -2 2288.41 404.816   2
  -3 -11   2 2330.47 492.895   1
  -3 -11   1 1922.36 435.373   1
  -3  11   1 2243.69 423.324   2
   3 -11  -1 2402.94 492.479   1
  -3 -11   0 14763.4 1173.22   1
  -3  11   0 14360.6 1011.27   2
  -3  11   0 13788.5 965.223   3
  -3  11  -1 19002.4 1206.89   2
  -3 -11  -1 17283.2 1294.58   1
  -3  11  -1 19038.5 1113.00   3
  -3 -11  -2 2716.34 539.598   1
  -3  11  -2 3104.50 526.118   2
  -3 -11  -3 810.791 316.457   1
  -3  11  -3 1033.01 332.152   2
  -3 -11  -4 435.104 305.374   1
  -3  11  -4-107.575 306.704   2
  -3  11  -5 2917.31 511.484   2
  -3 -11  -5 2769.16 571.128   1
  -3 -11  -6 14462.2 1208.04   1
  -3  11  -6 14227.8 1163.19   2
  -3 -11  -7 405.249 302.752   1
  -3  11  -7-197.580 293.532   2
  -3 -11  -8 1280.18 433.050   1
  -3  11  -8 1509.20 469.589   2
  -3  11  -9 6888.87 842.576   2
  -3 -11  -9 6765.53 864.464   1
  -3 -11 -10-528.873 396.057   1
  -3  11 -10 759.506 371.587   2
  -3 -11 -11 4269.73 718.615   1
  -3  11 -11 4323.40 744.210   2
  -3 -11 -12 1951.13 541.387   1
  -3  11 -12 1510.15 431.684   2
   3 -12 -11 2181.89 536.851   1
   3  12 -11 2038.46 513.319   2
   3  12 -10 2929.42 596.048   2
   3 -12 -10 3934.08 651.448   1
   3 -12  -9 3134.94 605.046   1
   3  12  -9 1902.76 453.810   2
   3 -12  -8 220.982 221.211   1
   3  12  -8 44.6065 261.669   2
   3 -12  -7-30.1327 241.040   1
   3  12  -7-117.132 236.533   2
   3  12  -6 104.418 201.809   2
   3 -12  -6-870.601 355.797   1
   3  12  -5 12137.9 1008.16   2
   3 -12  -5 12529.7 1104.04   1
   3 -12  -4 324.792 244.518   1
   3  12  -4 1288.01 363.099   2
   3 -12  -3 4723.70 697.902   1
   3 -12  -2-176.012 264.485   1
  -3 -12   2 7.25701 306.524   1
  -3 -12   1 18121.1 1378.13   1
  -3  12   1 15748.5 1098.61   2
   3 -12  -1 17866.7 1301.15   1
  -3 -12   0 1442.06 442.914   1
  -3  12   0 1024.32 320.135   2
  -3 -12  -1-704.109 435.516   1
  -3  12  -1 240.246 247.605   2
  -3 -12  -2 1220.34 437.236   1
  -3  12  -2 1433.44 393.559   2
  -3  12  -3 10566.1 984.940   2
  -3 -12  -3 14196.6 1213.84   1
  -3 -12  -4 5350.26 778.865   1
  -3  12  -4 5718.26 752.304   2
  -3 -12  -5 3138.63 597.330   1
  -3  12  -5 3288.81 600.939   2
  -3  12  -6 6785.36 834.398   2
  -3 -12  -6 9651.10 1047.37   1
  -3  12  -7 3233.13 579.693   2
  -3 -12  -7 5067.83 771.811   1
  -3 -12  -8-101.063 297.720   1
  -3  12  -8 106.821 277.025   2
  -3 -12  -9 74.0731 248.091   1
  -3  12  -9 185.733 253.517   2
   3  13  -7-5.14864 238.185   2
   3 -13  -7-234.239 332.813   1
   3 -13  -6 836.221 358.540   1
   3  13  -6 1171.42 393.851   2
   3 -13  -5 222.678 245.492   1
   3 -13  -4 4181.52 687.770   1
   3 -13  -3 123.792 256.682   1
  -3 -13   2-16.2238 351.349   1
   3 -13  -2 692.499 358.743   1
  -3 -13   1 1502.61 418.940   1
  -3 -13   0 1095.20 451.763   1
  -3 -13  -1 2768.13 575.270   1
  -3  13  -1 2580.04 489.909   2
  -3 -13  -2 22926.8 1629.81   1
  -3  13  -2 20025.8 1370.39   2
  -3  13  -3 211.002 261.870   2
  -3 -13  -3 282.214 330.746   1
  -3 -13  -4 323.622 338.268   1
  -3  13  -4 293.325 311.863   2
  -3  13  -5 841.267 327.177   2
  -3 -13  -5 547.532 395.335   1
   4   0 -23-676.236 364.907   1
   4   0 -22 9252.92 890.686   2
   4   0 -22 7861.94 909.199   1
   4   0 -21 162.276 244.196   1
   4   0 -21-444.274 280.076   2
   4   0 -20 247.510 206.196   2
   4   0 -20-39.2433 251.107   1
   4   0 -19-139.710 263.872   2
  -4   0  19 109.851 188.861   3
   4   0 -19 288.440 231.539   1
   4   0 -18 25337.0 1356.41   2
  -4   0  18 25722.5 1223.22   3
   4   0 -18 21343.4 1288.82   1
  -4   0  17 111.543 176.363   3
   4   0 -17-76.1639 217.181   2
   4   0 -17 238.760 230.848   1
   4   0 -16 35871.2 1580.11   1
   4   0 -16 36591.3 1592.36   2
  -4   0  16 37498.7 1450.14   3
  -4   0  15 135.571 151.659   3
   4   0 -15-69.0200 238.361   2
   4   0 -14 105198. 2891.90   2
  -4   0  14 108994. 2707.96   3
  -4   0  13-163.604 152.117   3
   4   0 -13 117.338 234.532   2
   4   0 -12 29332.5 1279.24   2
  -4   0  12 27114.0 1129.33   3
   4   0 -11 135.529 212.549   2
  -4   0  11 200.525 124.412   3
   4   0 -10 4901.54 489.843   2
  -4   0  10 5789.75 478.014   3
   4   0  -9-149.194 196.195   2
  -4   0   9 0.69039 125.688   3
   4   0  -8 1797.87 304.777   2
  -4   0   8 1515.29 252.989   3
   4   0  -7 166.083 187.743   2
  -4   0   7 26.8181 140.994   3
   4   0  -6 14570.9 752.400   2
  -4   0   6 14064.1 701.146   3
  -4   0   5 144.417 164.498   3
  -4   0   4 104493. 2337.01   3
  -4   0   3 218.614 170.225   3
  -4   0   2 18183.3 784.375   3
  -4   0   1-1.73841 158.004   3
  -4   0   0 10258.0 314.773   1
  -4   0   0 10676.4 590.050   3
  -4   0  -1 99.1285 148.296   3
  -4   0  -1 78.4796 72.3456   1
  -4   0  -2 109977. 2071.06   1
  -4   0  -2 106363. 2450.04   3
  -4   0  -3-16.4281 103.818   1
  -4   0  -3 93.2024 173.857   3
  -4   0  -4 389028. 6502.23   1
  -4   0  -4 381144. 6759.04   3
  -4   0  -5 156.676 137.327   1
  -4   0  -5-84.6986 157.190   3
  -4   0  -6 220761. 4218.61   1
  -4   0  -6 219345. 4336.70   3
  -4   0  -7 53.9337 146.572   1
  -4   0  -7-80.2346 164.961   3
  -4   0  -8 15668.7 843.876   1
  -4   0  -8 16012.7 787.347   2
  -4   0  -8 15597.8 827.865   3
  -4   0  -9 1.74609 136.927   2
  -4   0  -9 184.812 171.064   3
  -4   0  -9 18.4387 159.089   1
  -4   0 -10 7120.14 573.314   3
  -4   0 -10 6120.40 577.794   1
  -4   0 -10 6378.04 518.356   2
  -4   0 -11-203.499 214.388   1
  -4   0 -11 202.463 182.148   3
  -4   0 -11-144.391 168.615   2
  -4   0 -12 6855.85 664.757   1
  -4   0 -12 6335.96 549.509   2
  -4   0 -13 504.354 274.573   1
  -4   0 -13 242.300 190.595   2
  -4   0 -14-165.749 275.490   1
  -4   0 -14-217.359 178.840   2
  -4   0 -15 209.037 225.528   1
  -4   0 -15-120.951 176.100   2
  -4   0 -16 2921.06 533.309   1
  -4   0 -16 2912.19 407.875   2
  -4   0 -17-507.487 291.845   1
  -4   0 -18 5898.79 778.696   1
  -4   0 -19-335.459 262.977   1
  -4   0 -20 663.248 242.097   1
   4   1 -23 2161.14 531.523   1
   4  -1 -23 1979.75 504.343   1
   4   1 -22-81.3512 250.479   2
   4   1 -22-138.317 241.239   1
   4  -1 -22-372.195 314.833   1
   4   1 -21 1161.64 404.798   1
   4  -1 -21 787.166 267.782   2
   4   1 -21 883.320 345.215   2
   4  -1 -21 745.315 327.220   1
  -4   1  20 2781.62 453.222   3
   4  -1 -20 3119.09 502.932   2
   4   1 -20 2650.54 500.182   2
   4  -1 -20 3056.13 544.902   1
  -4   1  19-211.991 191.858   3
   4  -1 -19-2.25259 223.660   2
   4   1 -19 301.007 248.573   2
   4  -1 -19 31.9087 226.777   1
  -4   1  18 2752.43 425.248   3
   4   1 -18 2363.79 446.026   2
   4  -1 -18 2281.46 428.792   1
   4  -1 -18 2807.82 455.127   2
  -4  -1  17 553.870 190.398   3
  -4   1  17 178.493 168.521   3
   4  -1 -17 477.656 255.843   2
   4   1 -17 260.941 267.290   2
   4  -1 -17 175.194 193.573   1
  -4  -1  16-29.9415 135.434   3
  -4   1  16-36.4857 174.331   3
   4  -1 -16-91.5333 233.686   2
   4   1 -16 58.7990 228.340   2
   4  -1 -16-107.057 215.284   1
   4  -1 -15 51949.6 1822.56   2
   4   1 -15 47645.1 1855.97   2
   4  -1 -15 45961.3 1772.89   1
  -4  -1  15 50525.3 1608.50   3
  -4   1  15 50673.5 1761.57   3
   4  -1 -14 19775.8 1053.21   1
   4  -1 -14 19148.0 1043.50   2
   4   1 -14 19969.7 1122.93   2
  -4   1  14 18042.5 979.418   3
  -4  -1  14 19864.7 931.422   3
   4   1 -13 6566.00 640.051   2
   4  -1 -13 5589.02 534.531   1
  -4   1  13 6034.50 548.659   3
   4  -1 -13 6173.21 560.738   2
  -4  -1  13 5480.64 467.992   3
  -4   1  12 620.672 211.084   3
   4  -1 -12 681.779 245.481   2
   4   1 -12 696.406 308.194   2
   4  -1 -12 773.162 227.419   1
  -4  -1  12 485.926 166.143   3
  -4   1  11 73.7840 156.131   3
   4  -1 -11 364.816 235.955   2
   4   1 -11 57.3213 208.776   2
   4  -1 -11-42.0125 152.346   1
  -4  -1  11-122.780 142.296   3
   4  -1 -10 50932.0 1655.85   2
   4   1 -10 54147.4 1761.73   2
   4  -1 -10 52562.4 1512.46   1
  -4  -1  10 52073.5 1521.30   3
  -4   1  10 50928.7 1617.52   3
   4  -1  -9 59.6282 158.990   2
   4   1  -9 109.204 190.169   2
   4  -1  -9-62.2766 118.051   1
  -4  -1   9 139.992 116.802   3
  -4   1   9-51.4298 165.120   3
  -4  -1   8 9157.31 547.368   3
   4   1  -8 8562.50 633.677   2
   4  -1  -8 8740.78 478.171   1
  -4   1   8 8947.34 596.451   3
  -4   1   7 234.070 161.159   3
   4   1  -7 217.765 191.622   2
   4  -1  -7 131.432 94.3937   1
  -4  -1   7 184.472 161.047   3
  -4   1   6 1845.25 288.612   3
   4  -1  -6 1999.66 190.457   1
   4   1  -6 1945.32 310.863   2
  -4  -1   6 1971.66 268.334   3
   4   1  -5 66.7601 206.212   2
   4  -1  -5 281.384 75.7009   1
  -4  -1   5 122.771 145.333   3
  -4   1   5 429.996 195.603   3
   4  -1  -4 100674. 1790.76   1
  -4  -1   4 113054. 2384.95   3
  -4   1   4 111869. 2455.02   3
   4   1  -4 108256. 1957.46   1
   4   1  -4 115435. 2503.15   2
   4   1  -3 30285.2 725.685   1
  -4  -1   3 32825.6 1068.41   3
  -4   1   3 30680.0 1084.23   3
   4   1  -2 2420.68 157.218   1
  -4   1   2 2236.14 287.837   3
  -4  -1   2 2297.20 283.524   3
   4   1  -1 18928.1 524.468   1
  -4  -1   1 19942.9 525.636   1
  -4  -1   1 19331.5 809.079   3
  -4   1   1 19144.2 811.782   3
   4   1   0 61801.4 1283.18   1
  -4  -1   0 64140.1 1692.48   3
  -4   1   0 61135.4 1655.56   3
  -4  -1   0 66126.5 1290.53   1
   4   1   1 13664.4 503.153   1
  -4  -1  -1 13944.4 500.710   1
  -4  -1  -1 13922.3 711.408   3
  -4   1  -1 13171.5 680.058   3
   4   1   2 31211.5 897.360   1
  -4  -1  -2 33302.1 905.436   1
  -4  -1  -2 32545.0 1141.57   3
  -4   1  -2 32167.7 1099.09   3
  -4  -1  -3 4509.77 323.833   1
  -4   1  -3 4132.05 389.890   3
  -4  -1  -3 4253.90 412.864   3
  -4  -1  -4 48494.6 1332.43   1
  -4  -1  -4 49010.9 1530.95   3
  -4   1  -4 51644.9 1485.63   3
  -4  -1  -5 16060.1 728.510   1
  -4  -1  -5 15973.1 835.730   3
  -4   1  -5 17428.5 797.980   3
  -4  -1  -6 38615.1 1264.92   1
  -4   1  -6 39184.1 1289.27   3
  -4  -1  -6 37979.7 1373.04   3
  -4  -1  -7 55932.8 1664.80   1
  -4  -1  -7 54060.3 1704.19   3
  -4   1  -7 55660.8 1634.27   3
  -4   1  -8 1817.88 291.361   2
  -4  -1  -8 2299.35 347.171   1
  -4  -1  -8 2927.54 391.569   3
  -4   1  -8 2320.09 314.765   3
  -4  -1  -9 2504.30 301.945   2
  -4  -1  -9 2115.32 353.578   1
  -4  -1  -9 2007.40 345.933   3
  -4   1  -9 1969.74 302.148   3
  -4   1  -9 1999.19 312.667   2
  -4  -1 -10-79.1392 149.738   2
  -4  -1 -10-2.22567 182.529   3
  -4   1 -10-39.5182 145.103   3
  -4  -1 -10-137.880 200.776   1
  -4   1 -10 35.5926 147.633   2
  -4  -1 -11 22603.4 1173.99   1
  -4  -1 -11 23020.5 978.469   2
  -4   1 -11 23646.9 1103.24   2
  -4   1 -11 22056.5 1033.18   3
  -4  -1 -12 878.558 301.921   1
  -4  -1 -12 425.337 162.900   2
  -4   1 -12 504.102 213.202   2
  -4   1 -13-57.6035 223.406   1
  -4  -1 -13-547.362 314.998   1
  -4  -1 -13-108.535 160.643   2
  -4   1 -13 25.0544 204.719   2
  -4   1 -14 35502.3 1690.46   1
  -4  -1 -14 38598.3 1737.29   1
  -4  -1 -14 36086.6 1360.61   2
  -4   1 -14 38860.8 1557.41   2
  -4   1 -15 231.606 200.648   2
  -4   1 -15 104.280 229.221   1
  -4  -1 -15-189.115 177.482   2
  -4  -1 -15 291.955 245.413   1
  -4   1 -16 168.416 280.661   1
  -4  -1 -16-505.784 345.087   1
  -4   1 -16 157.107 182.561   2
  -4  -1 -17 13634.2 1124.62   1
  -4   1 -17 12550.6 927.283   2
  -4   1 -17 13751.7 1129.06   1
  -4   1 -18 68.7073 279.321   1
  -4   1 -18 40.3023 187.597   2
  -4  -1 -18-63.0383 261.837   1
  -4   1 -19 982.424 359.017   1
  -4  -1 -19 1263.92 446.869   1
  -4   1 -20 3957.39 693.448   1
  -4  -1 -20 4768.02 764.558   1
   4   2 -23 944.393 372.519   2
   4  -2 -23 612.957 347.367   1
   4   2 -22 2743.74 553.105   2
   4  -2 -22 2178.46 506.221   1
   4   2 -21 3035.94 563.670   2
   4  -2 -21 2195.57 470.669   1
   4  -2 -20 919.858 324.606   2
   4   2 -20 863.039 399.789   2
   4  -2 -20 1080.77 382.699   1
   4  -2 -19 13337.8 948.922   2
   4  -2 -19 12303.8 1003.39   1
   4   2 -19 12976.4 1062.99   2
   4  -2 -18 2231.14 397.776   2
   4   2 -18 3101.71 547.610   2
   4  -2 -18 1759.27 389.353   1
   4  -2 -17 858.132 264.950   2
   4   2 -17 1701.82 410.826   2
   4  -2 -17 1172.29 336.605   1
   4   2 -16 205.660 283.489   2
   4  -2 -16 30.5043 222.119   1
  -4  -2  16 673.375 182.740   3
   4  -2 -15 12981.2 847.062   2
   4   2 -15 15037.5 1038.00   2
   4  -2 -15 12144.1 850.856   1
  -4  -2  15 13790.8 727.469   3
   4  -2 -14 13960.4 872.934   2
   4   2 -14 12276.1 915.340   2
   4  -2 -14 14762.1 895.031   1
  -4  -2  14 14201.7 726.725   3
   4  -2 -13 12387.2 788.980   2
   4   2 -13 11892.1 881.751   2
   4  -2 -13 9703.29 711.861   1
  -4  -2  13 12241.9 655.578   3
  -4  -2  12 546.736 149.502   3
   4   2 -12 466.435 282.171   2
   4  -2 -12 485.530 211.120   1
   4   2 -11 72098.6 2220.14   2
   4  -2 -11 67889.3 1897.81   1
  -4  -2  11 69483.2 1781.05   3
  -4   2  11 70318.6 2070.66   3
   4   2 -10 24344.5 1168.12   2
   4  -2 -10 24023.4 961.226   1
  -4  -2  10 24649.4 920.863   3
  -4   2  10 23355.2 1083.56   3
   4   2  -9 15002.6 877.695   2
   4  -2  -9 16276.6 723.309   1
  -4   2   9 14893.5 828.900   3
  -4  -2   9 15300.6 699.378   3
  -4   2   8 849.411 228.901   3
   4   2  -8 492.912 212.619   2
  -4  -2   8 368.027 144.736   3
   4  -2  -8 809.413 172.145   1
  -4   2   7 89.2009 160.460   3
   4   2  -7 296.477 216.243   2
   4  -2  -7-52.1605 110.742   1
  -4  -2   7 170.307 132.846   3
   4   2  -6 7213.90 550.807   2
   4  -2  -6 7749.90 392.688   1
  -4  -2   6 7226.67 474.628   3
  -4   2   6 7582.94 572.167   3
   4   2  -5 9553.69 627.963   2
   4  -2  -5 9334.25 395.573   1
  -4  -2   5 9091.68 527.284   3
  -4   2   5 8635.66 600.206   3
   4   2  -4 13799.4 722.285   2
  -4   2   4 13752.1 444.505   1
   4   2  -4 13698.6 539.645   1
  -4  -2   4 14139.6 664.672   3
   4  -2  -4 13099.4 432.393   1
  -4   2   4 14220.7 737.302   3
   4   2  -3 2722.66 223.354   1
  -4   2   3 2648.02 161.205   1
   4   2  -3 2198.28 288.388   2
   4  -2  -3 2441.00 156.587   1
  -4  -2   3 2634.23 292.792   3
  -4   2   3 2631.34 335.683   3
   4   2  -2 885.523 208.818   2
  -4  -2   2 904.678 142.030   1
  -4   2   2 1047.33 100.018   1
  -4  -2   2 742.586 208.603   3
   4   2  -2 813.118 129.595   1
  -4   2   2 834.607 216.772   3
  -4  -2   1 81289.8 1954.20   3
  -4  -2   1 79335.3 1618.78   1
   4   2  -1 78244.7 1625.12   1
  -4   2   1 77968.6 1953.51   3
  -4   2   1 75027.7 1413.55   1
   4   2   0 71941.4 1576.10   1
  -4  -2   0 75344.0 1600.09   1
  -4   2   0 73218.9 1864.71   3
  -4  -2   0 75323.6 1890.84   3
  -4   2   0 73640.8 1423.48   1
  -4  -2  -1 8573.41 435.821   1
   4   2   1 8971.98 445.751   1
  -4  -2  -1 9421.07 588.079   3
  -4   2  -1 9136.73 554.843   3
  -4  -2  -2 6598.86 402.893   1
  -4  -2  -2 6065.82 491.202   3
  -4   2  -2 6227.20 472.305   3
  -4  -2  -3 351581. 5946.51   1
  -4   2  -3 332208. 6087.94   3
  -4  -2  -3 349388. 6260.17   3
  -4  -2  -4 134964. 2769.37   1
  -4  -2  -4 132581. 3001.61   3
  -4   2  -4 129101. 2803.80   3
  -4  -2  -5 102608. 2357.06   1
  -4  -2  -5 101608. 2530.02   3
  -4   2  -5 102265. 2359.51   3
  -4  -2  -6 9716.22 611.690   1
  -4  -2  -6 9598.92 660.587   3
  -4   2  -6 9097.89 570.772   3
  -4  -2  -7 5949.49 517.382   1
  -4  -2  -7 6894.99 588.518   3
  -4   2  -7 6458.21 550.990   2
  -4   2  -7 6706.13 507.712   3
  -4   2  -8 60.2716 171.724   2
  -4  -2  -8 435.539 205.052   1
  -4   2  -8 332.702 158.025   3
  -4  -2  -8 504.512 243.574   3
  -4  -2  -9 18732.2 1004.75   1
  -4   2  -9 19151.9 989.789   2
  -4   2  -9 19164.7 896.846   3
  -4  -2  -9 20471.1 808.385   2
  -4  -2 -10 16849.1 990.320   1
  -4   2 -10 17906.0 872.437   3
  -4   2 -10 17200.0 968.909   2
  -4  -2 -10 17220.1 753.497   2
  -4  -2 -11 17539.4 1047.93   1
  -4   2 -11 18440.3 897.352   3
  -4  -2 -11 17369.8 775.998   2
  -4   2 -11 17698.1 998.944   2
  -4  -2 -12 2122.58 402.971   1
  -4   2 -12 1707.80 288.766   3
  -4  -2 -12 1600.51 250.093   2
  -4   2 -12 2094.56 375.089   2
  -4  -2 -13 8345.03 780.083   1
  -4   2 -13 6856.05 659.280   2
  -4  -2 -13 7708.54 534.034   2
  -4  -2 -14 1216.63 370.914   1
  -4   2 -14 1632.13 364.615   2
  -4  -2 -15 3436.93 585.438   1
  -4   2 -15 3212.95 466.227   2
  -4  -2 -16 576.222 323.216   1
  -4   2 -16-15.9115 196.755   2
  -4  -2 -17 15744.8 1235.87   1
  -4   2 -17 16076.1 1104.77   2
  -4   2 -18 1574.49 456.565   1
  -4  -2 -18 1686.91 455.248   1
  -4   2 -18 895.207 293.061   2
  -4  -2 -19 10461.5 1061.45   1
  -4   2 -19 10452.6 913.590   2
  -4   2 -19 12599.9 1176.18   1
  -4   2 -20 561.965 343.615   1
  -4  -2 -20-106.649 269.814   1
   4   3 -23 2040.27 515.028   2
   4  -3 -23 1486.75 453.387   1
   4   3 -22 91.7667 265.696   2
   4  -3 -22 35.7274 287.995   1
   4   3 -21 3375.46 624.698   2
   4  -3 -21 3051.55 579.368   1
   4   3 -20 375.546 302.443   2
   4  -3 -20 385.264 276.947   1
   4   3 -19 184.904 297.326   2
   4  -3 -19 75.9234 249.192   1
   4   3 -18 12012.8 1019.11   2
   4  -3 -18 11013.7 925.734   1
   4   3 -17 1066.44 348.563   2
   4  -3 -17 1068.09 337.828   1
   4   3 -16 10234.7 900.266   2
   4  -3 -16 10363.1 831.590   1
   4   3 -15 9149.76 844.608   2
   4  -3 -15 8904.36 745.885   1
  -4  -3  15 9761.13 552.914   3
  -4  -3  14 17193.6 737.735   3
   4   3 -14 17411.3 1126.98   2
   4  -3 -14 15471.7 939.288   1
   4   3 -13-229.970 292.454   2
   4  -3 -13 227.851 184.397   1
  -4  -3  13 84.0813 104.434   3
   4   3 -12 139.098 291.383   2
   4  -3 -12 554.054 227.191   1
  -4  -3  12 168.523 109.876   3
   4   3 -11 26412.7 1312.06   2
   4  -3 -11 25334.6 1072.80   1
  -4  -3  11 26341.7 934.210   3
   4   3 -10 1283.79 361.307   2
   4  -3 -10 618.129 181.664   1
  -4  -3  10 971.693 181.750   3
   4   3  -9 48542.5 1720.25   2
   4  -3  -9 47007.9 1416.28   1
  -4  -3   9 48825.0 1342.77   3
   4   3  -8 13896.5 854.641   2
   4  -3  -8 12825.0 635.954   1
  -4  -3   8 12595.5 612.706   3
  -4   3   8 13188.2 811.654   3
   4   3  -7 7881.51 623.316   2
   4  -3  -7 7165.84 443.244   1
  -4  -3   7 7501.08 466.792   3
  -4   3   7 7007.10 578.697   3
   4   3  -6 10254.1 692.711   2
   4  -3  -6 10817.6 514.865   1
  -4  -3   6 9694.36 547.072   3
  -4   3   6 9849.07 674.212   3
  -4   3   5 31713.8 911.182   1
   4   3  -5 33204.7 1239.66   2
   4  -3  -5 32780.3 930.219   1
  -4   3   5 33191.8 1248.10   3
  -4  -3   5 33036.4 1077.06   3
   4   3  -4 35502.0 1253.47   2
  -4   3   4 33743.7 910.841   1
   4  -3  -4 34356.7 925.514   1
  -4  -3   4 36330.8 1158.61   3
  -4   3   4 34673.7 1264.39   3
   4   3  -3 8328.71 562.457   2
  -4   3   3 7830.55 366.382   1
  -4  -3   3 8353.94 465.025   1
  -4  -3   3 8089.73 515.040   3
  -4   3   3 7989.38 574.336   3
   4  -3  -3 7843.83 371.971   1
   4   3  -2 202767. 3959.21   2
   4  -3  -2 201920. 3515.66   1
  -4  -3   2 205666. 3958.68   3
  -4   3   2 205222. 3514.45   1
  -4  -3   2 208612. 3749.80   1
  -4   3   2 203318. 4078.70   3
  -4   3   1 4592.90 282.886   1
   4   3  -1 5051.64 413.508   2
  -4  -3   1 4003.51 319.272   1
  -4  -3   1 4470.17 411.828   3
  -4   3   1 4502.34 410.720   3
  -4  -3   0 76065.4 1758.24   1
  -4   3   0 74191.9 1581.08   1
  -4  -3   0 78813.4 1979.00   3
  -4   3   0 73142.4 1923.75   3
  -4  -3  -1 207800. 4181.46   3
  -4   3  -1 212978. 4071.53   3
  -4  -3  -1 211658. 3923.48   1
  -4   3  -1 208619. 3710.36   1
  -4  -3  -2 36.3338 129.532   1
  -4  -3  -2 291.196 200.657   3
  -4   3  -2 241.331 148.771   3
  -4  -3  -3 1529.12 235.546   1
  -4  -3  -3 1634.65 300.817   3
  -4   3  -3 1624.77 247.736   3
  -4  -3  -4 4705.08 416.121   1
  -4  -3  -4 5586.63 523.016   3
  -4   3  -4 5209.45 427.307   3
  -4  -3  -5 46059.1 1454.03   1
  -4   3  -5 44940.9 1368.81   3
  -4  -3  -5 44538.1 1569.34   3
  -4  -3  -6 45588.1 1500.53   1
  -4  -3  -6 43669.5 1577.81   3
  -4   3  -6 46013.7 1399.70   3
  -4  -3  -7 30115.2 1232.23   1
  -4  -3  -7 29870.9 1285.42   3
  -4   3  -7 32275.3 1125.74   3
  -4   3  -7 31341.0 1312.13   2
  -4   3  -8-174.212 230.793   2
  -4   3  -8 489.555 154.474   3
  -4  -3  -8 449.394 229.324   1
  -4  -3  -9 1912.25 227.029   2
  -4   3  -9 2266.34 394.456   2
  -4   3  -9 2220.90 298.894   3
  -4  -3  -9 2009.72 352.838   1
  -4  -3 -10 101.932 210.579   1
  -4   3 -10 190.207 128.910   3
  -4  -3 -10 287.167 110.212   2
  -4   3 -10 218.675 214.652   2
  -4  -3 -11 30138.7 1414.66   1
  -4  -3 -11 28347.5 942.844   2
  -4   3 -11 28741.3 1111.68   3
  -4   3 -11 29209.1 1366.03   2
  -4  -3 -12 3331.14 504.512   1
  -4   3 -12 3428.85 379.146   3
  -4   3 -12 2810.42 446.462   2
  -4  -3 -13 316.372 208.717   1
  -4   3 -13 149.699 194.754   2
  -4  -3 -14 12048.1 978.768   1
  -4   3 -14 11618.3 906.389   2
  -4  -3 -15 5212.17 679.799   1
  -4   3 -15 3060.28 511.650   2
  -4  -3 -16 5422.49 735.521   1
  -4   3 -16 4980.24 639.519   2
  -4  -3 -17 4064.75 638.011   1
  -4   3 -17 3642.28 562.089   2
  -4  -3 -18 2360.73 549.271   1
  -4   3 -18 1870.91 450.608   2
  -4  -3 -19 414.598 342.545   1
  -4   3 -19 369.448 203.119   2
  -4   3 -20 762.835 348.046   2
  -4  -3 -20 394.767 338.811   1
   4   4 -22 1749.19 515.045   2
   4  -4 -22 528.056 279.059   1
   4   4 -21-269.528 311.243   2
   4  -4 -21-130.617 276.760   1
   4  -4 -20-110.546 274.277   1
   4   4 -20-45.2765 283.457   2
   4   4 -19 898.826 383.249   2
   4  -4 -19 367.307 243.739   1
   4   4 -18 4925.29 687.805   2
   4  -4 -18 2744.18 471.564   1
   4   4 -17 2542.73 543.257   2
   4  -4 -17 871.718 310.913   1
   4   4 -16 5370.23 703.865   2
   4  -4 -16 5053.08 605.730   1
   4   4 -15 3839.70 594.359   2
   4  -4 -15 3150.77 468.809   1
   4   4 -14 5734.18 657.865   2
   4  -4 -14 4708.65 539.496   1
   4   4 -13 213.790 314.678   2
  -4  -4  13-23.9514 83.7233   3
   4  -4 -13 85.6234 159.862   1
   4   4 -12 79109.4 2538.17   2
   4  -4 -12 80086.2 2269.07   1
  -4  -4  12 79447.2 1794.44   3
   4  -4 -11 520.437 223.467   1
   4   4 -11 386.774 275.882   2
  -4  -4  11 419.650 129.103   3
   4   4 -10 17485.0 1042.53   2
   4  -4 -10 14540.2 795.213   1
  -4  -4  10 15353.3 662.561   3
   4   4  -9 22682.2 1178.46   2
   4  -4  -9 21846.5 956.810   1
  -4  -4   9 22918.5 831.585   3
   4   4  -8 44789.9 1659.27   2
  -4  -4   8 46190.4 1287.12   3
   4  -4  -8 42980.4 1377.52   1
   4   4  -7 6312.17 583.778   2
  -4  -4   7 5943.03 416.869   3
   4  -4  -7 5863.72 440.530   1
  -4   4   6 709.330 260.974   3
   4   4  -6 641.076 232.131   2
  -4  -4   6 609.943 175.141   3
   4  -4  -6 558.106 159.263   1
  -4   4   5 1334.68 280.589   3
   4  -4  -5 1198.84 196.206   1
   4   4  -5 1039.45 281.480   2
  -4  -4   5 1109.93 199.415   3
   4   4  -4 34244.3 1270.98   2
   4  -4  -4 34350.1 1035.01   1
  -4  -4   4 35109.7 1145.70   3
  -4   4   4 36577.6 1341.12   3
  -4   4   3 2077.37 318.081   3
   4  -4  -3 2357.18 251.677   1
   4   4  -3 2604.54 344.312   2
  -4  -4   3 2670.62 305.080   1
  -4  -4   3 2396.05 302.836   3
   4  -4  -2 11147.8 529.885   1
   4   4  -2 11558.2 669.017   2
  -4   4   2 11485.5 710.516   3
  -4  -4   2 11345.2 648.938   3
  -4  -4   2 11972.4 627.521   1
   4   4  -1 12.8208 149.650   2
  -4  -4   1-34.7848 118.370   1
  -4  -4   1-50.4625 164.440   3
  -4   4   1-45.8129 159.599   3
   4   4   0 25475.4 950.878   2
  -4  -4   0 26538.6 986.937   1
  -4  -4   0 26540.0 1076.21   3
  -4   4   0 25911.7 1038.48   3
  -4  -4  -1 11158.5 637.495   1
  -4  -4  -1 11912.6 704.863   3
  -4   4  -1 10646.2 640.283   3
  -4   4  -2 217.229 152.277   3
  -4  -4  -2 95.7945 191.674   3
  -4  -4  -2 169.092 145.295   1
  -4  -4  -3 20670.3 996.016   3
  -4  -4  -3 21113.3 919.899   1
  -4   4  -3 19445.8 854.910   3
  -4  -4  -4 6884.96 615.558   3
  -4  -4  -4 7601.15 560.029   1
  -4   4  -4 7611.59 518.433   3
  -4  -4  -5 3764.76 289.950   2
  -4  -4  -5 3434.53 400.478   1
  -4  -4  -5 3873.16 463.405   3
  -4   4  -5 3318.52 336.754   3
  -4   4  -6 1691.66 318.319   2
  -4  -4  -6 1691.47 318.961   1
  -4  -4  -6 1240.21 167.888   2
  -4   4  -6 1184.72 204.610   3
  -4   4  -7 390.653 154.171   3
  -4   4  -7 667.416 258.711   2
  -4  -4  -7 482.427 216.588   1
  -4  -4  -7 490.753 112.953   2
  -4   4  -8 575.091 233.213   2
  -4  -4  -8-129.776 223.989   1
  -4   4  -8 304.558 136.529   3
  -4  -4  -9 17518.7 1020.91   1
  -4   4  -9 16795.4 789.051   3
  -4  -4  -9 16643.4 588.636   2
  -4   4  -9 16363.3 1011.05   2
  -4  -4 -10 6616.24 654.950   1
  -4   4 -10 6893.08 498.079   3
  -4   4 -10 6634.58 664.888   2
  -4   4 -11 2714.87 321.909   3
  -4  -4 -11 2211.55 406.368   1
  -4   4 -11 2405.36 435.566   2
  -4   4 -12 1019.03 217.365   3
  -4  -4 -12 788.297 308.020   1
  -4   4 -12 817.859 336.259   2
  -4  -4 -13 828.561 307.327   1
  -4   4 -13 2674.03 503.123   2
  -4  -4 -14 1773.41 390.511   1
  -4   4 -14 589.257 234.222   2
  -4  -4 -15-170.008 274.395   1
  -4   4 -15 338.971 236.191   2
  -4   4 -16 60.8860 230.358   2
  -4  -4 -16 693.902 346.404   1
  -4   4 -17 58.6778 242.049   2
  -4  -4 -17-208.916 327.087   1
  -4  -4 -18-37.7679 268.418   1
  -4   4 -18 21.3908 204.518   2
  -4  -4 -19-22.9642 275.112   1
  -4   4 -19-417.303 342.335   2
   4   5 -21 1578.32 525.504   2
   4  -5 -21 2190.12 491.810   1
   4   5 -20 2559.21 584.092   2
   4  -5 -20 2774.04 554.026   1
   4   5 -19 652.731 351.146   2
   4  -5 -19 398.564 273.161   1
   4   5 -18 327.673 362.682   2
   4  -5 -18-52.9024 253.965   1
   4   5 -17 13314.5 1112.71   2
   4  -5 -17 11908.5 968.962   1
   4   5 -16 3237.22 588.768   2
   4  -5 -16 2059.02 408.176   1
   4   5 -15 8003.04 849.624   2
   4  -5 -15 8570.91 761.479   1
   4  -5 -14 6455.39 643.949   1
   4   5 -14 4901.91 648.568   2
   4   5 -13 33443.3 1621.34   2
   4  -5 -13 30496.1 1397.90   1
   4  -5 -12 109.454 186.967   1
   4   5 -12 454.488 326.730   2
   4   5 -11 9011.94 802.109   2
   4  -5 -11 7827.99 637.660   1
  -4  -5  11 8952.86 463.787   3
   4  -5 -10-101.892 196.681   1
   4   5 -10 152.759 225.002   2
  -4  -5  10 33.6387 86.2252   3
   4   5  -9 4476.82 527.283   2
  -4  -5   9 4260.26 338.544   3
   4  -5  -9 4185.95 445.717   1
   4   5  -8 37906.7 1553.39   2
  -4  -5   8 36715.9 1113.39   3
   4  -5  -8 35960.6 1307.05   1
  -4  -5   7 25.4773 97.9886   3
   4  -5  -7 72.5822 125.701   1
   4  -5  -6 114.570 130.174   1
   4   5  -6-56.1686 199.450   2
  -4  -5   6 322.906 146.929   3
   4  -5  -5 34498.0 1152.39   1
   4   5  -5 34584.3 1359.30   2
  -4  -5   5 34450.0 1148.12   3
  -4   5   5 33206.9 1366.94   3
   4   5  -4 2967.12 393.326   2
  -4   5   4 2702.80 385.360   3
   4  -5  -4 2860.66 297.192   1
  -4  -5   4 3173.08 343.066   3
   4   5  -3 22305.7 1016.34   2
  -4  -5   3 22567.0 981.070   1
  -4  -5   3 24136.1 974.043   3
   4  -5  -3 22019.9 865.132   1
  -4   5   3 23005.3 1068.86   3
   4  -5  -2 61162.8 1630.91   1
  -4  -5   2 61641.5 1778.17   1
   4   5  -2 64279.5 1790.41   2
  -4  -5   2 63200.8 1759.91   3
  -4   5   2 60860.0 1844.48   3
   4   5  -1 6201.47 480.061   2
   4  -5  -1 5440.31 412.907   1
  -4  -5   1 6097.98 498.669   3
  -4  -5   1 5561.54 473.875   1
  -4   5   1 5185.24 491.379   3
  -4  -5   0 1719.98 310.081   3
   4   5   0 2049.52 283.903   2
  -4  -5   0 2106.88 319.174   1
  -4   5   0 1410.00 279.971   3
   4   5   1 6137.68 438.509   2
  -4  -5  -1 5803.53 501.856   1
  -4   5  -1 5552.41 470.073   3
  -4  -5  -1 5565.86 508.358   3
  -4  -5  -2-154.373 215.046   1
  -4  -5  -2 264.866 201.359   3
  -4   5  -2 67.8151 118.536   3
  -4  -5  -3 29427.5 1251.39   3
  -4   5  -3 28821.2 1091.43   3
  -4  -5  -3 30075.6 1214.37   1
  -4   5  -4 11719.3 807.916   2
  -4   5  -4 11928.8 659.678   3
  -4  -5  -4 10923.7 726.206   1
  -4   5  -5 1266.48 302.601   2
  -4  -5  -5 1404.22 177.386   2
  -4  -5  -5 1297.41 287.179   1
  -4   5  -5 1794.63 271.278   3
  -4  -5  -6 4393.94 284.571   2
  -4  -5  -6 5069.19 528.420   1
  -4   5  -6 4548.93 406.221   3
  -4   5  -6 5194.26 572.630   2
  -4  -5  -7 78975.8 2373.84   1
  -4   5  -7 81463.0 2462.32   2
  -4   5  -7 80092.0 1996.59   3
  -4  -5  -8 8060.04 706.714   1
  -4   5  -8 9655.10 792.718   2
  -4   5  -8 8977.29 560.896   3
  -4  -5  -9 4878.91 585.857   1
  -4   5  -9 5839.47 448.019   3
  -4   5  -9 6333.03 664.678   2
  -4  -5 -10 9724.79 826.536   1
  -4   5 -10 10333.9 595.133   3
  -4   5 -10 9594.83 818.777   2
  -4  -5 -11 16033.8 1083.88   1
  -4   5 -11 16119.3 1106.95   2
  -4  -5 -12 19769.5 1249.17   1
  -4   5 -12 19073.0 1219.24   2
  -4  -5 -13 65.6791 256.558   1
  -4   5 -13 117.537 244.401   2
  -4  -5 -14 14474.9 1121.57   1
  -4   5 -14 12365.2 1015.96   2
  -4   5 -15 91.8917 230.880   2
  -4  -5 -15-231.110 272.556   1
  -4   5 -16 2739.32 543.911   2
  -4  -5 -16 3347.10 601.501   1
  -4  -5 -17 11737.3 1120.75   1
  -4   5 -17 9986.47 969.442   2
  -4   5 -18 361.256 256.616   2
  -4  -5 -18 766.256 323.581   1
  -4   5 -19 399.172 274.101   2
  -4  -5 -19-66.6313 227.839   1
   4  -6 -21 268.091 249.874   1
   4   6 -21 764.761 401.312   2
   4  -6 -20 790.605 313.052   1
   4   6 -20 1587.61 496.646   2
   4  -6 -19 534.247 291.767   1
   4   6 -19 67.6187 325.121   2
   4  -6 -18 502.941 276.044   1
   4   6 -18 326.188 259.764   2
   4  -6 -17 2635.33 482.874   1
   4   6 -17 2384.38 574.703   2
   4  -6 -16 88.1436 225.660   1
   4   6 -16-197.827 278.724   2
   4   6 -15 10231.5 967.669   2
   4  -6 -15 8228.60 786.162   1
   4  -6 -14 5291.35 618.374   1
   4   6 -14 6621.18 770.203   2
   4  -6 -13 204.354 196.456   1
   4   6 -13 382.257 271.968   2
   4  -6 -12 2573.09 416.972   1
   4   6 -12 4147.11 607.096   2
   4   6 -11 36316.0 1690.27   2
   4  -6 -11 35398.6 1486.40   1
   4   6 -10 8965.17 824.843   2
  -4  -6  10 8980.91 464.249   3
   4  -6 -10 8906.22 715.700   1
   4   6  -9 12339.0 936.499   2
  -4  -6   9 14119.4 621.306   3
   4  -6  -9 14370.1 851.141   1
   4   6  -8 1998.20 425.554   2
  -4  -6   8 1950.57 245.115   3
   4  -6  -8 1752.18 311.729   1
   4   6  -7 34413.1 1485.93   2
  -4  -6   7 34298.1 1120.70   3
   4  -6  -7 35020.5 1325.91   1
   4   6  -6 2408.95 401.473   2
   4  -6  -6 2250.59 326.682   1
  -4  -6   6 2267.61 280.630   3
   4   6  -5 1551.50 357.980   2
  -4  -6   5 1285.98 228.592   3
   4  -6  -5 1133.53 235.258   1
   4   6  -4 6702.21 587.635   2
  -4  -6   4 6554.98 564.195   1
  -4  -6   4 6427.58 496.272   3
  -4   6   4 6642.79 604.191   3
   4  -6  -4 6286.20 497.121   1
  -4   6   3 4189.90 493.279   3
   4   6  -3 3353.41 422.612   2
  -4  -6   3 4484.25 414.800   3
   4  -6  -3 3703.08 379.573   1
  -4  -6   3 3627.15 431.228   1
   4  -6  -2 47903.7 1488.69   1
   4   6  -2 48181.3 1560.30   2
  -4   6   2 48837.3 1658.51   3
  -4  -6   2 46513.4 1528.76   3
  -4  -6   2 46867.5 1618.39   1
   4   6  -1 34429.0 1237.10   2
  -4  -6   1 33930.9 1292.35   3
   4  -6  -1 34007.5 1225.73   1
  -4  -6   1 34151.3 1331.20   1
  -4   6   1 35006.2 1367.77   3
  -4   6   0 3504.09 407.767   3
  -4  -6   0 4052.59 441.961   1
   4   6   0 4556.63 409.677   2
   4   6   1 10431.0 594.287   2
  -4  -6  -1 10024.8 716.185   1
  -4   6  -1 10840.3 693.471   3
   4   6   2 42282.1 1255.20   2
  -4  -6  -2 40441.3 1521.84   1
  -4   6  -2 40432.2 1392.83   3
  -4   6  -3 4001.04 491.972   2
  -4  -6  -3 3589.32 457.975   1
  -4   6  -3 4390.05 422.888   3
  -4  -6  -4 37.1609 191.359   1
  -4   6  -4 256.152 165.356   3
  -4   6  -5 19624.6 889.466   3
  -4  -6  -5 19013.2 1065.94   1
  -4   6  -5 19483.1 1113.15   2
  -4   6  -6 1798.42 365.331   2
  -4  -6  -6 1490.47 346.294   1
  -4   6  -6 1463.86 249.104   3
  -4  -6  -7 10310.7 813.496   1
  -4   6  -7 10632.1 621.256   3
  -4   6  -7 10445.9 848.489   2
  -4  -6  -8 3406.46 496.428   1
  -4   6  -8 2721.22 315.332   3
  -4   6  -8 3414.85 504.147   2
  -4  -6  -9 6197.51 679.746   1
  -4   6  -9 6278.35 468.507   3
  -4   6  -9 5869.21 679.928   2
  -4  -6 -10-397.660 305.969   1
  -4   6 -10-255.439 275.808   2
  -4  -6 -11-118.258 256.960   1
  -4   6 -11-2.52264 218.252   2
  -4  -6 -12 13549.5 1073.15   1
  -4   6 -12 13631.9 1076.23   2
  -4  -6 -13 36210.3 1821.13   1
  -4   6 -13 36194.5 1817.88   2
  -4  -6 -14 13888.2 1148.37   1
  -4   6 -14 13505.8 1115.81   2
  -4  -6 -15 9949.44 997.360   1
  -4   6 -15 8504.84 915.306   2
  -4  -6 -16 3518.09 614.586   1
  -4   6 -16 4803.05 715.457   2
  -4  -6 -17-181.480 290.183   1
  -4   6 -17-84.4770 288.997   2
  -4  -6 -18 679.548 384.365   1
  -4   6 -18 765.423 387.870   2
   4  -7 -20 2.03117 252.000   1
   4   7 -20 179.005 325.606   2
   4  -7 -19 2616.89 537.266   1
   4   7 -19 2331.11 587.596   2
   4  -7 -18-36.1125 209.289   1
   4   7 -18-139.812 322.966   2
   4  -7 -17-290.067 272.083   1
   4   7 -17-379.267 334.754   2
   4  -7 -16 3175.91 541.138   1
   4   7 -16 2584.33 554.933   2
   4  -7 -15 1649.62 388.028   1
   4   7 -15 2242.15 522.108   2
   4   7 -14 25226.6 1547.58   2
   4  -7 -14 24502.8 1368.77   1
   4   7 -13 73.1676 260.924   2
   4  -7 -13 177.389 254.593   1
   4   7 -12 7816.11 830.240   2
   4  -7 -12 7378.25 711.972   1
   4   7 -11 9200.05 860.636   2
   4  -7 -11 8622.04 760.543   1
   4   7 -10 10540.8 905.944   2
   4  -7 -10 10440.2 798.551   1
   4  -7  -9 664.069 225.263   1
   4   7  -9 820.265 366.875   2
   4   7  -8 9349.69 812.008   2
   4  -7  -8 8156.29 674.104   1
   4   7  -7 1940.42 412.183   2
   4  -7  -7 1926.96 341.828   1
   4   7  -6 10839.3 822.741   2
   4  -7  -6 10852.2 751.738   1
   4   7  -5 61684.6 2043.45   2
   4  -7  -5 62176.0 1915.96   1
   4  -7  -4 2039.13 341.956   1
   4   7  -4 2672.85 434.524   2
  -4  -7   4 1650.85 327.516   1
   4   7  -3 5910.26 545.661   2
  -4  -7   3 6127.67 593.190   1
   4  -7  -3 5107.26 496.645   1
  -4   7   3 6361.12 591.700   3
  -4   7   2 349.723 206.101   3
  -4  -7   2 207.006 199.881   1
   4   7  -2 452.167 203.572   2
   4  -7  -2 19.0466 163.419   1
   4   7  -1 12537.0 743.140   2
   4  -7  -1 11522.1 740.425   1
  -4  -7   1 11019.9 795.308   1
  -4   7   1 11087.8 778.454   3
   4   7   0 72864.9 1973.23   2
  -4  -7   0 67965.3 2184.69   1
  -4   7   0 73712.1 2147.39   3
  -4   7  -1 324.191 203.284   3
  -4   7  -1 135.786 172.493   2
   4   7   1 681.933 211.707   2
  -4  -7  -1 310.872 206.083   1
  -4   7  -2 472.376 228.076   2
   4   7   2 434.565 142.310   2
  -4  -7  -2 185.386 211.588   1
  -4   7  -2 809.815 215.670   3
  -4   7  -3 4503.84 546.159   2
  -4  -7  -3 4999.35 572.700   1
  -4   7  -3 4781.42 467.761   3
  -4   7  -4 1721.15 354.508   2
  -4  -7  -4 2412.03 411.824   1
  -4   7  -4 2422.13 332.450   3
  -4   7  -5 3031.79 479.695   2
  -4  -7  -5 2803.11 459.173   1
  -4   7  -5 2676.37 343.443   3
  -4   7  -6 46681.1 1466.89   3
  -4   7  -6 45455.2 1868.28   2
  -4  -7  -6 43161.0 1787.69   1
  -4   7  -7 17881.0 835.670   3
  -4   7  -7 18293.3 1158.26   2
  -4  -7  -7 17832.9 1129.65   1
  -4  -7  -8 2124.18 427.561   1
  -4   7  -8 1902.20 462.719   2
  -4  -7  -9 18244.3 1200.19   1
  -4   7  -9 19334.6 1245.99   2
  -4  -7 -10-39.0006 283.750   1
  -4   7 -10 446.814 232.554   2
  -4  -7 -11 19524.2 1304.38   1
  -4   7 -11 20936.3 1358.16   2
  -4  -7 -12-242.787 292.746   1
  -4   7 -12 432.889 306.180   2
  -4  -7 -13-476.136 365.424   1
  -4   7 -13-618.104 369.251   2
  -4  -7 -14 17419.4 1326.07   1
  -4   7 -14 16701.6 1302.62   2
  -4  -7 -15-234.477 333.809   1
  -4   7 -15 364.101 314.048   2
  -4  -7 -16 2959.09 604.001   1
  -4   7 -16 3003.43 594.652   2
  -4   7 -17 8953.63 992.462   2
  -4  -7 -17 10230.7 1103.61   1
   4   8 -19 407.840 339.811   2
   4  -8 -19 712.843 384.096   1
   4   8 -18-356.688 416.527   2
   4  -8 -18 250.570 332.243   1
   4   8 -17 2038.31 508.965   2
   4  -8 -17 1855.25 447.254   1
   4   8 -16 6752.21 886.554   2
   4  -8 -16 6092.04 743.136   1
   4   8 -15 1578.90 470.537   2
   4  -8 -15 1638.78 408.896   1
   4  -8 -14-329.665 303.204   1
   4   8 -14-223.750 331.458   2
   4   8 -13 187.684 296.813   2
   4  -8 -13 1033.81 327.661   1
   4   8 -12 3368.20 578.975   2
   4  -8 -12 2691.76 452.015   1
   4   8 -11 3386.56 589.135   2
   4  -8 -11 2765.02 471.709   1
   4   8 -10 20741.9 1310.83   2
   4  -8 -10 18485.6 1155.01   1
   4  -8  -9 5018.61 579.461   1
   4   8  -9 4583.06 593.064   2
   4  -8  -8 17524.9 1059.91   1
   4   8  -8 18642.3 1174.85   2
   4   8  -7 8406.68 786.853   2
   4  -8  -7 7381.06 682.276   1
   4   8  -6 210.612 249.344   2
   4  -8  -6-251.408 230.671   1
   4   8  -5 40796.0 1674.37   2
   4  -8  -5 41340.8 1601.03   1
   4   8  -4 10180.5 776.674   2
  -4  -8   4 8034.82 740.580   1
   4  -8  -4 9055.18 728.076   1
   4   8  -3 14011.6 884.843   2
  -4  -8   3 14417.6 969.440   1
  -4   8   3 12132.5 873.039   3
   4  -8  -3 11944.5 832.040   1
  -4  -8   2 40296.7 1681.36   1
   4   8  -2 43037.7 1569.79   2
   4  -8  -2 39733.1 1561.74   1
  -4   8   2 39856.7 1621.59   3
  -4   8   1-241.007 238.621   3
  -4   8   1-81.3654 198.277   2
   4   8  -1-118.762 158.031   2
   4  -8  -1-372.820 288.998   1
  -4  -8   1 235.486 228.082   1
  -4   8   0-107.742 197.509   3
  -4   8   0 155.836 230.397   2
   4   8   0-132.212 189.786   2
  -4  -8   0 34.4910 247.984   1
  -4   8  -1 135.144 180.810   3
  -4   8  -1-406.138 283.508   2
  -4  -8  -1-331.170 284.247   1
   4   8   1-77.9266 156.132   2
   4   8   2 18547.6 838.107   2
  -4  -8  -2 17060.2 1080.34   1
  -4   8  -2 18648.2 1112.00   2
  -4   8  -2 17708.8 970.590   3
   4   8   3 22924.7 889.990   2
  -4  -8  -3 21555.4 1240.24   1
  -4   8  -3 22518.8 1252.48   2
  -4   8  -3 22520.6 1069.16   3
  -4  -8  -4 24437.7 1348.96   1
  -4   8  -4 25672.6 1363.83   2
  -4   8  -4 24438.9 1094.87   3
  -4  -8  -5 594.505 272.949   1
  -4   8  -5 180.170 111.826   3
  -4   8  -5 462.389 263.366   2
  -4   8  -6 29867.1 1546.53   2
  -4   8  -6 31037.9 1179.84   3
  -4  -8  -6 29422.7 1522.23   1
  -4   8  -7 13686.5 1048.41   2
  -4  -8  -7 12071.8 978.243   1
  -4  -8  -8-95.3735 293.323   1
  -4   8  -8 576.327 301.954   2
  -4   8  -9 2907.15 533.234   2
  -4  -8  -9 2607.70 498.150   1
  -4  -8 -10 4438.01 658.194   1
  -4   8 -10 4209.16 638.296   2
  -4  -8 -11 751.096 311.703   1
  -4   8 -11 1061.07 371.135   2
  -4  -8 -12-121.108 290.746   1
  -4   8 -12-388.042 346.581   2
  -4  -8 -13 110.311 263.786   1
  -4   8 -13-415.218 416.608   2
  -4  -8 -14 12890.5 1181.17   1
  -4   8 -14 13615.5 1197.92   2
  -4  -8 -15 4053.22 692.268   1
  -4   8 -15 2929.37 585.222   2
  -4  -8 -16 3518.58 687.478   1
  -4   8 -16 4938.88 778.684   2
   4   9 -17 584.791 399.046   2
   4  -9 -17 524.644 322.138   1
   4   9 -16 1703.90 478.136   2
   4  -9 -16 1522.33 459.005   1
   4   9 -15 4905.45 772.389   2
   4  -9 -15 6047.97 761.571   1
   4   9 -14 196.415 296.448   2
   4  -9 -14 715.555 307.995   1
   4  -9 -13-6.53230 228.422   1
   4   9 -13-367.322 371.453   2
   4  -9 -12 4896.34 649.677   1
   4   9 -12 4504.99 658.474   2
   4  -9 -11-87.5156 239.258   1
   4   9 -11 307.233 315.239   2
   4  -9 -10 9959.47 873.984   1
   4   9 -10 10969.6 990.271   2
   4   9  -9 1218.45 394.775   2
   4  -9  -9 955.862 292.199   1
   4   9  -8 1722.91 441.413   2
   4  -9  -8 1854.94 364.697   1
   4   9  -7 1018.64 360.151   2
   4  -9  -7 179.470 216.160   1
   4  -9  -6 4231.65 552.207   1
   4   9  -6 5016.75 623.808   2
  -4   9   5 19805.9 1063.76   2
   4  -9  -5 17316.8 1073.67   1
   4   9  -5 19265.5 1148.36   2
  -4   9   4 3557.88 467.686   2
   4   9  -4 4279.08 556.145   2
   4  -9  -4 2846.21 428.145   1
   4  -9  -3 13535.3 960.233   1
   4   9  -3 14954.0 951.410   2
  -4  -9   3 15872.8 1086.70   1
  -4   9   3 13441.5 988.690   3
  -4   9   3 15388.8 960.884   2
  -4   9   2 52761.7 1939.46   3
   4   9  -2 51470.5 1824.47   2
  -4  -9   2 49422.0 1998.24   1
   4  -9  -2 49434.4 1908.86   1
  -4   9   2 47947.9 1837.09   2
  -4  -9   1 5415.63 654.986   1
   4   9  -1 6998.44 608.518   2
  -4   9   1 6154.64 636.807   3
   4  -9  -1 6105.50 647.132   1
  -4   9   1 5680.43 613.885   2
  -4   9   0 7489.54 691.285   3
   4   9   0 8579.40 644.531   2
  -4  -9   0 6104.89 686.395   1
  -4   9   0 8120.98 746.884   2
   4   9   1 24917.1 1080.22   2
  -4   9  -1 27277.2 1377.91   2
  -4  -9  -1 21363.4 1295.77   1
  -4   9  -1 26472.3 1277.89   3
  -4   9  -2 55.5404 170.960   3
  -4  -9  -2-146.121 232.761   1
  -4   9  -2 338.231 244.529   2
  -4  -9  -3 7562.12 773.167   1
  -4   9  -3 9587.87 848.570   2
  -4   9  -3 8659.40 677.994   3
  -4   9  -4 3199.02 404.781   3
  -4  -9  -4 2812.07 489.116   1
  -4   9  -4 2958.62 514.215   2
  -4  -9  -5 11530.5 978.371   1
  -4   9  -5 12473.0 988.622   2
  -4  -9  -6 1.60430 264.449   1
  -4   9  -6 514.495 284.621   2
  -4  -9  -7 4340.63 633.730   1
  -4   9  -7 4675.88 661.083   2
  -4  -9  -8 202.995 259.815   1
  -4   9  -8 879.937 364.878   2
  -4  -9  -9-144.037 323.975   1
  -4   9  -9-282.657 331.343   2
  -4   9 -10 3355.51 595.435   2
  -4  -9 -10 4106.36 642.009   1
  -4  -9 -11 2668.12 548.109   1
  -4   9 -11 2385.75 462.945   2
  -4  -9 -12 3897.08 646.633   1
  -4   9 -12 4551.04 712.059   2
  -4   9 -13 9225.61 1015.52   2
  -4  -9 -13 9439.37 1007.52   1
  -4  -9 -14-163.811 358.041   1
  -4   9 -14-313.989 246.159   2
   4  10 -15 13333.2 1260.54   2
   4 -10 -15 12131.1 1102.42   1
   4 -10 -14-10.6633 303.986   1
   4  10 -14-132.206 328.024   2
   4 -10 -13 3805.56 614.305   1
   4  10 -13 3982.86 675.084   2
   4 -10 -12 4086.06 628.046   1
   4  10 -12 4426.31 687.319   2
   4 -10 -11 440.381 289.376   1
   4  10 -11 722.945 345.954   2
   4  10 -10 719.449 366.301   2
   4 -10 -10 196.438 222.477   1
   4  10  -9 7234.25 830.618   2
   4 -10  -9 6793.91 740.886   1
   4  10  -8-112.569 263.267   2
   4 -10  -8-46.3380 195.480   1
   4 -10  -7 971.492 337.511   1
   4  10  -7 764.477 353.369   2
  -4  10   6 2077.30 366.464   2
   4 -10  -6 2542.47 456.061   1
   4  10  -6 2377.74 456.753   2
  -4  10   5 3705.30 469.981   2
   4  10  -5 4945.01 617.876   2
   4 -10  -5 4359.52 588.872   1
   4 -10  -4 7459.10 756.440   1
   4  10  -4 9262.66 830.303   2
  -4  10   4 8537.31 719.613   2
  -4  10   3 590.154 249.783   2
  -4 -10   3 168.881 265.917   1
  -4  10   3 301.697 227.129   3
   4  10  -3 743.939 274.493   2
   4 -10  -3 46.1081 204.441   1
  -4  10   2 3674.36 516.315   2
  -4 -10   2 3137.52 544.016   1
  -4  10   2 4134.00 554.250   3
   4  10  -2 4157.32 516.976   2
   4 -10  -2 4019.93 559.924   1
  -4  10   1 18436.1 1130.33   3
  -4 -10   1 17592.7 1223.05   1
   4  10  -1 18298.0 1039.98   2
  -4  10   1 18381.3 1142.62   2
  -4  10   0 2739.75 446.321   3
  -4 -10   0 1821.52 412.540   1
  -4  10   0 1957.58 390.989   2
  -4  10  -1 3395.67 471.952   3
  -4 -10  -1 2575.64 478.429   1
  -4  10  -1 3467.01 537.410   2
  -4  10  -2 3649.46 477.155   3
  -4 -10  -2 2146.49 483.582   1
  -4  10  -2 3278.85 521.421   2
  -4 -10  -3 25212.1 1494.82   1
  -4  10  -3 25670.3 1244.37   3
  -4  10  -3 26810.3 1489.59   2
  -4 -10  -4 31.7758 227.000   1
  -4  10  -4 482.068 278.077   2
  -4 -10  -5 21033.4 1385.40   1
  -4  10  -5 19834.0 1327.75   2
  -4 -10  -6 1065.67 403.033   1
  -4  10  -6 858.422 312.866   2
  -4 -10  -7 10202.1 1002.50   1
  -4  10  -7 11009.2 1031.31   2
  -4 -10  -8 166.152 251.555   1
  -4  10  -8-58.8674 272.068   2
  -4 -10  -9 9838.35 996.231   1
  -4  10  -9 8145.87 930.785   2
  -4 -10 -10 174.728 230.749   1
  -4  10 -10 142.664 320.163   2
  -4  10 -11 7874.00 952.689   2
  -4 -10 -11 10284.3 1064.84   1
  -4  10 -12 209.312 300.727   2
  -4 -10 -12 881.296 376.448   1
  -4  10 -13 7806.34 962.015   2
  -4 -10 -13 8025.19 978.104   1
   4  11 -13 122.945 316.154   2
   4 -11 -13-42.2054 251.404   1
   4  11 -12 1435.27 448.888   2
   4 -11 -12 959.777 373.249   1
   4  11 -11 6143.26 826.768   2
   4 -11 -11 6389.89 803.337   1
   4  11 -10 114.782 274.833   2
   4 -11 -10-177.571 291.268   1
   4 -11  -9 5800.61 715.519   1
   4  11  -9 5598.74 737.989   2
   4 -11  -8 1740.37 431.717   1
   4  11  -8 1375.83 427.460   2
   4 -11  -7 558.412 260.939   1
   4  11  -7 519.947 295.465   2
   4  11  -6 3466.15 559.789   2
   4 -11  -6 3148.65 554.686   1
   4  11  -5 7993.83 802.484   2
   4 -11  -5 7840.84 827.381   1
   4 -11  -4 4823.11 661.075   1
  -4  11   4 5563.53 607.415   2
  -4 -11   3 478.515 292.470   1
  -4  11   3 351.505 229.905   3
   4 -11  -3 527.835 257.745   1
   4  11  -3 465.750 264.588   2
  -4  11   3 691.064 265.433   2
  -4 -11   2 52091.1 2279.50   1
   4 -11  -2 52767.3 2182.22   1
  -4  11   2 51490.2 2037.35   2
  -4  11   2 53991.5 2135.39   3
  -4  11   1 146.710 184.924   3
  -4 -11   1-137.746 259.405   1
  -4  11   1 193.278 225.170   2
  -4 -11   0 5955.03 740.445   1
  -4  11   0 6973.47 711.510   3
  -4  11   0 5493.38 662.436   2
  -4  11  -1 7761.63 792.018   2
  -4 -11  -1 6872.89 814.329   1
  -4  11  -1 8202.30 750.673   3
  -4  11  -2 3200.90 560.508   2
  -4 -11  -2 2777.22 559.288   1
  -4 -11  -3 10585.7 1020.82   1
  -4  11  -3 11265.8 1002.23   2
  -4 -11  -4 6380.52 785.575   1
  -4  11  -4 5630.44 725.038   2
  -4 -11  -5-105.845 249.844   1
  -4  11  -5 256.398 318.730   2
  -4 -11  -6 9614.69 1000.54   1
  -4  11  -6 8908.08 948.148   2
  -4 -11  -7 177.902 293.831   1
  -4  11  -7-317.659 323.661   2
  -4 -11  -8 13725.8 1226.88   1
  -4  11  -8 15051.7 1253.27   2
  -4 -11  -9-538.448 327.250   1
  -4  11  -9-4.95561 245.117   2
  -4 -11 -10 972.781 417.918   1
  -4  11 -10 1203.14 459.571   2
  -4 -11 -11 540.071 359.440   1
  -4  11 -11-410.464 303.639   2
   4 -12 -10 1351.18 419.085   1
   4  12 -10 1810.28 504.643   2
   4 -12  -9 57.3358 248.836   1
   4  12  -9 253.327 249.256   2
   4  12  -8 9319.20 972.115   2
   4 -12  -8 9480.68 963.607   1
   4  12  -7 136.891 250.484   2
   4 -12  -7-193.540 275.735   1
   4  12  -6 8729.92 892.705   2
   4 -12  -6 9147.82 933.600   1
   4 -12  -5 1359.11 423.489   1
   4  12  -5 986.236 366.963   2
  -4  12   4 980.813 337.075   3
   4 -12  -4 307.992 252.444   1
  -4  12   3 423.210 282.117   3
   4 -12  -3 476.117 250.934   1
  -4 -12   2 13936.4 1202.67   1
  -4  12   2 13375.2 1031.48   2
   4 -12  -2 13884.7 1152.02   1
  -4  12   2 13656.7 1071.69   3
  -4  12   1 2142.78 426.487   3
  -4 -12   1 2116.68 483.799   1
  -4  12   1 1761.95 414.557   2
  -4 -12   0 1263.24 426.818   1
  -4  12   0 685.929 266.136   2
  -4 -12  -1-493.105 371.395   1
  -4  12  -1-156.657 237.925   2
  -4 -12  -2-100.544 225.583   1
  -4  12  -2-459.599 338.782   2
  -4  12  -3 16793.1 1266.52   2
  -4 -12  -3 18775.6 1412.37   1
  -4 -12  -4 1108.05 410.371   1
  -4  12  -4 1206.32 408.655   2
  -4 -12  -5-15.7054 213.488   1
  -4  12  -5-256.532 251.032   2
  -4 -12  -6-1111.84 412.117   1
  -4  12  -6 27.3522 294.278   2
  -4  12  -7 2239.50 529.830   2
  -4 -12  -7 2105.42 481.577   1
  -4 -12  -8 776.243 373.752   1
  -4  12  -8-392.067 381.715   2
  -4  13   5 4334.48 681.662   3
   4 -13  -5 4249.37 693.337   1
  -4  13   4 1646.76 447.509   3
   4 -13  -4 679.035 297.534   1
  -4  13   3 946.235 311.714   3
   4 -13  -3 1765.99 455.560   1
  -4 -13   2 1293.08 439.351   1
  -4 -13   1 3762.38 674.798   1
  -4 -13   0-513.933 413.385   1
  -4  13   0-34.2296 198.306   2
  -4 -13  -1 1526.46 451.544   1
  -4  13  -1 974.255 347.970   2
  -4 -13  -2-294.654 333.705   1
  -4  13  -2 133.781 227.790   2
  -4 -13  -3 1468.40 453.991   1
  -4  13  -3 1598.42 431.150   2
   5   0 -23 1805.34 447.713   2
   5   0 -23 2431.47 509.212   1
   5   0 -22 585.414 300.174   2
   5   0 -22 90.6474 234.810   1
   5   0 -21 7800.36 827.040   2
   5   0 -21 8855.27 907.127   1
   5   0 -20 3.79961 234.433   2
   5   0 -20-53.8689 217.195   1
  -5   0  19 803.289 293.476   3
   5   0 -19 548.124 292.918   2
   5   0 -19 733.589 257.686   1
  -5   0  18-137.167 197.024   3
   5   0 -18-153.373 228.785   2
   5   0 -18 184.185 205.757   1
   5   0 -17 25162.2 1390.18   2
   5   0 -17 24735.5 1319.22   1
  -5   0  17 27071.8 1279.44   3
  -5   0  16 30.9935 173.405   3
   5   0 -16-74.6432 260.960   2
   5   0 -16-4.71516 192.654   1
   5   0 -15 15825.8 1045.59   2
   5   0 -15 15577.7 962.987   1
  -5   0  15 16629.4 960.654   3
  -5   0  14-131.925 210.782   3
   5   0 -14 80.9779 269.165   2
   5   0 -13 148748. 3691.89   2
  -5   0  13 154088. 3533.04   3
   5   0 -12 61.0504 253.705   2
  -5   0  12-53.3344 152.992   3
   5   0 -11 1995.61 364.033   2
  -5   0  11 2921.94 371.622   3
   5   0 -10 94.8748 245.774   2
  -5   0  10-98.8115 159.645   3
   5   0  -9 4899.31 509.976   2
  -5   0   9 4802.26 460.225   3
   5   0  -8 206.812 212.802   2
  -5   0   8 8.95703 165.476   3
  -5   0   7 201523. 4100.33   3
  -5   0   6-46.8388 153.505   3
   5   0  -5 104506. 1860.61   1
  -5   0   5 117249. 2613.86   3
  -5   0   4-170.129 208.899   3
  -5   0   3 32078.6 1198.95   3
  -5   0   2 74.4041 167.518   3
  -5   0   1 14444.6 776.952   3
  -5   0   0 48.1146 40.7549   1
  -5   0   0 166.070 174.296   3
  -5   0  -1 31430.5 779.340   1
  -5   0  -1 30546.8 1190.84   3
  -5   0  -2 89.8342 90.6247   1
  -5   0  -2 251.901 207.820   3
  -5   0  -3 76948.2 1714.17   1
  -5   0  -3 78138.2 2126.50   3
  -5   0  -4 68.9034 100.096   1
  -5   0  -4 113.307 183.556   3
  -5   0  -5 28081.3 1004.03   1
  -5   0  -5 27219.2 1159.80   3
  -5   0  -6-169.380 138.948   1
  -5   0  -6 33.7889 167.599   3
  -5   0  -7 95978.9 2388.89   1
  -5   0  -7 96139.4 2535.08   3
  -5   0  -8 269.388 196.590   1
  -5   0  -8 28.8318 183.027   3
  -5   0  -9 34675.7 1328.21   2
  -5   0  -9 34169.9 1376.25   1
  -5   0  -9 34747.4 1426.97   3
  -5   0 -10 123.183 156.059   2
  -5   0 -10 325.003 228.305   1
  -5   0 -10-6.20771 167.962   3
  -5   0 -11 121.773 137.331   2
  -5   0 -11 38.3243 183.819   1
  -5   0 -11 291.420 224.693   3
  -5   0 -12-502.276 271.193   1
  -5   0 -12 100.259 217.435   3
  -5   0 -12-105.496 182.572   2
  -5   0 -13 1078.27 326.936   1
  -5   0 -13 2137.16 359.341   2
  -5   0 -14-19.5807 244.341   1
  -5   0 -14 115.365 160.496   2
  -5   0 -15 17746.6 1214.78   1
  -5   0 -15 18258.9 1052.22   2
  -5   0 -16-135.768 243.299   1
  -5   0 -17 365.059 217.165   1
  -5   0 -18-272.751 333.481   1
  -5   0 -19 3712.68 678.356   1
   5   1 -23 1222.32 424.123   2
   5   1 -23 1649.66 448.660   1
   5  -1 -23 1582.73 468.052   1
   5  -1 -22-629.062 335.983   1
   5  -1 -22 78.1489 217.580   2
   5   1 -22-31.0061 220.679   2
   5   1 -22 253.295 286.942   1
   5  -1 -21-254.499 237.664   2
   5   1 -21-304.483 222.039   2
   5   1 -21 285.138 243.502   1
   5  -1 -21 124.444 212.337   1
  -5   1  20 308.720 211.082   3
   5   1 -20 855.922 313.768   1
   5  -1 -20 1201.92 345.857   2
   5   1 -20 737.665 313.994   2
   5  -1 -20 616.703 277.213   1
  -5   1  19 1452.15 341.024   3
   5  -1 -19 1455.68 361.906   2
   5   1 -19 724.239 279.720   2
   5  -1 -19 886.534 307.579   1
  -5   1  18 2380.22 435.694   3
   5  -1 -18 1662.71 360.239   2
   5   1 -18 1925.56 444.471   2
   5  -1 -18 1624.65 383.700   1
  -5  -1  18 1923.01 345.098   3
  -5   1  17 133.888 189.229   3
   5  -1 -17-114.863 291.760   2
   5   1 -17 301.457 292.360   2
   5  -1 -17-71.4653 202.770   1
  -5  -1  17 171.648 166.492   3
  -5   1  16 2471.68 418.131   3
   5  -1 -16 3413.98 505.116   2
   5   1 -16 3524.10 554.040   2
   5  -1 -16 3498.30 493.806   1
  -5  -1  16 3155.39 416.977   3
   5  -1 -15 56777.8 2045.74   2
   5   1 -15 57520.6 2143.32   2
   5  -1 -15 56825.2 1947.15   1
  -5  -1  15 59645.5 1864.95   3
  -5   1  15 57060.1 1996.33   3
   5  -1 -14 13716.6 919.152   2
   5   1 -14 12637.1 939.512   2
   5  -1 -14 12212.4 798.834   1
  -5   1  14 13342.4 884.369   3
  -5  -1  14 12785.2 788.303   3
   5  -1 -13 5369.50 510.865   1
   5  -1 -13 5308.58 567.122   2
   5   1 -13 5828.80 652.119   2
  -5  -1  13 5497.31 517.951   3
  -5   1  13 6159.26 591.332   3
   5  -1 -12 39655.7 1561.02   2
   5   1 -12 41144.5 1648.64   2
   5  -1 -12 37371.1 1332.64   1
  -5  -1  12 39388.8 1402.07   3
  -5   1  12 38658.6 1496.22   3
  -5   1  11 1379.99 297.374   3
   5   1 -11 1215.09 348.492   2
   5  -1 -11 974.415 211.385   1
  -5  -1  11 1067.16 265.501   3
   5   1 -10 11797.7 820.881   2
   5  -1 -10 11743.5 620.717   1
  -5  -1  10 10927.8 683.471   3
  -5   1  10 11510.1 750.154   3
   5   1  -9 13792.7 851.267   2
   5  -1  -9 12932.9 605.339   1
  -5  -1   9 12335.3 712.192   3
  -5   1   9 12450.7 785.916   3
   5   1  -8 72.4005 226.814   2
   5  -1  -8 237.206 103.519   1
  -5  -1   8 303.590 172.338   3
  -5   1   8 326.894 196.278   3
   5   1  -7 6621.41 574.121   2
   5  -1  -7 6581.22 347.521   1
  -5  -1   7 6561.55 509.419   3
  -5   1   7 6527.67 542.510   3
   5   1  -6 12491.7 768.358   2
   5  -1  -6 10910.7 401.753   1
   5   1  -6 11216.7 469.867   1
  -5  -1   6 11729.0 684.555   3
  -5   1   6 12607.6 743.179   3
   5  -1  -5 78075.4 1420.87   1
  -5  -1   5 86242.6 2146.18   3
   5   1  -5 81897.6 1595.58   1
  -5   1   5 88532.6 2215.48   3
   5   1  -4 21799.6 593.681   1
  -5  -1   4 22940.6 972.814   3
  -5   1   4 23318.2 1014.71   3
   5   1  -3 5378.62 242.571   1
  -5  -1   3 5861.54 490.929   3
  -5   1   3 5220.18 480.867   3
  -5  -1   2 207.076 170.319   3
   5   1  -2 203.033 58.4512   1
  -5   1   2 216.719 169.645   3
   5   1  -1 4400.77 234.167   1
  -5  -1   1 5095.23 244.299   1
  -5  -1   1 4913.27 463.862   3
  -5   1   1 4659.40 465.751   3
   5   1   0 33727.8 842.015   1
  -5   1   0 33562.1 702.505   1
  -5  -1   0 34979.9 845.123   1
  -5   1   0 34474.6 1255.38   3
  -5  -1   0 36036.5 1293.68   3
  -5   1  -1 5640.26 272.144   1
  -5  -1  -1 5516.38 314.707   1
  -5  -1  -1 6119.80 524.328   3
  -5   1  -1 5706.08 486.841   3
  -5   1  -2 9350.70 420.119   1
  -5  -1  -2 9343.42 453.038   1
  -5  -1  -2 8759.49 647.440   3
  -5   1  -2 8175.83 592.902   3
  -5   1  -3 31945.1 943.344   1
  -5  -1  -3 31681.6 971.860   1
  -5  -1  -3 29639.2 1225.95   3
  -5   1  -3 31231.2 1205.29   3
  -5  -1  -4 80466.9 1891.59   1
  -5  -1  -4 78909.0 2194.04   3
  -5   1  -4 81915.5 2175.81   3
  -5  -1  -5 73943.7 1868.21   1
  -5  -1  -5 72339.2 2113.38   3
  -5   1  -5 74898.6 2068.45   3
  -5  -1  -6 42553.0 1368.08   1
  -5  -1  -6 41983.9 1541.74   3
  -5   1  -6 40674.7 1456.87   3
  -5  -1  -7 3119.74 366.983   1
  -5  -1  -7 2987.64 433.859   3
  -5   1  -7 2696.97 367.272   3
  -5   1  -8 2353.73 342.895   1
  -5  -1  -8 2737.71 366.938   1
  -5  -1  -8 2741.65 421.369   3
  -5   1  -8 2994.25 403.490   3
  -5   1  -9 1610.70 338.220   2
  -5   1  -9 1482.53 275.852   1
  -5  -1  -9 1318.61 289.166   1
  -5  -1  -9 1761.26 372.584   3
  -5   1  -9 1598.51 325.972   3
  -5   1 -10 25996.9 1233.68   1
  -5  -1 -10 25217.0 1231.44   1
  -5  -1 -10 26436.4 1267.26   3
  -5   1 -10 26207.5 1209.27   3
  -5   1 -10 24542.7 1183.05   2
  -5  -1 -10 25943.3 1096.24   2
  -5   1 -11 66.1740 183.127   2
  -5  -1 -11 17.2046 138.107   2
  -5   1 -11 90.7559 222.380   1
  -5  -1 -11-68.5358 186.980   3
  -5  -1 -11-101.443 186.250   1
  -5   1 -11 99.3449 183.885   3
  -5   1 -12 20985.2 1187.83   1
  -5  -1 -12 20493.2 1180.77   1
  -5  -1 -12 20228.2 996.091   2
  -5   1 -12 18883.3 1067.05   2
  -5   1 -12 20980.3 1096.95   3
  -5   1 -13 3148.30 504.971   1
  -5  -1 -13 2548.31 476.896   1
  -5  -1 -13 2750.75 377.424   2
  -5   1 -13 3106.40 458.969   2
  -5   1 -14 2394.96 476.109   1
  -5  -1 -14 2598.50 480.998   1
  -5  -1 -14 3153.90 413.835   2
  -5   1 -14 4142.78 525.450   2
  -5   1 -15 2128.76 479.477   1
  -5  -1 -15 1956.92 438.284   1
  -5   1 -15 2083.73 381.629   2
  -5   1 -16 73.4979 268.763   1
  -5  -1 -16 113.850 252.665   1
  -5   1 -16-179.613 258.402   2
  -5   1 -17 3561.14 599.674   1
  -5  -1 -17 3476.03 598.739   1
  -5   1 -17 3327.89 506.931   2
  -5   1 -18 2382.94 512.225   1
  -5  -1 -18 2570.93 557.623   1
  -5   1 -19 167.142 292.243   1
  -5  -1 -19 193.992 218.684   1
   5   2 -22 626.243 264.712   2
   5  -2 -22 990.937 346.750   1
  -5   2  21-138.186 236.453   3
   5   2 -21-415.088 362.667   2
   5  -2 -21-247.474 245.922   1
  -5   2  20 3856.24 569.155   3
   5   2 -20 4660.30 689.526   2
   5  -2 -20 3307.39 540.577   1
  -5   2  19 493.877 246.309   3
   5   2 -19 1518.97 451.385   2
   5  -2 -19 983.575 340.231   1
   5   2 -18 8330.20 857.867   2
   5  -2 -18 8597.85 792.025   1
  -5   2  18 9307.11 824.414   3
  -5   2  17-43.2828 193.033   3
   5   2 -17-280.629 269.083   2
   5  -2 -17 59.2299 192.486   1
   5   2 -16 10206.9 906.520   2
   5  -2 -16 10737.0 810.132   1
  -5  -2  16 9977.50 679.865   3
  -5   2  16 11380.4 871.327   3
  -5   2  15 361.240 198.486   3
   5   2 -15 413.487 277.893   2
   5  -2 -15 486.948 220.069   1
  -5  -2  15 496.836 166.701   3
   5  -2 -14 5834.32 547.595   1
   5   2 -14 5625.51 648.234   2
  -5  -2  14 5552.86 484.743   3
  -5   2  14 5841.09 602.001   3
   5   2 -13 32152.9 1518.70   2
   5  -2 -13 30569.8 1254.04   1
  -5  -2  13 31003.2 1197.70   3
  -5   2  13 31198.5 1415.53   3
   5   2 -12 11146.2 868.158   2
   5  -2 -12 12618.9 737.383   1
  -5  -2  12 10924.0 670.503   3
  -5   2  12 11239.0 811.759   3
   5   2 -11 16061.2 1012.27   2
   5  -2 -11 14789.2 760.502   1
  -5  -2  11 15842.9 805.898   3
  -5   2  11 15413.3 937.126   3
  -5   2  10 170.612 210.502   3
   5   2 -10 78.5524 277.494   2
   5  -2 -10 97.0771 117.472   1
  -5  -2  10 340.663 168.368   3
  -5   2   9 4420.21 489.368   3
   5  -2  -9 4216.59 348.322   1
   5   2  -9 4614.83 519.901   2
  -5  -2   9 3889.50 395.593   3
   5   2  -8 6526.59 589.458   2
   5  -2  -8 6162.35 391.230   1
  -5  -2   8 6648.89 508.310   3
  -5   2   8 6335.36 567.060   3
   5   2  -7 8796.89 678.864   2
   5  -2  -7 8601.10 422.191   1
  -5  -2   7 8899.13 590.809   3
  -5   2   7 9157.43 676.321   3
  -5   2   6 57510.4 1783.88   3
   5   2  -6 57314.5 1809.67   2
   5  -2  -6 54470.7 1215.99   1
  -5  -2   6 56176.2 1628.18   3
   5   2  -5 41.2990 72.7650   1
   5   2  -5 193.788 210.637   2
  -5  -2   5 172.154 158.487   3
   5  -2  -5 41.3671 53.2888   1
  -5   2   5 57.2720 174.323   3
   5   2  -4-96.2425 201.140   2
   5  -2  -4 42.6347 35.8305   1
   5   2  -4-110.981 102.390   1
  -5  -2   4 14.3394 141.957   3
  -5   2   4-262.002 220.303   3
  -5  -2   3 53443.9 1608.74   3
   5   2  -3 51934.4 1223.62   1
  -5   2   3 55428.8 1705.39   3
   5   2  -2 252.597 79.8778   1
  -5  -2   2 200.675 90.1873   1
  -5  -2   2 206.891 166.131   3
  -5   2   2 16.1457 186.547   3
   5   2  -1 18261.8 623.163   1
  -5  -2   1 19500.8 641.802   1
  -5  -2   1 19744.8 923.704   3
  -5   2   1 20117.2 931.311   3
  -5   2   1 16827.7 438.642   1
  -5  -2   0 3445.11 268.343   1
   5   2   0 3430.55 267.528   1
  -5  -2   0 3896.36 430.720   3
  -5   2   0 3409.51 391.126   3
  -5   2   0 3277.71 195.164   1
  -5  -2  -1 8346.35 611.535   3
  -5   2  -1 6674.52 544.459   3
  -5  -2  -1 7423.06 414.175   1
  -5  -2  -2 3985.94 318.356   1
  -5  -2  -2 3637.12 440.321   3
  -5   2  -2 3585.22 395.321   3
  -5  -2  -3 33094.3 1069.58   1
  -5  -2  -3 33646.1 1319.67   3
  -5   2  -3 31860.0 1214.25   3
  -5  -2  -4 38435.2 1217.55   1
  -5  -2  -4 38870.1 1447.24   3
  -5   2  -4 36670.9 1329.18   3
  -5  -2  -5 14934.8 754.113   1
  -5  -2  -5 15642.4 916.808   3
  -5   2  -5 15044.5 831.042   3
  -5  -2  -6 23032.5 1005.48   1
  -5  -2  -6 23186.5 1163.77   3
  -5   2  -6 23567.6 1051.76   3
  -5  -2  -7 6647.83 549.201   1
  -5  -2  -7 6357.20 616.649   3
  -5   2  -7 6667.93 546.841   3
  -5   2  -8 93046.8 2571.56   2
  -5  -2  -8 90968.3 2456.70   1
  -5  -2  -8 90187.6 2617.86   3
  -5   2  -8 95798.1 2445.65   3
  -5   2  -9 4011.27 497.579   2
  -5   2  -9 3412.34 430.858   3
  -5  -2  -9 4680.33 550.507   3
  -5  -2  -9 3504.50 446.654   1
  -5  -2 -10 69.2664 126.724   2
  -5   2 -10 209.074 186.618   3
  -5   2 -10-23.2470 193.910   2
  -5  -2 -10 218.255 198.351   3
  -5  -2 -10 173.087 174.926   1
  -5  -2 -11-42.0036 114.545   2
  -5   2 -11 241.023 201.723   3
  -5  -2 -11-290.715 234.463   1
  -5   2 -11 246.420 185.859   2
  -5   2 -12 6137.02 624.743   2
  -5   2 -12 6014.76 573.875   3
  -5  -2 -12 5433.01 605.402   1
  -5  -2 -12 5652.24 479.776   2
  -5   2 -13 1453.66 302.836   3
  -5  -2 -13 1441.03 378.587   1
  -5   2 -13 1541.04 366.601   2
  -5  -2 -14 36823.7 1763.16   1
  -5   2 -14 39571.4 1722.13   2
  -5   2 -15 480.797 283.736   1
  -5  -2 -15 328.405 266.748   1
  -5   2 -15 146.376 191.725   2
  -5   2 -16 407.001 300.378   1
  -5  -2 -16-131.620 271.627   1
  -5   2 -16-98.6863 237.286   2
  -5   2 -17 2679.44 533.152   1
  -5  -2 -17 3023.06 580.896   1
  -5   2 -17 3466.63 526.975   2
  -5   2 -18 2636.74 541.631   1
  -5  -2 -18 2866.52 565.206   1
  -5   2 -18 1821.95 416.951   2
  -5   2 -19-256.454 299.286   1
  -5  -2 -19-506.434 370.256   1
  -5   3  22 194.021 229.147   3
   5   3 -22 546.833 315.763   2
   5  -3 -22 3.13887 245.931   1
  -5   3  21 4152.69 617.147   3
   5   3 -21 5058.43 737.714   2
   5  -3 -21 4069.61 603.054   1
   5   3 -20 9523.41 969.115   2
   5  -3 -20 7783.34 825.739   1
  -5   3  20 8989.47 891.642   3
  -5   3  19 1066.08 324.912   3
   5   3 -19 876.181 402.140   2
   5  -3 -19 857.603 324.532   1
  -5   3  18 58.0053 215.366   3
   5   3 -18-257.557 284.513   2
   5  -3 -18 184.125 222.805   1
  -5   3  17 4045.26 565.376   3
   5   3 -17 3130.36 575.369   2
   5  -3 -17 3656.07 516.152   1
  -5   3  16 2592.99 449.832   3
   5   3 -16 3127.91 560.949   2
   5  -3 -16 2127.36 384.900   1
   5   3 -15 11249.7 958.001   2
   5  -3 -15 11934.2 828.029   1
  -5  -3  15 10727.5 648.569   3
  -5   3  15 12217.7 920.785   3
  -5   3  14 341.804 223.068   3
   5   3 -14 447.423 302.928   2
   5  -3 -14 727.105 267.960   1
  -5  -3  14 701.781 191.603   3
   5   3 -13 12622.7 977.496   2
   5  -3 -13 10920.9 738.898   1
  -5  -3  13 11558.0 670.515   3
  -5   3  13 10654.4 825.431   3
   5   3 -12 58128.7 2115.21   2
   5  -3 -12 57078.0 1748.49   1
  -5  -3  12 57658.4 1661.53   3
  -5   3  12 56810.4 2004.21   3
   5   3 -11 72135.8 2373.97   2
   5  -3 -11 74749.3 2001.08   1
  -5  -3  11 75443.2 1959.49   3
  -5   3  11 74383.5 2323.08   3
  -5   3  10 326.630 252.113   3
   5   3 -10 417.192 292.318   2
  -5  -3  10 103.655 134.616   3
   5  -3 -10 35.1697 136.342   1
   5   3  -9 11512.2 842.165   2
   5  -3  -9 10072.3 574.889   1
  -5  -3   9 10319.9 624.133   3
  -5   3   9 10857.1 787.582   3
  -5   3   8 371.869 210.194   3
   5  -3  -8 365.396 147.930   1
   5   3  -8 457.060 276.940   2
  -5  -3   8 430.522 137.633   3
  -5   3   7 551.187 252.855   3
   5   3  -7 318.168 214.494   2
   5  -3  -7 14.1974 108.333   1
  -5  -3   7 226.228 152.626   3
  -5   3   6 4508.58 482.701   3
  -5   3   6 4450.62 303.868   1
   5   3  -6 4433.79 476.853   2
  -5  -3   6 4534.83 411.897   3
   5  -3  -6 4997.58 323.532   1
  -5   3   5 1736.18 323.250   3
   5   3  -5 1409.11 299.358   2
  -5   3   5 1283.09 153.808   1
   5  -3  -5 1441.06 166.250   1
  -5  -3   5 786.839 199.550   3
   5   3  -4 531.222 214.115   2
   5  -3  -4 288.865 85.0489   1
  -5   3   4 244.266 74.6346   1
  -5  -3   4 92.9285 150.715   3
  -5   3   4 296.583 217.069   3
   5   3  -3 9214.88 638.539   2
  -5   3   3 8063.79 350.446   1
   5  -3  -3 8449.43 359.834   1
  -5  -3   3 9301.87 622.768   3
  -5   3   3 8765.53 636.178   3
  -5  -3   3 10009.0 510.006   1
  -5   3   2 2083.83 172.600   1
  -5  -3   2 2196.52 315.352   3
  -5  -3   2 2878.89 276.639   1
  -5   3   2 2259.94 347.274   3
  -5  -3   1 18481.2 909.704   3
  -5  -3   1 18007.9 713.715   1
  -5   3   1 17790.7 896.695   3
  -5   3   1 16911.5 553.047   1
  -5  -3   0 6029.90 412.087   1
  -5   3   0 5354.76 307.687   1
  -5  -3   0 5591.86 512.802   3
  -5   3   0 6133.63 517.954   3
  -5  -3  -1 21678.1 1033.76   3
  -5   3  -1 22201.0 1006.40   3
  -5   3  -1 20557.6 702.547   1
  -5  -3  -1 23534.3 867.844   1
  -5  -3  -2 32931.5 1321.12   3
  -5   3  -2 33412.5 1263.59   3
  -5  -3  -2 35190.4 1130.93   1
  -5  -3  -3 792.518 191.889   1
  -5  -3  -3 404.887 208.251   3
  -5   3  -3 758.928 230.739   3
  -5  -3  -4 15920.8 793.481   1
  -5  -3  -4 15468.6 922.398   3
  -5   3  -4 16562.2 842.992   3
  -5  -3  -5 8402.41 589.319   1
  -5  -3  -5 8572.61 703.235   3
  -5   3  -5 8163.37 587.081   3
  -5  -3  -6 4372.90 537.098   3
  -5  -3  -6 3588.45 423.255   1
  -5   3  -6 4400.41 436.734   3
  -5  -3  -7 7131.74 595.058   1
  -5  -3  -7 7854.09 679.778   3
  -5   3  -7 7732.46 591.975   3
  -5  -3  -8 7687.24 649.455   1
  -5  -3  -8 9310.01 761.824   3
  -5   3  -8 8707.13 624.302   3
  -5   3  -8 10051.9 773.953   2
  -5   3  -9 614.412 255.862   2
  -5   3  -9 738.483 214.994   3
  -5  -3  -9 733.156 268.036   1
  -5  -3 -10 50995.5 1895.81   1
  -5   3 -10 53877.3 1738.96   3
  -5   3 -10 56807.0 2010.62   2
  -5  -3 -10 53514.2 1497.51   2
  -5  -3 -11 51471.5 1949.53   1
  -5   3 -11 56068.1 1771.63   3
  -5  -3 -11 52176.4 1493.14   2
  -5   3 -11 51643.2 1958.32   2
  -5   3 -12 815.765 221.795   3
  -5  -3 -12 1134.76 314.649   1
  -5   3 -12 712.174 293.542   2
  -5   3 -13 58.9246 151.116   3
  -5  -3 -13-169.711 231.227   1
  -5  -3 -14 1084.16 343.617   1
  -5   3 -14 1793.00 409.457   2
  -5  -3 -15 2303.51 486.805   1
  -5   3 -15 2668.61 495.012   2
  -5  -3 -16 390.500 279.958   1
  -5   3 -16 200.537 245.037   2
  -5  -3 -17 425.441 281.500   1
  -5   3 -17-232.738 235.975   2
  -5  -3 -18 143.063 252.622   1
  -5   3 -18 76.3381 215.355   2
  -5   3 -19 890.385 367.860   1
  -5   3 -19 591.877 328.356   2
  -5  -3 -19 1005.30 350.972   1
  -5   4  22 1267.78 359.474   3
   5   4 -22 1252.65 408.265   2
   5  -4 -22 950.081 369.367   1
  -5   4  21 258.731 235.195   3
   5   4 -21 339.962 287.433   2
   5  -4 -21 1012.36 360.158   1
  -5   4  20 4800.57 652.112   3
   5   4 -20 4752.31 747.958   2
   5  -4 -20 3520.39 583.253   1
  -5   4  19 366.437 282.666   3
   5   4 -19 187.840 237.132   2
   5  -4 -19-7.80930 207.381   1
  -5   4  18 217.322 221.897   3
   5   4 -18 575.873 390.906   2
   5  -4 -18 919.586 332.488   1
   5   4 -17 8863.58 935.792   2
   5  -4 -17 8250.96 767.783   1
   5   4 -16 5048.24 702.352   2
   5  -4 -16 4463.01 551.803   1
  -5   4  15 9306.26 835.862   3
   5   4 -15 9640.09 920.399   2
   5  -4 -15 9319.96 764.390   1
  -5   4  14 604.664 234.401   3
   5   4 -14 409.562 319.792   2
   5  -4 -14 521.017 202.877   1
  -5   4  13 172.051 214.607   3
   5   4 -13-87.4744 277.911   2
  -5  -4  13-15.1863 102.145   3
   5  -4 -13-154.482 197.414   1
   5  -4 -12 2131.08 326.091   1
  -5   4  12 2340.05 449.177   3
   5   4 -12 2299.13 453.675   2
  -5  -4  12 1935.79 264.107   3
  -5   4  11 312.988 272.420   3
   5  -4 -11 74.5724 154.830   1
   5   4 -11 74.4001 320.863   2
  -5  -4  11 6.43443 111.817   3
  -5   4  10 772.852 303.679   3
   5  -4 -10 505.420 169.388   1
   5   4 -10 820.404 290.641   2
  -5  -4  10 749.017 183.206   3
  -5   4   9 4212.82 513.159   3
   5   4  -9 5308.19 598.742   2
   5  -4  -9 4335.82 400.753   1
  -5  -4   9 4569.62 407.423   3
  -5   4   8-113.515 242.432   3
   5   4  -8-26.1858 239.366   2
   5  -4  -8 82.8760 110.227   1
  -5  -4   8 125.419 117.615   3
   5   4  -7 75608.6 2309.03   2
   5  -4  -7 77069.4 1865.70   1
  -5  -4   7 78954.5 2038.81   3
  -5   4   7 80366.3 2367.99   3
  -5   4   6 1261.23 315.410   3
   5  -4  -6 1172.04 183.656   1
   5   4  -6 1064.72 287.085   2
  -5  -4   6 838.013 219.035   3
   5   4  -5 8512.79 673.111   2
   5  -4  -5 7824.30 442.360   1
  -5  -4   5 8557.61 582.586   3
  -5   4   5 7251.13 629.918   3
  -5   4   4 563.881 236.311   3
   5   4  -4 305.909 221.797   2
   5  -4  -4 168.772 104.498   1
  -5  -4   4 165.461 146.224   3
   5   4  -3 14486.4 816.546   2
   5  -4  -3 15096.6 601.830   1
  -5  -4   3 14633.8 716.096   1
  -5  -4   3 15157.0 796.300   3
  -5   4   3 13815.4 843.645   3
   5   4  -2-160.914 199.980   2
  -5  -4   2 99.7165 165.909   3
  -5  -4   2-107.509 137.754   1
  -5   4   2 29.8063 188.698   3
   5   4  -1 6318.71 511.915   2
  -5  -4   1 6622.50 554.996   3
  -5  -4   1 7597.96 512.146   1
  -5   4   1 6651.02 565.196   3
  -5  -4   0 12582.8 670.625   1
  -5  -4   0 13202.4 800.339   3
  -5   4   0 12017.7 757.738   3
  -5  -4  -1 2211.59 286.196   1
  -5  -4  -1 1709.45 295.014   3
  -5   4  -1 2253.78 339.722   3
  -5  -4  -2 1570.17 253.639   1
  -5  -4  -2 1636.84 329.082   3
  -5   4  -2 1557.47 277.664   3
  -5  -4  -3 143157. 3375.48   3
  -5   4  -3 140370. 3167.75   3
  -5  -4  -3 135869. 3077.40   1
  -5  -4  -4-140.320 186.556   1
  -5  -4  -4-16.5952 228.302   3
  -5   4  -4 216.042 160.861   3
  -5  -4  -5 18.1023 161.228   1
  -5  -4  -5 164.712 249.738   3
  -5   4  -5-26.6225 141.737   3
  -5  -4  -6 155.239 173.944   1
  -5  -4  -6-125.172 232.059   3
  -5   4  -6-181.733 180.891   3
  -5   4  -7 14825.1 822.912   3
  -5  -4  -7 15283.8 920.883   1
  -5  -4  -7 15773.3 1020.73   3
  -5   4  -7 14504.7 967.287   2
  -5   4  -8 3716.66 517.655   2
  -5  -4  -8 3325.68 467.607   1
  -5   4  -8 3567.96 405.490   3
  -5   4  -9 4446.62 556.383   2
  -5  -4  -9 4209.50 511.999   1
  -5   4  -9 4887.68 474.443   3
  -5  -4 -10 856.269 286.802   1
  -5   4 -10 521.566 185.189   3
  -5   4 -10 685.628 233.123   2
  -5   4 -11 2771.17 361.786   3
  -5   4 -11 2442.73 471.025   2
  -5  -4 -11 2371.61 456.478   1
  -5  -4 -12 8019.35 784.859   1
  -5   4 -12 7782.38 787.191   2
  -5   4 -13 4095.66 580.950   2
  -5  -4 -13 3455.08 543.873   1
  -5   4 -14 2788.05 504.124   2
  -5  -4 -14 3683.03 579.854   1
  -5   4 -15 3778.57 596.372   2
  -5  -4 -15 2934.54 529.173   1
  -5   4 -16-103.194 241.687   2
  -5  -4 -16-303.652 300.468   1
  -5   4 -17-401.155 334.691   2
  -5  -4 -17-410.245 348.179   1
  -5   4 -18 487.528 291.111   2
  -5  -4 -18 755.852 359.724   1
   5   5 -21 630.719 365.666   2
   5  -5 -21 656.531 339.667   1
   5   5 -20 950.673 404.177   2
   5  -5 -20 660.664 276.738   1
   5   5 -19 585.190 355.944   2
   5  -5 -19 687.287 283.778   1
   5  -5 -18 3066.04 520.675   1
   5   5 -18 2792.19 572.705   2
   5  -5 -17 3066.71 479.292   1
   5   5 -17 5261.80 767.886   2
   5  -5 -16-25.6710 201.008   1
   5   5 -16-86.2253 279.881   2
   5  -5 -15 156.218 178.923   1
   5   5 -15 354.969 278.086   2
   5  -5 -14 4890.73 566.860   1
   5   5 -14 4700.96 661.058   2
   5   5 -13 36216.3 1772.34   2
   5  -5 -13 34924.2 1467.34   1
   5  -5 -12 460.547 210.492   1
   5   5 -12 712.142 383.915   2
  -5  -5  12 515.169 165.369   3
  -5   5  11 120670. 3352.32   3
   5   5 -11 123996. 3455.50   2
  -5  -5  11 122813. 2659.54   3
   5  -5 -11 121857. 2978.30   1
   5   5 -10 28595.0 1461.42   2
  -5  -5  10 27547.5 1027.75   3
   5  -5 -10 27506.8 1160.70   1
  -5   5  10 29136.9 1426.85   3
  -5   5   9 1953.78 402.275   3
   5   5  -9 1618.69 398.956   2
   5  -5  -9 1364.72 267.708   1
  -5  -5   9 1244.52 225.100   3
   5   5  -8 16643.5 1040.94   2
  -5  -5   8 15478.2 765.847   3
   5  -5  -8 14840.7 778.608   1
  -5   5   8 17277.1 1050.79   3
   5   5  -7 10516.3 808.518   2
  -5  -5   7 10070.5 621.445   3
  -5   5   7 10563.4 803.581   3
   5  -5  -7 10198.3 610.690   1
  -5   5   6 342.275 232.284   3
   5   5  -6 109.214 220.240   2
   5  -5  -6 231.788 120.917   1
  -5  -5   6 60.7323 122.776   3
  -5   5   5 3325.17 457.610   3
   5   5  -5 4603.94 512.693   2
   5  -5  -5 3246.76 323.897   1
  -5  -5   5 3091.04 368.722   3
   5   5  -4 18979.9 1007.71   2
  -5  -5   4 17876.0 888.301   3
   5  -5  -4 18243.9 771.177   1
  -5   5   4 18167.2 1027.94   3
  -5   5   3 266.233 193.426   3
  -5  -5   3-136.239 180.455   1
   5   5  -3 214.979 207.102   2
   5  -5  -3 68.5125 116.389   1
  -5  -5   3 13.8740 154.829   3
   5   5  -2 49896.0 1648.99   2
  -5  -5   2 52103.5 1686.50   3
  -5   5   2 54480.7 1796.67   3
  -5  -5   2 49709.1 1572.34   1
   5   5  -1 22941.8 1015.89   2
  -5  -5   1 21542.6 1049.44   3
  -5  -5   1 21934.1 974.992   1
  -5   5   1 21114.0 1067.13   3
   5   5   0 4031.42 405.066   2
  -5  -5   0 4443.78 435.482   1
  -5  -5   0 3366.20 432.146   3
  -5   5   0 4969.01 496.768   3
  -5  -5  -1 8151.18 611.269   1
  -5  -5  -1 9459.99 724.718   3
  -5   5  -1 8882.83 648.889   3
  -5  -5  -2 13399.0 790.467   1
  -5  -5  -2 13697.6 884.792   3
  -5   5  -2 13713.5 822.798   3
  -5  -5  -3 1065.68 239.821   1
  -5  -5  -3 1041.75 338.663   3
  -5   5  -3 698.629 208.113   3
  -5  -5  -4 18590.1 1067.39   3
  -5   5  -4 17582.7 911.452   3
  -5  -5  -4 18040.5 968.702   1
  -5  -5  -5-27.1815 221.809   3
  -5  -5  -5-326.520 247.530   1
  -5   5  -5-272.062 181.143   3
  -5  -5  -6 29226.0 1332.94   1
  -5   5  -6 30873.6 1228.96   3
  -5   5  -6 31486.5 1482.02   2
  -5   5  -7-92.9501 256.585   2
  -5  -5  -7 126.096 223.170   1
  -5   5  -7 147.091 166.552   3
  -5   5  -8 3310.79 479.623   2
  -5  -5  -8 4675.71 552.357   1
  -5   5  -8 4608.26 456.186   3
  -5   5  -9 125.558 236.494   2
  -5  -5  -9-287.328 264.251   1
  -5   5  -9 155.425 147.013   3
  -5  -5 -10 873.016 301.954   1
  -5   5 -10 1363.27 257.054   3
  -5   5 -10 947.378 284.123   2
  -5  -5 -11 38364.5 1748.88   1
  -5   5 -11 36276.8 1737.57   2
  -5  -5 -12 5919.21 709.671   1
  -5   5 -12 5077.83 661.073   2
  -5  -5 -13 174.654 219.254   1
  -5   5 -13 880.344 357.424   2
  -5  -5 -14 18161.9 1282.22   1
  -5   5 -14 17325.8 1253.47   2
  -5  -5 -15 4232.82 638.239   1
  -5   5 -15 3431.86 595.242   2
  -5  -5 -16 9296.77 980.829   1
  -5   5 -16 11477.3 1061.89   2
  -5  -5 -17 1562.34 404.391   1
  -5   5 -17 2259.35 508.061   2
  -5  -5 -18 1375.34 434.078   1
  -5   5 -18 1501.76 409.460   2
   5  -6 -20 339.552 287.974   1
   5   6 -20-227.390 322.002   2
   5  -6 -19 2071.50 457.692   1
   5   6 -19 2605.72 639.067   2
   5  -6 -18 139.938 207.414   1
   5   6 -18 125.003 299.102   2
   5  -6 -17 84.4583 198.280   1
   5   6 -17 270.507 265.942   2
   5  -6 -16 5.26154 226.218   1
   5   6 -16 363.691 290.645   2
   5  -6 -15 121.761 185.092   1
   5   6 -15 754.129 428.085   2
   5  -6 -14 3457.71 498.277   1
   5   6 -14 2858.96 564.834   2
   5   6 -13 9343.77 907.797   2
   5  -6 -13 7814.98 717.898   1
   5   6 -12 2251.10 464.563   2
   5  -6 -12 1312.95 298.631   1
   5   6 -11 17768.3 1193.46   2
   5  -6 -11 14967.1 911.009   1
   5   6 -10 789.605 360.003   2
  -5  -6  10 478.784 153.415   3
   5  -6 -10 47.0639 143.333   1
  -5   6   9 165.509 211.251   3
   5   6  -9 240.886 314.118   2
  -5  -6   9 123.642 140.314   3
   5  -6  -9-20.0149 145.400   1
   5   6  -8 16952.8 1089.85   2
  -5  -6   8 16067.9 809.729   3
  -5   6   8 17094.8 1092.80   3
   5  -6  -8 16339.4 876.578   1
   5  -6  -7 72150.9 2016.73   1
   5   6  -7 75092.8 2388.87   2
  -5  -6   7 74991.5 1999.14   3
  -5   6   7 71728.0 2366.66   3
   5   6  -6 28433.4 1353.15   2
   5  -6  -6 26331.0 1094.41   1
  -5  -6   6 27056.3 1106.49   3
  -5   6   6 29411.7 1387.65   3
  -5   6   5 602.924 250.042   3
   5  -6  -5 329.571 162.193   1
   5   6  -5 616.996 260.236   2
  -5  -6   5 654.825 212.453   3
   5   6  -4 29482.2 1316.48   2
  -5  -6   4 29424.6 1201.39   3
  -5  -6   4 29651.4 1250.65   1
   5  -6  -4 27750.4 1094.42   1
  -5   6   4 29675.0 1362.97   3
  -5   6   3 40.3597 185.561   3
  -5  -6   3-211.722 220.862   1
   5   6  -3 344.020 241.533   2
  -5  -6   3 126.304 201.897   3
   5  -6  -3 1.64324 128.187   1
   5   6  -2 79742.5 2190.54   2
  -5  -6   2 73420.3 2141.49   3
   5  -6  -2 73679.9 1958.91   1
  -5   6   2 76612.2 2299.21   3
  -5  -6   2 71396.1 2120.21   1
   5   6  -1 21629.2 1015.82   2
  -5  -6   1 20899.9 1063.04   3
  -5  -6   1 20911.9 1042.45   1
  -5   6   1 20724.3 1101.03   3
  -5  -6   0-231.874 238.837   1
   5   6   0-225.921 199.761   2
  -5  -6   0-66.3719 188.545   3
  -5   6   0-83.4485 209.192   3
  -5  -6  -1 10711.5 739.112   1
  -5  -6  -1 8934.02 725.706   3
  -5   6  -1 9996.71 713.573   3
  -5  -6  -2 3416.65 488.802   3
  -5  -6  -2 4175.11 461.762   1
  -5   6  -2 4398.41 471.214   3
  -5  -6  -3 33412.7 1403.39   1
  -5   6  -3 32484.4 1317.46   3
  -5   6  -4 64780.4 2219.06   2
  -5   6  -4 61890.0 1901.46   3
  -5  -6  -4 62952.1 2062.58   1
  -5   6  -5 10475.3 701.393   3
  -5   6  -5 9921.82 827.025   2
  -5  -6  -5 10163.5 781.039   1
  -5   6  -6 10598.7 698.793   3
  -5  -6  -6 8866.37 755.751   1
  -5   6  -6 9740.62 840.904   2
  -5   6  -7 572.852 284.795   2
  -5  -6  -7 404.715 222.433   1
  -5   6  -7 1182.18 259.957   3
  -5   6  -8 11106.8 712.805   3
  -5   6  -8 11967.6 963.846   2
  -5  -6  -8 10294.1 858.913   1
  -5  -6  -9-305.837 267.552   1
  -5   6  -9-128.791 281.207   2
  -5  -6 -10 690.284 284.208   1
  -5   6 -10 710.078 336.078   2
  -5  -6 -11 1242.24 327.669   1
  -5   6 -11 474.476 319.498   2
  -5  -6 -12 204.449 240.522   1
  -5   6 -12 368.857 279.665   2
  -5  -6 -13 777.663 344.366   1
  -5   6 -13 529.396 376.246   2
  -5  -6 -14 32761.9 1809.57   1
  -5   6 -14 35552.2 1875.83   2
  -5  -6 -15 931.034 407.856   1
  -5   6 -15 1398.01 397.881   2
  -5  -6 -16 1068.16 357.401   1
  -5   6 -16 900.904 344.384   2
  -5  -6 -17-191.563 356.075   1
  -5   6 -17 696.341 378.043   2
   5  -7 -19 2269.66 516.804   1
   5   7 -19 2498.09 593.959   2
   5  -7 -18 628.490 259.632   1
   5   7 -18 1350.97 460.046   2
   5   7 -17 17.7904 337.093   2
   5  -7 -17 194.148 255.336   1
   5   7 -16 872.266 432.832   2
   5  -7 -16 557.922 262.346   1
   5   7 -15 7741.61 920.813   2
   5  -7 -15 7081.72 740.242   1
   5   7 -14 5707.59 750.061   2
   5  -7 -14 3479.20 525.252   1
   5   7 -13 21250.3 1418.92   2
   5  -7 -13 19389.0 1172.60   1
   5   7 -12 1901.02 487.325   2
   5  -7 -12 558.429 215.725   1
   5   7 -11 1343.36 432.120   2
   5  -7 -11 1024.84 277.575   1
   5  -7 -10 2406.78 413.520   1
   5   7 -10 1685.32 423.161   2
   5  -7  -9 14029.2 891.641   1
   5   7  -9 14656.5 1061.20   2
  -5  -7   9 14377.2 732.910   3
   5  -7  -8 18638.9 1005.02   1
   5   7  -8 20552.3 1231.37   2
  -5  -7   8 18576.9 868.451   3
  -5   7   8 17581.5 1169.52   3
   5   7  -7 14842.7 1024.36   2
   5  -7  -7 14385.2 872.919   1
  -5  -7   7 15228.3 808.970   3
  -5   7   7 15677.5 1060.36   3
   5   7  -6 22880.1 1236.70   2
   5  -7  -6 22090.9 1049.51   1
  -5  -7   6 20912.6 990.421   3
  -5   7   6 23611.2 1288.65   3
   5   7  -5 36417.2 1540.65   2
  -5  -7   5 34675.0 1335.26   3
   5  -7  -5 33718.9 1319.59   1
  -5   7   5 36522.3 1593.71   3
  -5   7   4 1697.85 367.855   3
   5   7  -4 2673.00 412.731   2
  -5  -7   4 2519.64 367.933   3
  -5  -7   4 1798.29 339.932   1
   5  -7  -4 2561.64 348.657   1
  -5   7   3 743.560 267.479   3
  -5  -7   3 276.487 223.252   1
   5   7  -3 1021.77 281.923   2
  -5  -7   3 797.662 228.810   3
   5  -7  -3 834.302 199.579   1
  -5  -7   2 10147.8 765.001   1
   5   7  -2 10341.7 753.620   2
  -5  -7   2 10703.2 749.519   3
   5  -7  -2 10413.3 721.351   1
  -5   7   2 11296.9 830.468   3
   5   7  -1 85701.6 2308.81   2
  -5  -7   1 75851.1 2354.36   1
  -5   7   1 83196.1 2460.83   3
   5   7   0 42996.5 1477.36   2
  -5  -7   0 39929.9 1598.39   1
  -5   7   0 40983.7 1622.47   3
   5   7   1 15438.5 825.934   2
  -5  -7  -1 15908.1 982.385   1
  -5   7  -1 16870.8 971.144   3
  -5  -7  -2 9994.46 788.837   1
  -5   7  -2 10571.9 742.684   3
  -5  -7  -3 9605.20 784.860   1
  -5   7  -3 10299.8 734.742   3
  -5   7  -3 10551.7 860.413   2
  -5  -7  -4 54660.6 2018.99   1
  -5   7  -4 57362.1 1833.93   3
  -5   7  -4 54543.3 2101.47   2
  -5   7  -5 11874.1 757.033   3
  -5   7  -5 10397.6 889.600   2
  -5  -7  -5 11354.1 885.392   1
  -5   7  -6 486.703 261.931   2
  -5   7  -6 649.361 192.339   3
  -5  -7  -6 361.936 193.325   1
  -5   7  -7 11615.9 732.545   3
  -5   7  -7 12697.6 1009.11   2
  -5  -7  -7 13009.1 972.823   1
  -5  -7  -8 2218.91 438.808   1
  -5   7  -8 2586.85 508.795   2
  -5  -7  -9 3453.92 529.102   1
  -5   7  -9 4570.21 646.352   2
  -5  -7 -10 523.580 235.049   1
  -5   7 -10 697.525 360.070   2
  -5  -7 -11 13748.6 1108.58   1
  -5   7 -11 14450.6 1167.24   2
  -5  -7 -12 7506.81 838.919   1
  -5   7 -12 8175.32 878.620   2
  -5  -7 -13 16.9085 233.025   1
  -5   7 -13 311.290 349.570   2
  -5  -7 -14 236.607 282.484   1
  -5   7 -14-57.0996 236.576   2
  -5  -7 -15 2811.78 588.548   1
  -5   7 -15 2729.49 577.087   2
  -5  -7 -16 8971.23 1019.32   1
  -5   7 -16 7871.05 951.242   2
   5   8 -18-158.541 383.728   2
   5  -8 -18 656.463 305.026   1
   5   8 -17 27572.0 1812.09   2
   5  -8 -17 25636.3 1550.84   1
   5   8 -16 10572.4 1097.94   2
   5  -8 -16 8538.62 854.984   1
   5   8 -15 7843.76 939.732   2
   5  -8 -15 6532.49 741.376   1
   5   8 -14 1519.09 482.839   2
   5  -8 -14 943.517 326.693   1
   5   8 -13 2523.03 585.553   2
   5  -8 -13 2365.86 433.931   1
   5  -8 -12 4654.53 569.206   1
   5   8 -12 4862.05 698.036   2
   5  -8 -11 5127.16 606.965   1
   5   8 -11 5277.19 715.978   2
   5   8 -10 441.480 299.617   2
   5  -8 -10 187.004 231.818   1
   5   8  -9 9364.17 876.929   2
   5  -8  -9 8743.12 752.240   1
  -5   8   8 5455.50 677.564   3
   5   8  -8 7387.77 778.220   2
   5  -8  -8 6325.46 629.845   1
   5   8  -7 98900.7 2997.10   2
   5  -8  -7 97368.0 2717.20   1
  -5   8   7 100654. 3068.36   3
   5   8  -6 13776.0 993.100   2
   5  -8  -6 13905.0 893.243   1
  -5   8   6 12939.5 1004.95   3
  -5   8   5 1111.31 330.800   3
   5   8  -5 1313.67 357.826   2
   5  -8  -5 559.794 244.925   1
  -5   8   4-49.5002 256.846   3
   5  -8  -4 3.06952 157.821   1
   5   8  -4-193.260 241.645   2
  -5  -8   4-294.698 242.473   1
  -5   8   3 275.871 254.669   3
   5  -8  -3-289.075 209.554   1
   5   8  -3 327.238 261.734   2
  -5  -8   3-146.083 249.957   1
  -5   8   2 1265.56 345.232   3
   5  -8  -2 2063.20 354.332   1
   5   8  -2 1777.90 338.609   2
  -5  -8   2 862.244 293.616   1
  -5   8   1 2485.12 409.519   3
   5   8  -1 2200.94 369.056   2
  -5  -8   1 1793.93 388.388   1
   5   8   0 1549.59 300.779   2
  -5  -8   0 1454.97 353.641   1
  -5   8   0 1645.32 336.337   3
   5   8   1 19132.0 933.276   2
  -5  -8  -1 16981.7 1085.77   1
  -5   8  -1 17729.9 1035.71   3
  -5   8  -1 18491.9 1151.56   2
  -5   8  -2 5148.46 639.443   2
  -5   8  -2 4621.05 520.258   3
  -5  -8  -2 4784.67 588.573   1
  -5   8  -3 5165.28 643.878   2
  -5  -8  -3 4797.84 609.024   1
  -5   8  -3 5649.09 567.308   3
  -5   8  -4 3858.67 566.028   2
  -5  -8  -4 4119.39 571.562   1
  -5   8  -4 4480.94 492.362   3
  -5   8  -5 6573.34 732.542   2
  -5  -8  -5 7048.88 748.161   1
  -5   8  -5 7651.02 626.574   3
  -5  -8  -6 290.788 245.937   1
  -5   8  -6 418.541 285.915   2
  -5   8  -7 23064.8 1414.64   2
  -5  -8  -7 21063.8 1324.14   1
  -5   8  -8 6327.63 773.971   2
  -5  -8  -8 5788.88 705.585   1
  -5  -8  -9 916.570 359.044   1
  -5   8  -9 1131.87 391.047   2
  -5  -8 -10 1320.18 413.957   1
  -5   8 -10 1304.84 419.996   2
  -5  -8 -11-350.684 348.638   1
  -5   8 -11 23.0147 279.553   2
  -5  -8 -12-275.030 338.585   1
  -5   8 -12 295.719 355.673   2
  -5  -8 -13 6841.69 868.070   1
  -5   8 -13 8286.50 965.513   2
  -5  -8 -14 1041.75 408.802   1
  -5   8 -14 297.564 335.873   2
  -5  -8 -15-147.175 366.059   1
  -5   8 -15 283.058 293.127   2
   5  -9 -17 755.644 330.402   1
   5   9 -16-276.667 349.045   2
   5  -9 -16-130.243 260.595   1
   5   9 -15-279.887 311.660   2
   5  -9 -15 66.1589 267.609   1
   5  -9 -14 731.535 312.577   1
   5   9 -14 669.099 414.770   2
   5  -9 -13 980.750 296.919   1
   5   9 -13 1334.73 396.093   2
   5  -9 -12 1477.62 351.480   1
   5   9 -12 1960.11 471.229   2
   5   9 -11 511.015 373.019   2
   5  -9 -11 679.143 309.705   1
   5   9 -10 12268.1 1076.45   2
   5  -9 -10 10274.3 865.861   1
   5   9  -9 901.244 362.539   2
   5  -9  -9 444.928 238.343   1
  -5   9   8 3103.50 537.910   3
   5   9  -8 2425.15 467.166   2
   5  -9  -8 2039.44 412.706   1
  -5   9   7 797.509 286.982   3
   5  -9  -7 1058.05 298.891   1
   5   9  -7 1868.96 453.714   2
  -5   9   6 809.710 295.334   3
   5  -9  -6 163.635 189.533   1
   5   9  -5 20313.7 1202.82   2
   5  -9  -5 16420.6 1057.20   1
  -5   9   5 17771.7 1186.83   3
   5   9  -4 10685.1 844.099   2
   5  -9  -4 9561.16 805.554   1
  -5   9   4 10791.9 907.609   3
  -5   9   3 654.218 238.227   3
   5   9  -3 646.845 284.806   2
   5  -9  -3 492.902 220.919   1
  -5  -9   3 91.9346 250.707   1
  -5   9   2 19525.8 1178.99   2
   5   9  -2 18223.7 1059.66   2
  -5  -9   2 16230.1 1125.17   1
  -5   9   2 18099.3 1146.56   3
   5   9  -1 35217.9 1453.16   2
  -5   9   1 34595.2 1619.39   2
  -5   9   1 32788.6 1563.17   3
  -5  -9   1 30255.5 1551.31   1
  -5   9   0 101.776 178.063   3
  -5   9   0 5.62430 182.327   2
   5   9   0 280.961 205.366   2
  -5  -9   0-263.145 286.545   1
  -5  -9  -1 8220.33 806.810   1
  -5   9  -1 8509.21 820.197   2
  -5   9  -1 9574.77 779.996   3
  -5   9  -2 952.830 281.821   2
  -5  -9  -2 266.031 282.210   1
  -5   9  -2 1233.68 313.181   3
  -5  -9  -3 17419.1 1182.32   1
  -5   9  -3 16459.9 1166.95   2
  -5   9  -3 17660.6 1038.47   3
  -5  -9  -4 3263.43 520.857   1
  -5   9  -4 3145.24 434.340   3
  -5   9  -4 3411.45 552.354   2
  -5  -9  -5-58.0296 236.354   1
  -5   9  -5-319.235 225.795   2
  -5  -9  -6 11998.9 1033.29   1
  -5   9  -6 12467.8 1068.93   2
  -5  -9  -7 100.489 258.823   1
  -5   9  -7 249.345 287.740   2
  -5  -9  -8 1630.60 412.104   1
  -5   9  -8 2808.74 565.048   2
  -5  -9  -9 1406.54 428.505   1
  -5   9  -9 873.139 345.692   2
  -5   9 -10 12266.1 1130.84   2
  -5  -9 -10 12393.2 1132.28   1
  -5   9 -11 1146.06 403.267   2
  -5  -9 -11 1080.61 391.509   1
  -5   9 -12 14627.8 1280.22   2
  -5  -9 -12 12041.2 1150.64   1
  -5  -9 -13 111.890 276.083   1
  -5   9 -13 642.151 356.353   2
   5 -10 -15 1913.50 446.887   1
   5  10 -15 2229.57 536.017   2
   5 -10 -14 2026.92 454.462   1
   5  10 -14 3092.43 628.691   2
   5  10 -13 4402.69 699.818   2
   5 -10 -13 3006.01 528.074   1
   5  10 -12 1580.08 448.143   2
   5 -10 -12 1858.03 448.370   1
   5  10 -11 322.968 359.759   2
   5 -10 -11 299.427 226.039   1
   5  10 -10 431.235 271.222   2
   5 -10 -10 21.1212 203.036   1
   5 -10  -9 3091.83 506.198   1
   5  10  -9 2710.91 523.018   2
  -5  10   8 7720.46 860.374   3
   5  10  -8 6919.62 799.844   2
   5 -10  -8 7259.37 740.985   1
  -5  10   7 2358.79 489.773   3
   5  10  -7 2158.92 488.844   2
   5 -10  -7 2370.58 445.501   1
  -5  10   6-357.976 222.782   3
  -5  10   6-5.94876 158.843   2
   5  10  -6-32.5254 224.539   2
   5 -10  -6 78.9089 168.999   1
  -5  10   5 346.142 203.453   3
  -5  10   5 586.143 240.425   2
   5 -10  -5 553.986 267.934   1
   5  10  -5 762.468 274.430   2
  -5  10   4 58.6693 215.211   3
  -5  10   4 154.517 173.708   2
   5  10  -4 804.309 288.599   2
   5 -10  -4 803.388 272.957   1
  -5  10   3 368.956 233.920   3
  -5  10   3 10.6643 244.085   2
  -5 -10   3-190.785 272.119   1
   5  10  -3 119.151 202.441   2
   5 -10  -3 207.230 224.462   1
   5  10  -2 21865.0 1202.56   2
  -5 -10   2 21335.1 1360.41   1
  -5  10   2 21970.9 1292.04   2
  -5  10   2 22937.4 1351.52   3
  -5 -10   1 15360.3 1159.61   1
  -5  10   1 16567.9 1140.90   2
  -5  10   1 17533.5 1151.35   3
  -5  10   0 1098.53 302.044   3
  -5  10   0 978.910 344.602   2
  -5 -10   0 454.511 219.542   1
  -5  10  -1 1238.06 346.441   2
  -5 -10  -1 237.759 264.488   1
  -5  10  -1 1565.02 356.129   3
  -5 -10  -2-323.432 290.188   1
  -5  10  -2-239.606 199.972   3
  -5  10  -2 82.8253 217.009   2
  -5 -10  -3 8181.19 865.842   1
  -5  10  -3 6590.97 778.203   2
  -5 -10  -4 22724.4 1443.48   1
  -5  10  -4 26217.0 1550.24   2
  -5 -10  -5 9474.50 948.904   1
  -5  10  -5 11050.0 1016.66   2
  -5 -10  -6 4366.17 671.554   1
  -5  10  -6 3955.48 622.977   2
  -5 -10  -7 3356.22 608.342   1
  -5  10  -7 3447.85 644.416   2
  -5 -10  -8 7687.01 887.189   1
  -5  10  -8 8411.57 949.551   2
  -5 -10  -9 10822.4 1080.59   1
  -5  10  -9 10335.5 1066.45   2
  -5 -10 -10 73.5002 251.664   1
  -5  10 -10 279.507 267.843   2
  -5 -10 -11 3269.06 629.413   1
  -5  10 -11 3603.06 669.018   2
   5  11 -12 1728.93 514.501   2
   5 -11 -12 1810.73 423.998   1
   5  11 -11 9378.20 1017.38   2
   5 -11 -11 8992.38 911.662   1
   5 -11 -10 84.9242 201.826   1
   5  11 -10 676.199 343.267   2
   5 -11  -9-193.023 237.769   1
   5  11  -9 529.983 309.109   2
  -5  11   8 195.976 237.289   3
   5  11  -8 220.389 253.582   2
   5 -11  -8 424.054 262.960   1
  -5  11   7-181.799 297.506   3
   5  11  -7 531.755 319.632   2
   5 -11  -7 181.404 199.447   1
  -5  11   6 5682.15 739.573   3
   5 -11  -6 5086.82 653.980   1
   5  11  -6 6568.67 778.325   2
   5  11  -5 11945.3 994.754   2
   5 -11  -5 9370.22 890.876   1
  -5  11   5 9355.56 832.902   2
  -5  11   5 11704.0 1032.60   3
  -5  11   4-244.022 214.268   2
  -5  11   4 112.142 222.090   3
   5  11  -4 282.801 230.423   2
   5 -11  -4 178.310 230.239   1
  -5  11   3 3378.25 528.261   2
  -5  11   3 3625.89 582.892   3
  -5 -11   3 2530.40 496.845   1
   5 -11  -3 3238.26 535.353   1
  -5  11   2 5497.96 673.674   3
  -5 -11   2 3656.94 596.174   1
  -5  11   2 4335.05 599.141   2
  -5 -11   1 421.420 264.042   1
  -5  11   1 623.564 283.129   2
  -5  11   0 627.792 268.353   3
  -5  11   0 488.005 279.270   2
  -5  11  -1 10018.7 943.902   2
  -5  11  -1 11283.7 911.583   3
  -5 -11  -1 11138.6 1041.03   1
  -5 -11  -2 860.913 344.805   1
  -5  11  -2 940.657 376.769   2
  -5 -11  -3 21564.4 1482.23   1
  -5  11  -3 24578.1 1526.76   2
  -5 -11  -4 914.069 410.644   1
  -5  11  -4 297.070 285.200   2
  -5  11  -5 1702.62 496.398   2
  -5 -11  -5 1590.88 437.484   1
  -5 -11  -6 486.900 322.857   1
  -5  11  -6 483.626 355.904   2
  -5 -11  -7 249.554 256.523   1
  -5  11  -7 130.828 307.904   2
  -5 -11  -8-367.978 378.238   1
  -5  11  -8 81.1826 323.849   2
  -5 -11  -9-571.653 426.812   1
  -5  11  -9 290.622 315.948   2
  -5  12   9 1176.34 442.738   3
   5  12  -9 1815.80 499.411   2
   5 -12  -9 782.003 312.118   1
   5  12  -8 648.192 360.989   2
   5 -12  -8 1003.63 327.457   1
  -5  12   7 1814.51 465.032   3
   5 -12  -7 1278.16 368.024   1
   5  12  -7 1044.29 353.468   2
  -5  12   6-55.4347 249.854   3
   5  12  -6 62.7492 242.251   2
   5 -12  -6 350.891 229.928   1
  -5  12   5 71.5320 272.212   3
   5 -12  -5-166.117 238.822   1
  -5  12   4 1518.40 399.840   3
   5 -12  -4 2055.50 458.857   1
  -5  12   3 7302.34 783.320   2
  -5  12   3 8259.68 867.457   3
  -5  12   2 762.369 332.378   3
  -5 -12   2 817.823 419.786   1
  -5  12   2 984.822 321.491   2
  -5  12   1 145.547 185.000   3
  -5  12   1 584.088 289.327   2
  -5 -12   0 208.773 315.947   1
  -5  12   0 300.684 230.472   2
  -5 -12  -1-553.344 324.789   1
  -5  12  -1-346.855 271.344   2
  -5 -12  -2-265.753 247.127   1
  -5  12  -2 333.862 299.727   2
  -5 -12  -3 2252.87 529.300   1
  -5  12  -3 2622.10 546.212   2
  -5 -12  -4-135.117 298.604   1
  -5  12  -4-947.961 377.596   2
  -5 -12  -5 3312.98 647.806   1
  -5  12  -5 2699.47 583.194   2
   6   0 -22 1577.84 429.494   2
   6   0 -22 1651.62 444.059   1
   6   0 -21 55.7263 243.484   2
   6   0 -21-81.5821 283.214   1
   6   0 -20 1561.42 446.989   2
   6   0 -20 1617.74 379.403   1
   6   0 -19-106.682 222.543   2
   6   0 -19-235.087 199.485   1
   6   0 -18 7852.11 803.906   2
   6   0 -18 7858.06 740.316   1
  -6   0  18 8807.87 766.055   3
   6   0 -17-138.773 244.586   2
   6   0 -17-14.4105 182.596   1
  -6   0  17-13.0322 161.521   3
   6   0 -16 2052.75 459.807   2
   6   0 -16 2355.77 398.946   1
  -6   0  16 1964.93 358.467   3
   6   0 -15-119.623 240.017   2
   6   0 -15-154.445 173.228   1
  -6   0  15-13.3202 177.872   3
   6   0 -14 104085. 3055.40   2
   6   0 -14 104548. 2684.50   1
  -6   0  14 105116. 2865.38   3
   6   0 -13-40.5953 275.242   2
   6   0 -13 249.669 175.958   1
  -6   0  13-294.825 211.894   3
   6   0 -12 4278.08 537.985   2
   6   0 -12 5436.69 463.427   1
  -6   0  12 5179.23 553.261   3
   6   0 -11 51.7638 124.546   1
  -6   0  11 164.343 194.741   3
   6   0 -10 67263.0 1694.63   1
  -6   0  10 67910.5 2090.18   3
   6   0  -9-17.1639 81.0694   1
  -6   0   9 150.403 222.001   3
   6   0  -8 63165.1 1443.26   1
  -6   0   8 64625.2 1983.67   3
   6   0  -7 66.3462 63.5589   1
  -6   0   7 147.480 195.233   3
   6   0  -6 40167.6 837.218   1
  -6   0   6 40895.1 1496.18   3
   6   0  -6 37725.1 825.550   1
  -6   0   5 44.6709 166.160   3
  -6   0   4 41719.2 1513.43   3
  -6   0   3 149.706 240.402   3
  -6   0   2 216195. 4522.38   3
  -6   0   1 390.209 228.112   3
  -6   0   0 6894.07 590.016   3
  -6   0   0 7153.42 272.951   1
  -6   0  -1 60.2556 56.5514   1
  -6   0  -1-47.7053 184.115   3
  -6   0  -2 45129.0 1127.13   1
  -6   0  -2 46446.7 1663.94   3
  -6   0  -3-34.6415 186.277   3
  -6   0  -3-28.2214 99.5415   1
  -6   0  -4 944.903 198.812   1
  -6   0  -4 790.127 277.684   3
  -6   0  -5 53.6084 135.057   1
  -6   0  -5 113.655 174.664   3
  -6   0  -6 76189.5 2005.16   1
  -6   0  -6 78171.2 2327.62   3
  -6   0  -7-65.6206 142.730   1
  -6   0  -7 156.473 188.970   3
  -6   0  -8-284.930 185.926   1
  -6   0  -8-303.153 255.674   3
  -6   0  -9-18.6037 174.070   1
  -6   0  -9-144.033 191.724   3
  -6   0 -10 6261.82 613.817   1
  -6   0 -10 6059.06 636.128   3
  -6   0 -10 5718.13 561.876   2
  -6   0 -11-43.6088 173.295   2
  -6   0 -11-156.564 226.073   1
  -6   0 -11-96.2838 196.617   3
  -6   0 -12-206.998 194.792   2
  -6   0 -12-241.294 268.804   1
  -6   0 -12 289.669 202.781   3
  -6   0 -13-125.739 172.308   3
  -6   0 -13-173.492 229.476   1
  -6   0 -13-137.102 159.748   2
  -6   0 -14 8173.47 819.330   1
  -6   0 -14 8241.76 722.586   2
  -6   0 -15-63.5798 237.311   1
  -6   0 -16 841.336 341.877   1
  -6   0 -17 230.050 260.490   1
  -6   0 -18 14165.0 1221.73   1
   6  -1 -22 2735.18 517.077   2
   6   1 -22 2180.14 522.829   2
   6   1 -22 3008.86 539.494   1
   6  -1 -22 2158.24 481.665   1
   6  -1 -21 2425.99 513.032   2
   6   1 -21 2385.30 520.976   2
   6   1 -21 2648.61 511.285   1
   6  -1 -21 2387.08 480.923   1
   6  -1 -20 27295.7 1548.21   2
   6   1 -20 27546.4 1643.15   2
   6   1 -20 26279.4 1490.46   1
   6  -1 -20 24109.0 1410.01   1
  -6   1  20 24928.0 1407.13   3
  -6   1  19 1374.47 382.733   3
   6  -1 -19 1447.11 361.083   2
   6   1 -19 1494.18 358.311   1
   6   1 -19 1223.82 392.893   2
   6  -1 -19 1629.80 402.794   1
  -6   1  18-247.750 229.132   3
   6  -1 -18-405.324 305.300   2
   6   1 -18-120.851 223.607   2
   6  -1 -18-367.678 265.903   1
  -6  -1  18 166.258 156.488   3
  -6   1  17 1435.18 347.599   3
   6  -1 -17 1303.35 320.995   2
   6   1 -17 1119.30 376.461   2
   6  -1 -17 1445.88 335.674   1
  -6  -1  17 1562.24 328.833   3
  -6   1  16 916.033 296.501   3
   6   1 -16 635.770 249.989   2
   6  -1 -16 824.972 265.556   1
  -6  -1  16 701.469 218.301   3
   6   1 -15 2456.84 466.002   2
   6  -1 -15 2750.98 390.287   1
  -6  -1  15 2574.76 395.646   3
  -6   1  15 3138.91 482.040   3
   6   1 -14 15127.0 1073.93   2
   6  -1 -14 14748.1 855.286   1
  -6  -1  14 16566.5 960.240   3
  -6   1  14 16800.1 1045.84   3
   6   1 -13 13851.2 1017.61   2
   6  -1 -13 12340.2 737.914   1
  -6  -1  13 12425.1 818.078   3
  -6   1  13 13441.5 903.423   3
   6   1 -12 16140.6 1063.74   2
   6  -1 -12 15957.3 794.315   1
  -6  -1  12 17150.0 950.005   3
  -6   1  12 16742.7 1002.19   3
   6   1 -11-201.014 262.971   2
   6  -1 -11-37.0644 110.088   1
  -6  -1  11-31.1426 159.299   3
  -6   1  11-81.0716 245.832   3
   6   1 -10 31663.7 1441.31   2
   6  -1 -10 29523.0 986.462   1
  -6  -1  10 29099.8 1247.34   3
  -6   1  10 29037.9 1310.71   3
   6   1  -9 1134.27 327.088   2
   6  -1  -9 988.170 164.938   1
  -6  -1   9 796.978 230.227   3
  -6   1   9 955.216 284.118   3
   6  -1  -8 14345.6 537.484   1
  -6  -1   8 14448.4 840.526   3
  -6   1   8 13279.0 853.747   3
   6   1  -7 15293.6 575.761   1
   6  -1  -7 17055.4 516.661   1
  -6  -1   7 17030.6 908.653   3
  -6   1   7 17807.8 969.515   3
   6   1  -6 11504.6 436.895   1
   6  -1  -6 10459.9 305.613   1
  -6  -1   6 11986.2 761.594   3
  -6   1   6 11931.8 791.991   3
  -6  -1   5 5332.15 513.729   3
  -6   1   5 5008.66 513.703   3
   6   1  -5 4899.15 250.138   1
   6   1  -4 1164.40 106.593   1
  -6  -1   4 1234.71 279.580   3
  -6   1   4 1668.03 312.889   3
  -6  -1   3 55596.4 1728.62   3
  -6   1   3 56960.6 1773.60   3
   6   1  -2 3279.62 179.021   1
  -6  -1   2 3579.28 425.984   3
  -6   1   2 3555.10 445.720   3
  -6  -1   1 220.016 68.8055   1
  -6  -1   1 170.462 174.112   3
  -6   1   1 112.476 173.472   3
  -6  -1   0 13645.6 470.792   1
  -6   1   0 11699.8 318.912   1
  -6  -1   0 13067.1 823.351   3
  -6   1   0 13647.5 823.249   3
  -6   1  -1 71332.6 1421.02   1
  -6  -1  -1 76895.3 2203.66   3
  -6  -1  -1 72342.8 1556.24   1
  -6   1  -1 73423.6 2132.28   3
  -6   1  -2 2910.52 230.698   1
  -6  -1  -2 2983.56 265.456   1
  -6  -1  -2 2194.98 383.036   3
  -6   1  -2 2802.70 401.890   3
  -6  -1  -3 451.598 140.373   1
  -6   1  -3 439.580 130.067   1
  -6  -1  -3 436.411 252.331   3
  -6   1  -3 436.516 211.650   3
  -6   1  -4 31341.0 1018.98   1
  -6  -1  -4 29929.7 1034.83   1
  -6   1  -4 29213.7 1300.48   3
  -6  -1  -4 30040.8 1327.57   3
  -6   1  -5 13184.3 671.689   1
  -6  -1  -5 11699.3 655.852   1
  -6  -1  -5 13385.7 886.841   3
  -6   1  -5 12012.9 808.614   3
  -6   1  -6 48189.7 1502.47   1
  -6  -1  -6 47766.6 1509.53   1
  -6  -1  -6 47255.2 1788.87   3
  -6   1  -6 49461.0 1732.51   3
  -6   1  -7 8403.28 605.197   1
  -6  -1  -7 8636.46 622.543   1
  -6  -1  -7 8234.64 730.236   3
  -6   1  -7 8417.50 690.871   3
  -6   1  -8 8626.29 650.594   1
  -6  -1  -8 8406.20 645.092   1
  -6  -1  -8 9321.08 774.140   3
  -6   1  -8 8827.24 712.948   3
  -6   1  -9 1536.29 310.710   1
  -6  -1  -9 1668.44 373.437   3
  -6   1  -9 1403.67 342.388   3
  -6  -1  -9 1766.61 343.211   1
  -6   1 -10 12152.6 849.383   1
  -6  -1 -10 11427.5 835.670   1
  -6  -1 -10 12523.7 920.228   3
  -6   1 -10 13586.9 918.524   3
  -6   1 -10 12355.0 870.534   2
  -6   1 -11 4785.83 568.562   1
  -6  -1 -11 4732.26 592.517   3
  -6   1 -11 4696.72 547.163   3
  -6  -1 -11 4414.73 546.061   1
  -6   1 -11 5092.18 577.791   2
  -6  -1 -11 4469.61 505.537   2
  -6   1 -12 34907.9 1591.99   1
  -6  -1 -12 31536.4 1536.53   1
  -6  -1 -12 34916.6 1419.19   2
  -6  -1 -12 39234.3 1710.09   3
  -6   1 -12 36720.4 1594.08   3
  -6   1 -12 34659.5 1536.37   2
  -6   1 -13 1448.71 380.474   1
  -6  -1 -13 1429.22 349.024   1
  -6   1 -13 2057.18 408.658   3
  -6  -1 -13 1475.88 298.879   2
  -6   1 -13 685.630 269.317   2
  -6   1 -14 1762.31 408.593   1
  -6  -1 -14 2035.91 439.082   1
  -6   1 -14 2555.68 444.202   2
  -6   1 -15 12567.5 1048.25   1
  -6  -1 -15 11860.2 1017.51   1
  -6   1 -15 11598.5 926.512   2
  -6   1 -16 1378.39 415.289   1
  -6   1 -16 1604.21 369.716   2
  -6  -1 -17 1639.22 428.633   1
  -6   1 -17 2121.88 506.340   1
  -6   1 -18 2272.21 526.646   1
  -6  -1 -18 2845.78 575.851   1
   6   2 -22 4526.84 686.334   1
   6   2 -22 3883.14 688.085   2
   6  -2 -22 3687.50 593.343   1
  -6   2  21-40.3511 219.781   3
   6   2 -21 374.875 298.595   2
   6  -2 -21-319.138 268.664   1
  -6   2  20 650.430 273.116   3
   6   2 -20 767.999 349.153   2
   6  -2 -20-26.2825 242.350   1
  -6   2  19 2746.78 486.969   3
   6   2 -19 2666.86 540.647   2
   6  -2 -19 1936.21 421.456   1
  -6   2  18 969.754 309.932   3
   6   2 -18 850.137 333.886   2
  -6   2  17 1342.48 365.861   3
   6   2 -17 650.676 338.584   2
   6  -2 -17 982.768 250.785   1
  -6   2  16 174.761 207.894   3
   6   2 -16 162.448 285.019   2
   6  -2 -16 204.820 181.173   1
  -6  -2  16 93.6773 152.309   3
   6  -2 -15 5169.11 536.788   1
   6   2 -15 5477.13 665.753   2
  -6  -2  15 5361.58 529.116   3
  -6   2  15 6511.43 677.609   3
  -6   2  14 4162.58 553.224   3
   6   2 -14 3239.74 526.196   2
   6  -2 -14 4032.96 446.997   1
  -6  -2  14 4263.07 464.265   3
  -6   2  13 4278.03 572.967   3
   6  -2 -13 4048.22 430.005   1
   6   2 -13 3753.38 565.866   2
  -6  -2  13 4025.83 456.930   3
   6   2 -12 78902.2 2563.15   2
   6  -2 -12 74942.0 2001.30   1
  -6  -2  12 79812.3 2216.15   3
  -6   2  12 75805.7 2441.39   3
   6   2 -11 44423.4 1806.18   2
   6  -2 -11 41944.5 1304.99   1
  -6  -2  11 40272.4 1480.88   3
  -6   2  11 41899.6 1681.36   3
   6   2 -10 18083.0 1102.65   2
   6  -2 -10 17128.5 734.280   1
  -6  -2  10 18385.0 948.390   3
  -6   2  10 17426.8 1026.16   3
   6   2  -9 286.415 248.953   2
  -6  -2   9 619.480 216.518   3
   6  -2  -9 652.002 138.513   1
  -6   2   9 229.400 197.028   3
   6  -2  -8 28.7315 77.0837   1
   6   2  -8 134.654 240.257   2
  -6  -2   8 155.147 219.616   3
  -6   2   8-4.58799 172.143   3
   6   2  -7 27288.7 1267.24   2
   6  -2  -7 23754.6 683.114   1
  -6  -2   7 27016.2 1138.42   3
  -6   2   7 25409.7 1215.00   3
   6   2  -6-302.259 293.277   2
   6  -2  -6-30.6323 41.2754   1
  -6  -2   6 163.801 193.659   3
  -6   2   6 36.1705 181.707   3
  -6  -2   5 9702.26 674.007   3
  -6   2   5 8781.46 689.664   3
   6   2  -5 8056.04 411.777   1
  -6  -2   4 15541.1 859.733   3
   6   2  -4 14159.1 535.196   1
  -6   2   4 14436.8 880.518   3
   6   2  -3 22676.7 707.566   1
  -6  -2   3 24843.9 1130.43   3
  -6   2   3 25543.4 1174.68   3
  -6  -2   2 21512.0 679.499   1
   6   2  -2 19056.4 644.461   1
  -6  -2   2 21316.2 1054.06   3
  -6   2   2 21995.1 1079.42   3
   6   2  -1 37685.1 1010.84   1
  -6  -2   1 39945.1 1029.87   1
  -6  -2   1 39450.0 1495.90   3
  -6   2   1 42157.7 1530.01   3
  -6  -2   0 4038.81 295.323   1
  -6   2   0 3214.00 184.527   1
  -6  -2   0 4111.51 478.803   3
  -6   2   0 3547.90 451.465   3
  -6   2  -1 4615.02 268.394   1
  -6  -2  -1 5411.83 557.797   3
  -6   2  -1 5416.33 541.738   3
  -6  -2  -1 5495.13 370.815   1
  -6  -2  -2 145.017 97.8542   1
  -6  -2  -2-28.3134 230.158   3
  -6   2  -2-148.056 224.148   3
  -6  -2  -3-8.21449 102.796   1
  -6  -2  -3 129.206 226.489   3
  -6   2  -3-116.430 207.078   3
  -6  -2  -4 1827.18 252.680   1
  -6  -2  -4 1717.40 360.027   3
  -6   2  -4 1913.67 317.158   3
  -6  -2  -5 15919.8 802.081   1
  -6  -2  -5 15923.5 986.708   3
  -6   2  -5 15893.6 932.294   3
  -6  -2  -6 680.231 283.210   3
  -6   2  -6 215.412 218.169   3
  -6  -2  -6 445.781 190.237   1
  -6  -2  -7 40111.6 1463.43   1
  -6  -2  -7 42533.3 1703.29   3
  -6   2  -7 40674.6 1560.39   3
  -6  -2  -8 10088.6 717.533   1
  -6  -2  -8 9484.14 805.847   3
  -6   2  -8 9840.21 745.144   3
  -6   2  -9 9391.59 780.324   2
  -6  -2  -9 8770.34 709.024   1
  -6  -2  -9 11515.5 894.961   3
  -6   2  -9 10597.6 773.795   3
  -6   2 -10-86.8196 202.918   2
  -6  -2 -10 258.764 195.893   3
  -6   2 -10-352.540 230.818   3
  -6  -2 -10 638.819 271.368   1
  -6  -2 -11 23741.0 1264.72   1
  -6  -2 -11 27339.6 1439.26   3
  -6   2 -11 24067.7 1231.86   3
  -6   2 -11 23030.3 1282.25   2
  -6  -2 -11 23047.2 1067.25   2
  -6   2 -12 1459.33 337.133   1
  -6   2 -12 1445.12 339.078   3
  -6  -2 -12 1186.43 319.882   1
  -6   2 -12 1164.08 353.270   2
  -6   2 -13 15885.6 1097.50   1
  -6  -2 -13 16783.3 1138.69   1
  -6   2 -13 17601.1 1051.91   3
  -6   2 -13 14751.8 1042.95   2
  -6   2 -14-5.18618 206.339   1
  -6   2 -14-51.2979 190.719   3
  -6  -2 -14 344.549 251.341   1
  -6   2 -14-55.0082 216.104   2
  -6   2 -15 5277.51 699.641   1
  -6  -2 -15 5493.03 707.311   1
  -6   2 -15 4815.26 626.890   2
  -6   2 -16 133.499 208.263   1
  -6  -2 -16 391.393 297.667   1
  -6   2 -16 320.507 206.709   2
  -6   2 -17 4677.00 689.437   1
  -6  -2 -17 4933.60 704.890   1
  -6   2 -17 4496.08 636.497   2
  -6   2 -18 93.0320 229.509   1
  -6  -2 -18 384.637 314.374   1
  -6   3  22 324.385 269.256   3
   6   3 -22 651.341 337.144   2
  -6   3  21 219.495 245.196   3
   6   3 -21-132.459 341.886   2
   6  -3 -21 361.798 260.787   1
  -6   3  20 2872.14 503.488   3
   6   3 -20 4015.24 687.567   2
  -6   3  19 2563.55 514.516   3
   6   3 -19 2023.11 511.329   2
   6  -3 -19 2729.26 471.480   1
  -6   3  18 874.054 336.850   3
   6   3 -18 221.030 303.277   2
   6  -3 -18 718.332 247.076   1
  -6   3  17 955.669 338.370   3
   6   3 -17 608.143 339.131   2
   6  -3 -17 723.200 235.146   1
   6  -3 -16 8988.66 738.317   1
   6   3 -16 7621.82 845.819   2
  -6   3  16 8979.50 854.975   3
  -6   3  15 3390.16 528.552   3
   6   3 -15 3430.55 583.005   2
   6  -3 -15 3362.54 434.651   1
  -6  -3  15 3375.13 407.607   3
  -6   3  14 3378.74 533.348   3
   6  -3 -14 4163.62 456.289   1
   6   3 -14 3467.58 596.269   2
  -6  -3  14 3639.51 424.932   3
  -6   3  13 41.8197 238.372   3
   6   3 -13-282.803 331.115   2
  -6  -3  13 176.582 157.216   3
   6  -3 -13-36.1368 128.524   1
  -6   3  12 343.554 272.171   3
   6   3 -12-120.637 300.480   2
  -6  -3  12-36.7302 150.959   3
   6  -3 -12-127.514 144.557   1
  -6   3  11 324.577 251.982   3
   6  -3 -11 205.453 125.842   1
   6   3 -11-37.6809 243.981   2
  -6  -3  11 65.1112 143.802   3
   6   3 -10 11595.3 905.875   2
   6  -3 -10 11624.3 617.182   1
  -6  -3  10 12167.4 746.805   3
  -6   3  10 12038.8 895.758   3
  -6   3   9 530.652 276.946   3
   6   3  -9 305.922 262.644   2
   6  -3  -9 393.650 134.025   1
  -6  -3   9 371.962 159.213   3
   6   3  -8 21063.8 1172.16   2
   6  -3  -8 22690.6 777.726   1
  -6  -3   8 21159.1 1005.78   3
  -6   3   8 22360.0 1196.66   3
   6   3  -7 10154.0 791.745   2
  -6  -3   7 10876.4 700.939   3
  -6   3   7 10021.9 787.135   3
   6  -3  -7 9352.31 444.384   1
   6   3  -6 58528.0 1967.23   2
   6  -3  -6 57756.6 1263.99   1
  -6  -3   6 56856.4 1797.37   3
  -6   3   6 58430.8 1976.78   3
   6   3  -5 1383.51 301.393   2
  -6  -3   5 1832.55 326.974   3
   6  -3  -5 1743.71 149.986   1
  -6   3   5 1096.02 307.534   3
  -6   3   4 41153.2 893.802   1
  -6  -3   4 48248.1 1616.95   3
  -6   3   4 48432.6 1709.52   3
  -6   3   3 3373.66 182.204   1
  -6  -3   3 4981.22 511.717   3
  -6   3   3 3990.62 479.133   3
  -6  -3   2 2260.25 237.718   1
  -6   3   2 1552.06 129.206   1
  -6  -3   2 1476.02 321.705   3
  -6   3   2 1609.33 342.961   3
  -6  -3   1 1475.68 204.184   1
  -6   3   1 1118.84 122.407   1
  -6  -3   1 1448.90 314.836   3
  -6   3   1 1064.79 285.323   3
  -6   3   0 15191.1 533.815   1
  -6  -3   0 16430.7 720.007   1
  -6  -3   0 18034.4 984.476   3
  -6   3   0 17270.7 959.635   3
  -6  -3  -1 49099.1 1376.83   1
  -6  -3  -1 47863.1 1722.80   3
  -6   3  -1 50994.2 1724.27   3
  -6   3  -1 42767.4 1117.26   1
  -6  -3  -2 5452.76 573.332   3
  -6   3  -2 5527.46 540.380   3
  -6  -3  -2 5611.49 434.524   1
  -6  -3  -3 21507.3 1142.94   3
  -6  -3  -3 21034.0 898.022   1
  -6   3  -3 20361.1 1051.64   3
  -6  -3  -4 13368.2 928.770   3
  -6  -3  -4 14496.2 767.380   1
  -6   3  -4 15248.2 902.412   3
  -6  -3  -5 6264.66 521.729   1
  -6   3  -5 6103.95 570.401   3
  -6  -3  -5 5976.51 620.208   3
  -6  -3  -6 60950.6 1887.98   1
  -6  -3  -6 61336.7 2149.32   3
  -6   3  -6 65913.3 2026.01   3
  -6  -3  -7-88.4209 174.677   1
  -6  -3  -7-36.9959 224.312   3
  -6   3  -7 198.675 202.592   3
  -6  -3  -8 9863.18 747.521   1
  -6  -3  -8 10055.7 849.996   3
  -6   3  -8 12839.3 831.790   3
  -6   3  -9 931.894 283.895   2
  -6  -3  -9 609.323 257.354   3
  -6   3  -9 1222.16 267.876   3
  -6  -3  -9 1643.93 345.695   1
  -6   3 -10 1357.80 332.322   2
  -6   3 -10 1267.94 276.864   3
  -6  -3 -10 1227.87 355.443   3
  -6  -3 -10 1811.88 359.951   1
  -6   3 -11 492.304 257.341   2
  -6   3 -11 43.8219 165.736   3
  -6  -3 -11 208.479 251.695   1
  -6   3 -12-30.1153 152.241   3
  -6  -3 -12-171.481 282.071   1
  -6   3 -12 46.5584 216.825   2
  -6  -3 -13 1014.60 335.096   1
  -6   3 -13 332.233 269.662   2
  -6  -3 -14 2255.47 474.289   1
  -6   3 -14 2117.88 467.356   2
  -6  -3 -15 14062.1 1130.42   1
  -6   3 -15 15436.7 1147.75   2
  -6   3 -16 1534.13 400.198   1
  -6  -3 -16 2660.32 514.174   1
  -6   3 -16 2361.28 471.684   2
  -6   3 -17 10715.4 1031.73   1
  -6  -3 -17 9754.78 1007.45   1
  -6   3 -17 9122.86 928.974   2
  -6   4  21 759.328 324.269   3
   6   4 -21 479.237 387.114   2
  -6   4  20 258.660 245.287   3
   6   4 -20 200.556 301.074   2
   6  -4 -20 116.309 191.078   1
  -6   4  19 2161.51 492.320   3
   6   4 -19 2407.83 546.686   2
   6  -4 -19 1489.71 368.682   1
   6   4 -18 14526.4 1216.30   2
   6  -4 -18 14592.8 1025.36   1
  -6   4  18 16275.9 1209.51   3
  -6   4  17 426.071 309.629   3
   6   4 -17-119.036 284.978   2
   6  -4 -17 72.7572 172.540   1
  -6   4  16-557.754 328.440   3
   6   4 -16-224.845 324.350   2
   6  -4 -16-69.4632 171.538   1
   6  -4 -15 831.165 274.375   1
  -6   4  15 549.976 235.907   3
   6   4 -15 781.199 338.845   2
   6   4 -14 11124.4 985.926   2
   6  -4 -14 10238.9 741.748   1
  -6   4  14 11333.7 943.104   3
   6   4 -13 8364.50 840.104   2
   6  -4 -13 8048.96 636.472   1
  -6  -4  13 8695.78 606.998   3
  -6   4  13 8430.02 801.367   3
  -6   4  12 3844.95 549.534   3
   6   4 -12 3612.38 585.151   2
   6  -4 -12 5473.76 500.766   1
  -6  -4  12 4754.68 457.975   3
   6   4 -11 9426.70 853.693   2
   6  -4 -11 8982.49 606.002   1
  -6  -4  11 9497.04 649.195   3
  -6   4  11 9688.03 836.775   3
  -6   4  10 384.523 246.984   3
   6   4 -10 531.310 281.513   2
   6  -4 -10 528.368 169.389   1
  -6  -4  10 210.470 145.552   3
  -6   4   9 1005.50 311.474   3
   6   4  -9 1475.99 409.048   2
   6  -4  -9 1306.82 217.535   1
  -6  -4   9 1055.27 246.097   3
   6   4  -8 18131.4 1095.61   2
  -6  -4   8 19168.0 955.326   3
   6  -4  -8 18281.0 759.175   1
  -6   4   8 18345.5 1101.32   3
  -6   4   7 1666.53 390.234   3
   6   4  -7 1270.94 329.673   2
   6  -4  -7 1673.58 222.955   1
  -6  -4   7 1994.85 337.406   3
   6   4  -6 727.290 322.490   2
  -6  -4   6 716.122 237.854   3
   6  -4  -6 547.291 129.209   1
  -6   4   6 509.055 253.975   3
   6   4  -5 7928.48 684.191   2
  -6   4   5 6145.61 359.391   1
  -6  -4   5 7245.94 590.507   3
  -6   4   5 7794.86 687.813   3
   6  -4  -5 7244.56 392.359   1
   6   4  -4 18433.8 1001.15   2
  -6   4   4 13487.2 536.482   1
  -6  -4   4 17003.2 920.616   3
  -6   4   4 16676.1 995.480   3
   6   4  -3 23048.8 1114.26   2
  -6   4   3 18978.4 646.028   1
  -6  -4   3 21135.9 881.920   1
  -6  -4   3 21998.1 1071.01   3
  -6   4   3 22790.3 1162.97   3
  -6  -4   2 70331.9 1780.43   1
  -6   4   2 61157.6 1428.56   1
  -6  -4   2 69062.9 2070.57   3
  -6   4   2 69507.8 2163.71   3
  -6  -4   1 5082.50 521.154   3
  -6  -4   1 4278.35 381.542   1
  -6   4   1 3731.49 277.856   1
  -6   4   1 4756.09 538.569   3
  -6  -4   0 22042.8 916.727   1
  -6  -4   0 23058.9 1156.68   3
  -6   4   0 21431.2 1092.59   3
  -6  -4  -1 481.668 175.756   1
  -6  -4  -1 522.129 263.184   3
  -6   4  -1 603.597 234.208   3
  -6  -4  -2 62202.1 2066.13   3
  -6   4  -2 62030.6 1970.19   3
  -6  -4  -2 58893.1 1739.94   1
  -6  -4  -3 525.273 264.540   3
  -6   4  -3 531.705 233.285   3
  -6  -4  -3 91.8673 143.392   1
  -6  -4  -4 1071.46 322.224   3
  -6  -4  -4 1314.48 251.179   1
  -6   4  -4 1717.01 312.697   3
  -6  -4  -5 51.2088 258.866   3
  -6   4  -5 219.955 167.521   3
  -6  -4  -5-101.332 231.712   1
  -6  -4  -6 885.263 254.770   1
  -6  -4  -6 718.908 273.520   3
  -6   4  -6 1170.27 264.643   3
  -6  -4  -7 1984.67 339.874   1
  -6  -4  -7 1954.20 402.089   3
  -6   4  -7 2378.64 383.609   3
  -6  -4  -8 78076.9 2422.31   1
  -6  -4  -8 80868.9 2650.23   3
  -6   4  -8 82158.8 2364.93   3
  -6   4  -8 80838.7 2626.14   2
  -6  -4  -9 8959.37 767.396   1
  -6   4  -9 10061.6 735.265   3
  -6   4  -9 9842.31 861.528   2
  -6  -4 -10 18454.7 1144.74   1
  -6   4 -10 22371.8 1117.88   3
  -6   4 -10 20172.1 1255.15   2
  -6  -4 -11 1055.83 307.650   1
  -6   4 -11 1588.66 315.110   3
  -6   4 -11 1062.45 365.459   2
  -6  -4 -12 244.412 221.917   1
  -6   4 -12-20.5112 223.258   2
  -6  -4 -13 1079.28 342.928   1
  -6   4 -13 2584.88 514.108   2
  -6  -4 -14 20521.4 1351.90   1
  -6   4 -14 20527.1 1362.45   2
  -6   4 -15 268.648 236.614   2
  -6  -4 -15 189.044 221.281   1
  -6   4 -16-295.128 290.015   2
  -6  -4 -16-51.7844 300.422   1
  -6   4 -17 1389.51 408.757   2
  -6  -4 -17 1105.03 453.855   1
  -6   5  20 4817.27 739.958   3
   6   5 -20 5518.95 819.124   2
  -6   5  19 1177.86 384.883   3
   6  -5 -19 1683.45 388.963   1
   6   5 -19 2123.89 564.430   2
  -6   5  18-295.078 301.140   3
   6  -5 -18-233.514 266.557   1
   6   5 -18 396.928 330.164   2
  -6   5  17 2.39747 242.700   3
   6  -5 -17 95.7492 203.616   1
   6   5 -17-26.3741 270.037   2
  -6   5  16 2909.54 553.982   3
   6  -5 -16 2648.92 437.794   1
   6   5 -16 2720.34 562.764   2
  -6   5  15-112.515 303.367   3
   6  -5 -15 206.011 207.362   1
   6   5 -15-128.603 303.214   2
  -6   5  14 188.312 252.053   3
   6  -5 -14 971.106 270.751   1
   6   5 -14 344.101 319.447   2
  -6   5  13-166.652 232.106   3
   6   5 -13 413.685 333.963   2
   6  -5 -13-19.1259 194.877   1
  -6   5  12 6079.21 714.852   3
   6   5 -12 7294.29 789.211   2
  -6  -5  12 6777.85 530.546   3
   6  -5 -12 7298.42 608.190   1
  -6   5  11 627.990 249.836   3
   6   5 -11 494.327 351.164   2
   6  -5 -11 773.082 214.727   1
  -6  -5  11 801.413 218.127   3
  -6   5  10 870.148 353.978   3
   6   5 -10 192.113 280.228   2
  -6  -5  10 325.801 195.913   3
   6  -5 -10 179.986 123.639   1
   6  -5  -9 2637.80 323.179   1
  -6   5   9 1914.03 411.901   3
   6   5  -9 3238.95 545.369   2
  -6  -5   9 2420.87 340.629   3
  -6   5   8-181.190 256.596   3
   6   5  -8-286.796 244.227   2
   6  -5  -8 46.4503 108.111   1
  -6  -5   8 112.465 173.078   3
  -6   5   7 190.030 244.103   3
   6   5  -7 80.4480 254.215   2
  -6  -5   7 8.75085 139.020   3
   6  -5  -7 218.914 135.084   1
   6   5  -6 21661.9 1183.14   2
   6  -5  -6 20914.7 826.139   1
  -6  -5   6 20571.7 1023.54   3
  -6   5   6 21826.9 1206.63   3
   6   5  -5 3353.45 484.708   2
  -6  -5   5 2170.63 337.236   3
   6  -5  -5 3073.13 299.436   1
  -6   5   5 2963.45 463.327   3
   6   5  -4 59857.3 1984.06   2
   6  -5  -4 59758.1 1516.77   1
  -6  -5   4 55836.9 1839.33   3
  -6   5   4 56183.0 2021.70   3
   6   5  -3 27670.8 1261.80   2
  -6  -5   3 26588.2 1102.35   1
  -6  -5   3 28317.9 1252.67   3
  -6   5   3 26596.4 1298.89   3
   6   5  -2 124.015 174.974   2
  -6  -5   2 114.346 138.873   1
  -6  -5   2-91.6606 192.044   3
  -6   5   2-127.747 191.631   3
  -6  -5   1 16875.8 989.061   3
  -6  -5   1 16573.1 844.700   1
  -6   5   1 16877.8 995.783   3
  -6  -5   0 1199.92 261.599   1
  -6  -5   0 717.397 282.375   3
  -6   5   0 1066.20 277.090   3
  -6  -5  -1 2328.44 432.297   3
  -6  -5  -1 2381.50 343.551   1
  -6   5  -1 1949.28 352.070   3
  -6  -5  -2 25888.6 1136.31   1
  -6  -5  -2 25017.3 1294.12   3
  -6   5  -2 26620.2 1228.56   3
  -6  -5  -3 1586.35 316.566   1
  -6  -5  -3 1832.31 422.294   3
  -6   5  -3 2018.36 353.069   3
  -6  -5  -4 10032.8 837.018   3
  -6   5  -4 10542.3 757.418   3
  -6  -5  -4 9077.42 701.740   1
  -6  -5  -5 5877.60 666.574   3
  -6   5  -5 5067.53 547.555   3
  -6  -5  -5 5186.54 540.036   1
  -6   5  -6 6434.31 588.817   3
  -6  -5  -6 5389.46 576.431   1
  -6  -5  -6 5870.28 685.260   3
  -6   5  -7 3259.43 514.250   2
  -6  -5  -7 1875.35 365.847   1
  -6   5  -7 2596.51 383.523   3
  -6   5  -8 188.904 205.261   2
  -6  -5  -8 137.557 207.872   1
  -6   5  -8 586.880 220.419   3
  -6   5  -9 1012.58 369.468   2
  -6  -5  -9 301.530 185.826   1
  -6   5  -9 1066.50 272.838   3
  -6  -5 -10 11965.2 950.010   1
  -6   5 -10 12983.1 829.423   3
  -6   5 -10 11774.2 988.098   2
  -6  -5 -11 37337.6 1770.97   1
  -6   5 -11 40386.4 1904.94   2
  -6  -5 -12-205.293 275.198   1
  -6   5 -12 155.124 279.922   2
  -6  -5 -13 766.480 317.032   1
  -6   5 -13 462.726 273.597   2
  -6  -5 -14-321.912 306.332   1
  -6   5 -14 708.367 351.254   2
  -6  -5 -15 4701.47 684.866   1
  -6   5 -15 4526.78 705.028   2
  -6  -5 -16 3116.25 599.730   1
  -6   5 -16 3978.52 656.014   2
  -6   6  20 445.467 315.317   3
   6   6 -20-488.554 316.854   2
   6   6 -19 10744.7 1145.84   2
  -6   6  19 8841.20 974.369   3
  -6   6  18 73.7413 242.144   3
   6   6 -18 602.226 401.682   2
  -6   6  17 6183.55 798.005   3
   6  -6 -17 4762.93 606.596   1
   6   6 -17 5110.59 798.828   2
  -6   6  16 215.205 229.294   3
   6   6 -16 471.417 308.118   2
   6  -6 -16 456.645 238.085   1
  -6   6  15 2760.94 538.266   3
   6   6 -15 2386.29 560.429   2
   6  -6 -15 2862.52 458.992   1
  -6   6  14-130.522 267.223   3
   6   6 -14 428.044 337.882   2
   6  -6 -14-200.505 161.484   1
  -6   6  13 1375.55 378.556   3
   6   6 -13 1271.44 421.074   2
   6  -6 -13 1502.12 334.760   1
  -6   6  12 1993.81 430.911   3
   6   6 -12 2299.28 498.653   2
   6  -6 -12 1205.16 267.653   1
   6   6 -11 18840.1 1256.26   2
  -6  -6  11 16059.0 830.763   3
   6  -6 -11 17269.0 952.531   1
  -6   6  11 16259.3 1165.32   3
   6   6 -10 32397.2 1640.03   2
  -6  -6  10 32595.1 1254.83   3
  -6   6  10 35881.0 1716.60   3
   6  -6 -10 31985.3 1293.71   1
  -6   6   9 2335.85 448.643   3
   6   6  -9 3234.50 536.378   2
   6  -6  -9 3055.86 383.962   1
  -6  -6   9 2266.24 347.577   3
  -6   6   8 3372.06 511.489   3
   6   6  -8 2393.82 457.407   2
  -6  -6   8 3037.16 387.893   3
   6  -6  -8 2567.83 337.640   1
  -6   6   7 4088.92 584.726   3
   6   6  -7 3257.95 499.254   2
   6  -6  -7 3980.32 401.203   1
  -6  -6   7 3571.00 425.029   3
  -6   6   6 5853.16 659.525   3
   6   6  -6 6069.41 660.733   2
  -6  -6   6 5672.41 543.378   3
   6  -6  -6 5380.05 456.369   1
  -6   6   5 4920.02 587.090   3
   6   6  -5 5118.44 573.066   2
  -6  -6   5 4816.07 512.495   3
   6  -6  -5 4446.01 405.035   1
   6   6  -4 8885.31 730.021   2
   6  -6  -4 8574.87 556.586   1
  -6  -6   4 7916.39 665.779   3
  -6   6   4 7758.30 730.589   3
   6   6  -3 10689.9 776.647   2
  -6  -6   3 9901.66 707.920   1
  -6  -6   3 9305.37 718.405   3
  -6   6   3 10654.6 855.068   3
   6   6  -2 1881.27 369.960   2
  -6  -6   2 1543.51 274.189   1
  -6  -6   2 1714.79 338.227   3
  -6   6   2 2135.97 399.130   3
   6   6  -1-30.7109 200.462   2
  -6  -6   1 10.1197 202.753   3
  -6  -6   1 111.971 148.925   1
  -6   6   1-13.8827 238.048   3
  -6  -6   0 1071.27 249.586   1
  -6  -6   0 1586.44 352.291   3
  -6   6   0 1756.76 365.387   3
  -6  -6  -1 5677.02 544.971   1
  -6  -6  -1 5260.07 604.354   3
  -6   6  -1 6302.22 622.894   3
  -6  -6  -2 15079.7 909.381   1
  -6  -6  -2 14877.7 990.883   3
  -6   6  -2 14233.4 925.487   3
  -6  -6  -3 22868.6 1156.63   1
  -6  -6  -3 22621.8 1270.34   3
  -6   6  -3 21633.4 1132.35   3
  -6  -6  -4 10256.2 872.584   3
  -6   6  -4 11743.5 812.964   3
  -6  -6  -4 10507.2 793.102   1
  -6   6  -5 4993.57 543.394   3
  -6  -6  -5 4783.85 548.591   1
  -6   6  -6 2181.43 448.925   2
  -6   6  -6 2681.11 389.855   3
  -6  -6  -6 1890.17 397.848   1
  -6   6  -7 9155.90 697.070   3
  -6  -6  -7 8092.46 746.802   1
  -6   6  -7 8944.53 846.116   2
  -6   6  -8 487.778 306.466   2
  -6  -6  -8-179.937 256.530   1
  -6   6  -8 280.910 165.434   3
  -6  -6  -9 12215.2 970.799   1
  -6   6  -9 13957.4 1097.44   2
  -6  -6 -10 1426.14 400.338   1
  -6   6 -10 1031.69 399.594   2
  -6  -6 -11 2520.38 498.499   1
  -6   6 -11 3383.23 574.766   2
  -6  -6 -12 9369.89 922.821   1
  -6   6 -12 8405.24 906.546   2
  -6  -6 -13 8250.07 888.698   1
  -6   6 -13 8025.52 900.620   2
  -6  -6 -14 2887.22 565.284   1
  -6   6 -14 3535.72 640.060   2
  -6  -6 -15 2629.76 557.045   1
  -6   6 -15 3425.71 622.359   2
  -6   7  18 4660.17 747.366   3
   6   7 -18 4005.12 738.566   2
   6   7 -17 18126.1 1450.81   2
  -6   7  17 20885.3 1505.62   3
  -6   7  16-38.7919 253.199   3
   6   7 -16 464.665 342.450   2
   6  -7 -16 70.7228 205.430   1
  -6   7  15-105.727 302.588   3
   6  -7 -15-198.909 211.773   1
  -6   7  14 4570.20 705.789   3
   6   7 -14 3458.10 596.853   2
   6  -7 -14 3345.65 490.283   1
  -6   7  13 609.116 324.287   3
   6   7 -13 842.186 362.218   2
   6  -7 -13 504.243 225.637   1
   6  -7 -12 381.340 229.162   1
  -6   7  12-150.154 259.680   3
   6   7 -12 57.4738 295.755   2
  -6   7  11 4711.23 660.330   3
   6  -7 -11 4755.60 534.670   1
   6   7 -11 5961.73 763.609   2
   6  -7 -10 57854.9 1913.08   1
   6   7 -10 52326.5 2213.65   2
  -6   7  10 57631.7 2308.61   3
  -6   7   9 76.0074 239.186   3
   6   7  -9 468.335 308.885   2
  -6  -7   9 228.094 166.858   3
   6  -7  -9 458.483 208.924   1
   6   7  -8 42161.3 1866.76   2
   6  -7  -8 42815.0 1547.72   1
  -6  -7   8 39231.5 1469.83   3
  -6   7   8 42612.4 1899.81   3
   6   7  -7 15928.3 1092.75   2
  -6  -7   7 16395.8 919.700   3
   6  -7  -7 16004.0 873.202   1
  -6   7   7 16623.4 1157.43   3
   6   7  -6 50441.8 1965.11   2
  -6  -7   6 49274.6 1713.65   3
   6  -7  -6 47899.6 1603.32   1
  -6   7   6 49308.7 2032.00   3
  -6   7   5 2316.42 441.200   3
   6  -7  -5 1879.04 307.993   1
   6   7  -5 2035.65 424.788   2
  -6  -7   5 2452.61 390.879   3
   6   7  -4 9318.80 779.761   2
   6  -7  -4 8231.99 612.468   1
  -6  -7   4 7662.21 669.049   3
  -6   7   4 8593.27 797.368   3
   6   7  -3 8041.82 706.569   2
  -6  -7   3 6268.89 604.400   1
  -6  -7   3 7160.22 655.307   3
  -6   7   3 7048.07 723.779   3
   6   7  -2 1479.94 348.885   2
  -6  -7   2 1286.54 307.496   1
  -6  -7   2 1784.23 354.215   3
  -6   7   2 1230.97 337.741   3
   6   7  -1 27472.7 1252.66   2
  -6  -7   1 25192.0 1285.22   3
  -6   7   1 24440.2 1292.89   3
  -6  -7   1 24791.2 1232.60   1
  -6  -7   0 1693.88 334.182   1
  -6  -7   0 2372.89 457.700   3
  -6   7   0 2282.70 412.163   3
  -6  -7  -1 1933.13 379.125   1
  -6  -7  -1 2652.14 468.310   3
  -6   7  -1 3087.00 454.219   3
  -6  -7  -2 363.611 233.701   1
  -6   7  -2 81.7661 184.368   3
  -6  -7  -3 1061.87 319.508   1
  -6   7  -3 1564.15 330.779   3
  -6  -7  -4 6342.19 665.226   1
  -6   7  -4 6469.27 726.470   2
  -6   7  -4 6904.48 641.017   3
  -6   7  -5-193.327 283.079   2
  -6  -7  -5 10.2548 215.992   1
  -6   7  -5 367.391 156.530   3
  -6   7  -6 3656.74 569.508   2
  -6  -7  -6 3557.19 527.934   1
  -6   7  -6 4905.44 520.507   3
  -6   7  -7 857.370 369.794   2
  -6   7  -7 43.0931 165.771   3
  -6  -7  -7 371.845 285.277   1
  -6   7  -8 2182.72 471.715   2
  -6  -7  -8 1684.56 416.624   1
  -6  -7  -9-268.114 251.584   1
  -6   7  -9-201.939 264.139   2
  -6  -7 -10-573.550 324.953   1
  -6   7 -10-208.010 306.492   2
  -6  -7 -11-32.9010 246.150   1
  -6   7 -11 50.4753 214.919   2
  -6  -7 -12 17241.2 1294.50   1
  -6   7 -12 16699.0 1317.38   2
  -6  -7 -13 435.045 270.839   1
  -6   7 -13 1065.04 454.855   2
  -6  -7 -14 60.3305 238.325   1
  -6   7 -14 223.162 311.397   2
  -6   8  17 634.913 315.403   3
   6   8 -17 932.184 412.660   2
  -6   8  16 416.386 330.391   3
   6   8 -16 463.039 361.709   2
  -6   8  15-216.806 325.899   3
   6   8 -15-19.5404 240.871   2
   6   8 -14 22523.5 1585.43   2
   6  -8 -14 21657.6 1304.15   1
  -6   8  14 22615.6 1564.44   3
  -6   8  13 115.150 245.489   3
   6  -8 -13-150.097 213.720   1
   6   8 -13-240.768 295.188   2
   6  -8 -12 5928.98 653.379   1
  -6   8  12 6578.84 822.444   3
   6   8 -12 6251.28 803.806   2
  -6   8  11 129.986 261.352   3
   6   8 -11-9.64956 279.200   2
   6  -8 -11 98.7925 178.515   1
  -6   8  10 2162.40 471.275   3
   6   8 -10 2200.84 485.377   2
   6  -8 -10 2440.44 390.210   1
  -6   8   9 2254.78 488.629   3
   6   8  -9 1848.02 470.520   2
   6  -8  -9 1759.43 344.804   1
   6   8  -8 29078.1 1567.15   2
  -6  -8   8 28192.8 1218.95   3
   6  -8  -8 27829.3 1289.51   1
  -6   8   8 30238.9 1639.84   3
   6   8  -7 8923.60 853.707   2
  -6  -8   7 8192.50 657.920   3
   6  -8  -7 8276.98 672.862   1
  -6   8   7 9186.13 877.524   3
  -6   8   6 6470.28 738.074   3
   6   8  -6 8039.55 788.213   2
  -6  -8   6 5937.17 580.987   3
   6  -8  -6 6220.03 582.163   1
  -6   8   5 141.559 239.412   3
   6   8  -5 143.862 210.720   2
   6  -8  -5-125.158 179.514   1
   6   8  -4 9299.88 790.665   2
   6  -8  -4 9458.40 708.319   1
  -6   8   4 10227.9 894.909   3
   6   8  -3 16221.0 1026.56   2
  -6  -8   3 12984.2 942.115   1
  -6   8   3 15236.1 1075.43   3
   6   8  -2 35969.6 1522.04   2
  -6  -8   2 33820.5 1552.51   1
  -6   8   2 33809.1 1633.45   3
   6   8  -1 18656.5 1034.97   2
  -6   8   1 16901.9 1108.70   3
  -6  -8   1 16735.7 1071.81   1
   6   8   0 7816.55 646.268   2
  -6  -8   0 7032.70 697.526   1
  -6   8   0 6886.47 687.671   3
  -6  -8  -1 3493.52 502.228   1
  -6   8  -1 4669.20 558.779   3
  -6  -8  -2 200.356 246.179   1
  -6   8  -2-208.820 282.717   2
  -6   8  -2-8.58703 181.426   3
  -6   8  -3 444.141 325.992   2
  -6  -8  -3 807.327 296.983   1
  -6   8  -3 580.407 235.789   3
  -6  -8  -4 16545.9 1131.84   1
  -6   8  -4 16558.0 1010.78   3
  -6   8  -4 18655.3 1258.56   2
  -6   8  -5 302.838 227.911   2
  -6  -8  -5 28.3422 231.413   1
  -6   8  -5 611.950 242.451   3
  -6   8  -6 2143.51 459.928   2
  -6  -8  -6 1997.91 425.033   1
  -6  -8  -7 340.337 254.886   1
  -6   8  -7 784.463 318.972   2
  -6  -8  -8 4349.52 637.425   1
  -6   8  -8 3315.73 590.747   2
  -6  -8  -9 43.6332 223.159   1
  -6   8  -9 152.380 241.680   2
  -6  -8 -10 240.430 263.438   1
  -6   8 -10 298.080 284.929   2
  -6  -8 -11 183.230 236.058   1
  -6   8 -11 597.425 309.004   2
  -6  -8 -12 1367.92 422.249   1
  -6   8 -12 1619.34 475.408   2
  -6  -8 -13-334.690 318.953   1
  -6   8 -13-461.460 296.763   2
  -6   9  16 882.221 431.440   3
   6   9 -16 785.557 424.893   2
  -6   9  15-1189.40 440.854   3
   6   9 -15 1053.91 485.798   2
   6   9 -14 15435.9 1328.41   2
  -6   9  14 15464.6 1317.70   3
  -6   9  13 4765.98 730.416   3
   6   9 -13 5824.02 826.084   2
  -6   9  12 19.5926 261.408   3
   6   9 -12-41.7964 254.758   2
  -6   9  11 2188.82 504.757   3
   6   9 -11 3043.09 603.917   2
   6  -9 -11 2090.42 429.109   1
  -6   9  10 2134.77 526.150   3
   6   9 -10 2002.80 455.252   2
   6  -9 -10 1391.07 337.839   1
  -6   9   9 985.123 397.896   3
   6  -9  -9 531.400 245.808   1
   6   9  -9 535.289 319.785   2
  -6   9   8 811.916 362.294   3
   6   9  -8 1510.46 425.703   2
   6  -9  -8 1136.32 298.819   1
  -6   9   7 3117.06 556.711   3
   6   9  -7 3628.97 581.373   2
   6  -9  -7 4252.67 533.665   1
  -6   9   6 2922.67 512.098   3
   6  -9  -6 2863.76 436.304   1
   6   9  -6 2225.64 443.491   2
  -6   9   5 587.985 218.018   3
   6   9  -5 877.786 344.677   2
   6  -9  -5 873.617 258.719   1
  -6   9   4 58.1820 209.640   3
   6  -9  -4 346.756 170.630   1
   6   9  -4 450.643 259.972   2
  -6   9   3 103.504 203.753   3
   6   9  -3 114.574 192.586   2
  -6  -9   3 106.538 207.381   1
   6   9  -2 6582.75 666.424   2
  -6  -9   2 6038.33 682.252   1
  -6   9   2 6965.99 756.743   3
   6   9  -1 3962.00 508.841   2
  -6  -9   1 2612.26 461.586   1
  -6   9   1 2612.36 484.176   3
  -6   9   0 812.644 297.555   2
  -6  -9   0-4.46884 252.701   1
  -6   9   0 526.283 263.118   3
  -6  -9  -1 19827.5 1258.34   1
  -6   9  -1 21273.3 1241.34   3
  -6   9  -1 20682.4 1340.77   2
  -6   9  -2 4633.06 657.004   2
  -6  -9  -2 5196.08 660.387   1
  -6   9  -2 4804.70 587.838   3
  -6   9  -3 97.6771 259.287   2
  -6   9  -3 129.423 191.564   3
  -6  -9  -3 678.046 328.413   1
  -6  -9  -4 53950.4 2207.59   1
  -6   9  -4 53391.0 1959.52   3
  -6   9  -4 53187.7 2297.55   2
  -6  -9  -5 26707.5 1549.45   1
  -6   9  -5 30768.9 1727.16   2
  -6  -9  -6 2803.78 529.475   1
  -6   9  -6 3575.00 605.539   2
  -6  -9  -7 163.049 215.079   1
  -6   9  -7 252.399 250.408   2
  -6  -9  -8 2228.68 468.648   1
  -6   9  -8 1910.21 490.208   2
  -6  -9  -9 2172.37 502.950   1
  -6   9  -9 2703.56 581.833   2
  -6  -9 -10-289.685 325.495   1
  -6   9 -10 58.8370 273.910   2
  -6  -9 -11 7779.03 916.852   1
  -6   9 -11 7860.78 969.175   2
   6  10 -14 1921.09 534.161   2
  -6  10  13 281.368 297.645   3
   6  10 -13 369.686 386.042   2
  -6  10  12-292.252 365.769   3
   6  10 -12 297.778 330.562   2
  -6  10  11-316.381 296.846   3
   6  10 -11-206.384 282.184   2
  -6  10  10 6706.54 861.433   3
   6  10 -10 6940.91 849.550   2
  -6  10   9 3698.74 629.303   3
   6  10  -9 4460.74 691.093   2
  -6  10   8 3649.39 629.923   3
   6  10  -8 3073.59 578.757   2
   6 -10  -8 1806.15 396.335   1
   6 -10  -7 3982.83 568.179   1
  -6  10   7 3855.11 631.171   3
   6  10  -7 5005.74 684.995   2
  -6  10   6 2443.73 505.762   3
   6  10  -6 2462.91 475.361   2
   6 -10  -6 1947.38 402.226   1
  -6  10   5 2594.04 505.597   3
   6  10  -5 1809.06 419.712   2
   6 -10  -5 1357.49 321.997   1
  -6  10   4 3157.98 562.556   3
   6  10  -4 3908.38 543.390   2
   6 -10  -4 2568.40 454.055   1
  -6  10   3 23138.8 1404.20   2
   6  10  -3 23654.5 1317.42   2
  -6 -10   3 22476.1 1407.35   1
  -6  10   3 23353.9 1445.76   3
  -6  10   2 14.9859 210.531   3
  -6  10   2-40.1596 241.519   2
  -6 -10   2-110.004 270.124   1
  -6  10   1 2376.98 476.505   2
  -6 -10   1 1297.56 377.719   1
  -6  10   1 1800.61 406.147   3
  -6  10   0 3253.32 557.490   2
  -6 -10   0 3161.86 507.972   1
  -6  10   0 2654.43 469.805   3
  -6  10  -1 9862.56 943.079   2
  -6  10  -1 9567.34 854.983   3
  -6 -10  -1 9032.47 899.720   1
  -6  10  -2-76.5031 306.602   2
  -6 -10  -2 413.842 245.878   1
  -6  10  -2 782.908 282.636   3
  -6  10  -3 137.839 233.708   2
  -6 -10  -3 299.486 259.979   1
  -6 -10  -4 1830.22 455.698   1
  -6  10  -4 2244.30 522.374   2
  -6 -10  -5 173.250 226.720   1
  -6  10  -5 1055.96 346.838   2
  -6 -10  -6 1386.02 406.744   1
  -6  10  -6 102.201 261.528   2
  -6 -10  -7 9999.19 1018.67   1
  -6  10  -7 10777.8 1079.19   2
  -6 -10  -8 789.918 330.430   1
  -6  10  -8 1402.07 467.300   2
  -6 -10  -9 646.217 369.901   1
  -6  10  -9 696.641 361.355   2
  -6  11  11 1590.65 490.431   3
   6  11 -11 1095.34 475.553   2
  -6  11  10 2709.19 591.503   3
   6  11 -10 1902.50 474.607   2
  -6  11   9 180.506 268.834   3
   6  11  -9 574.477 378.014   2
  -6  11   8 1038.52 449.248   3
   6  11  -8 767.073 353.922   2
  -6  11   7 2460.43 526.097   3
   6  11  -7 2999.34 570.543   2
   6  11  -6 21815.8 1425.07   2
  -6  11   6 22267.6 1517.11   3
  -6  11   5 4865.04 713.907   3
  -6  11   5 4487.29 607.225   2
   6  11  -5 4844.73 649.616   2
  -6  11   4 8902.93 863.460   2
  -6  11   4 10762.7 1018.13   3
  -6  11   3 4815.38 681.063   3
  -6  11   3 5658.42 710.498   2
  -6 -11   3 6231.61 766.802   1
  -6  11   2 1584.71 432.704   3
  -6  11   2 999.102 358.226   2
  -6 -11   2 1322.98 368.570   1
  -6  11   1 1342.53 347.076   2
  -6 -11   1 1107.76 409.898   1
  -6  11   1 1575.10 416.467   3
  -6 -11   0 17740.3 1311.61   1
  -6  11   0 18394.7 1320.62   2
  -6  11   0 17622.1 1218.84   3
  -6 -11  -1 870.967 341.214   1
  -6  11  -1 308.983 302.511   2
  -6 -11  -2 342.332 248.381   1
  -6  11  -2 934.654 357.023   2
  -6 -11  -3 619.643 273.734   1
  -6  11  -3 599.330 311.305   2
  -6 -11  -4 401.311 333.993   1
  -6  11  -4 284.243 325.565   2
  -6 -11  -5 4652.18 720.940   1
  -6  11  -5 4407.02 699.393   2
  -6 -11  -6 404.196 261.193   1
  -6  11  -6 422.999 287.709   2
  -6 -11  -7-151.535 338.977   1
  -6  11  -7-318.394 359.831   2
  -6  12   6 1471.73 482.368   3
  -6  12   5 1361.62 406.178   3
  -6  12   4 203.788 263.561   3
  -6  12   3 82.8311 231.959   3
  -6  12   3-5.32622 213.961   2
  -6 -12   2 737.831 435.260   1
  -6  12   2 139.483 229.396   2
  -6  12   2 662.710 285.639   3
  -6 -12   1-577.925 382.406   1
  -6  12   1-228.809 259.297   2
  -6 -12   0 3469.37 629.695   1
  -6  12   0 3904.09 633.638   2
  -6 -12  -1 989.738 435.966   1
  -6  12  -1 1510.42 413.620   2
  -6  12  -2 9415.12 991.972   2
  -6 -12  -2 8665.32 992.882   1
   7   0 -21 18413.3 1376.30   2
   7   0 -20 86.1979 251.227   2
   7   0 -19 29602.0 1687.83   2
  -7   0  19 25851.3 1421.40   3
   7   0 -18-153.241 278.907   2
  -7   0  18 153.055 234.251   3
   7   0 -17 204.373 247.373   2
  -7   0  17 411.542 237.984   3
   7   0 -16-198.270 146.419   1
  -7   0  16-38.3269 188.603   3
   7   0 -15 137.023 163.329   1
  -7   0  15-240.611 238.197   3
   7   0 -14-15.2751 143.670   1
  -7   0  14-279.960 240.637   3
   7   0 -13 1721.07 285.145   1
  -7   0  13 2454.14 432.662   3
   7   0 -12-514.340 164.567   1
  -7   0  12-311.108 239.692   3
   7   0 -11 5849.19 421.199   1
  -7   0  11 7128.95 667.529   3
   7   0 -10-31.8976 82.2444   1
  -7   0  10 181.295 221.111   3
   7   0  -9 845.586 144.344   1
  -7   0   9 828.054 228.655   3
   7   0  -8 18.5268 48.3498   1
  -7   0   8 214.244 191.627   3
   7   0  -7 1037.63 94.4654   1
   7   0  -7 1214.96 100.291   1
  -7   0   7 1528.58 359.851   3
  -7   0   6 294.168 248.466   3
  -7   0   5 64701.1 2116.12   3
  -7   0   4 548.974 238.604   3
  -7   0   3 59969.5 2005.16   3
  -7   0   2-142.012 287.081   3
  -7   0   1 6003.90 602.178   3
  -7   0   0 71.2189 38.2644   1
  -7   0   0 293.010 244.663   3
  -7   0  -1 115494. 2133.35   1
  -7   0  -1 120485. 3132.90   3
  -7   0  -2 100.229 92.3050   1
  -7   0  -2-7.21287 194.158   3
  -7   0  -3 9572.76 495.096   1
  -7   0  -3 9464.11 782.378   3
  -7   0  -4 97.6090 207.416   3
  -7   0  -4-105.201 124.503   1
  -7   0  -5 120.464 256.957   3
  -7   0  -5-217.905 165.848   1
  -7   0  -6 32.4880 226.638   3
  -7   0  -6 37.8136 126.252   1
  -7   0  -7 3679.49 406.091   1
  -7   0  -7 2792.84 472.435   3
  -7   0  -8 246.966 150.088   1
  -7   0  -8-520.660 298.013   3
  -7   0  -9 621.210 211.383   1
  -7   0  -9 759.592 305.571   3
  -7   0 -10-0.75747 175.644   1
  -7   0 -10-164.123 232.749   3
  -7   0 -11-256.563 195.019   2
  -7   0 -11 45.5044 175.486   1
  -7   0 -11-444.228 274.719   3
  -7   0 -12-91.0615 220.203   2
  -7   0 -12-21.6135 243.533   3
  -7   0 -12-6.74688 191.658   1
  -7   0 -13 7665.27 761.039   1
  -7   0 -13 7406.65 768.773   3
  -7   0 -13 7515.37 714.655   2
  -7   0 -14-141.472 257.050   1
  -7   0 -15-347.575 292.563   1
  -7   0 -16-125.145 301.982   1
  -7   0 -17 4436.53 685.693   1
   7   1 -21 3178.78 610.664   2
   7   1 -20 1322.35 454.879   2
  -7   1  20 1255.31 354.545   3
   7   1 -19-36.8737 285.638   2
  -7   1  19 145.117 224.467   3
   7   1 -18-188.694 291.945   2
  -7  -1  18 198.761 193.374   3
  -7   1  18 401.982 227.796   3
   7   1 -17 12018.6 1043.79   2
   7   1 -17 11912.0 865.224   1
  -7  -1  17 12179.5 906.964   3
  -7   1  17 11004.6 916.731   3
   7   1 -16 12037.8 1037.38   2
  -7  -1  16 14185.0 958.285   3
  -7   1  16 13782.6 1013.64   3
   7   1 -15 5516.49 679.780   2
   7  -1 -15 5506.10 525.911   1
  -7  -1  15 5192.41 582.447   3
  -7   1  15 4539.70 586.344   3
   7   1 -14 832.097 368.421   2
   7  -1 -14 460.423 182.145   1
  -7  -1  14 78.5354 165.432   3
  -7   1  14 428.332 281.485   3
   7   1 -13 63192.4 2339.28   2
   7  -1 -13 56079.6 1690.11   1
  -7  -1  13 62277.9 2081.82   3
  -7   1  13 62810.4 2201.28   3
   7   1 -12 24980.6 1396.34   2
   7  -1 -12 26000.7 978.283   1
  -7  -1  12 23968.9 1221.45   3
  -7   1  12 25541.5 1321.76   3
   7  -1 -11 1780.94 231.881   1
  -7  -1  11 2077.72 362.950   3
  -7   1  11 1885.42 389.521   3
   7  -1 -10 548.930 126.436   1
  -7  -1  10 552.369 216.375   3
  -7   1  10 36.5589 199.179   3
   7  -1  -9 6263.35 338.416   1
  -7  -1   9 6935.26 635.061   3
  -7   1   9 5981.47 622.341   3
   7  -1  -8 1549.04 136.494   1
  -7  -1   8 1346.14 331.768   3
  -7   1   8 1595.83 345.172   3
  -7  -1   7 31383.4 1375.93   3
  -7   1   7 30828.9 1417.83   3
   7   1  -6 2181.96 159.042   1
  -7  -1   6 2836.82 433.011   3
  -7   1   6 2163.83 389.859   3
  -7  -1   5-172.789 272.570   3
  -7   1   5 54.8331 196.030   3
   7   1  -5 60.0060 28.0773   1
  -7  -1   4 817.928 259.344   3
  -7   1   4 774.414 284.896   3
  -7  -1   3 6260.22 606.100   3
  -7   1   3 7099.44 668.245   3
  -7  -1   2 17387.3 1010.74   3
  -7   1   2 17227.6 1025.28   3
  -7  -1   1 25695.0 641.210   1
  -7  -1   1 29675.3 1338.18   3
  -7   1   1 29521.0 1336.29   3
  -7  -1   0 17711.6 564.971   1
  -7  -1   0 19412.2 1091.37   3
  -7   1   0 18929.9 1072.66   3
  -7   1  -1 5657.67 265.892   1
  -7  -1  -1 6151.47 635.376   3
  -7   1  -1 6653.11 644.783   3
  -7  -1  -1 6189.78 346.848   1
  -7  -1  -2 1539.01 202.866   1
  -7  -1  -2 1523.98 341.583   3
  -7   1  -2 1562.09 172.244   1
  -7   1  -2 1677.06 375.839   3
  -7   1  -3 24017.3 810.687   1
  -7  -1  -3 24288.7 877.305   1
  -7  -1  -3 22414.2 1215.99   3
  -7   1  -3 23693.0 1224.93   3
  -7   1  -4 6522.50 437.069   1
  -7  -1  -4 6729.22 468.962   1
  -7   1  -4 6595.33 654.762   3
  -7  -1  -4 5438.28 617.070   3
  -7   1  -5 57034.6 1592.00   1
  -7  -1  -5 55449.5 1631.30   1
  -7  -1  -5 59169.2 2110.47   3
  -7   1  -5 62384.2 2098.64   3
  -7   1  -6 17962.6 848.793   1
  -7  -1  -6 16115.0 836.253   1
  -7  -1  -6 15868.6 1058.55   3
  -7   1  -6 17220.6 1059.44   3
  -7   1  -7 2310.69 324.239   1
  -7  -1  -7 2616.06 457.695   3
  -7   1  -7 2111.83 400.480   3
  -7  -1  -7 2452.54 350.192   1
  -7   1  -8 6887.64 585.788   1
  -7  -1  -8 5706.68 539.580   1
  -7  -1  -8 6685.99 709.772   3
  -7   1  -8 7521.84 726.829   3
  -7   1  -9 3099.89 428.337   1
  -7  -1  -9 3219.69 520.271   3
  -7   1  -9 2864.02 485.827   3
  -7  -1  -9 3253.43 454.184   1
  -7   1 -10 195.956 207.071   2
  -7   1 -10 371.357 199.560   1
  -7  -1 -10 644.865 275.080   3
  -7   1 -10 906.473 336.258   3
  -7  -1 -10 779.150 218.300   1
  -7   1 -11 137.504 211.857   2
  -7  -1 -11 548.164 224.238   2
  -7   1 -11 253.914 209.877   1
  -7  -1 -11 422.618 291.991   3
  -7   1 -11 66.1145 184.457   3
  -7  -1 -11 177.197 162.630   1
  -7   1 -12 332.611 241.627   2
  -7  -1 -12-87.7242 181.652   2
  -7   1 -12 442.572 270.659   1
  -7   1 -12 89.2882 208.036   3
  -7  -1 -12 24.1509 238.926   3
  -7  -1 -12-70.3244 189.684   1
  -7   1 -13 998.699 315.525   1
  -7  -1 -13 1303.07 371.505   3
  -7   1 -13 1336.48 346.950   3
  -7  -1 -13 1440.93 380.955   1
  -7   1 -13 1131.01 353.627   2
  -7   1 -14 14817.2 1098.85   1
  -7  -1 -14 13262.7 1056.18   1
  -7   1 -14 15653.4 1106.41   3
  -7   1 -14 15313.7 1079.74   2
  -7   1 -15 2760.00 510.124   1
  -7  -1 -15 2244.23 469.136   1
  -7   1 -15 2480.37 479.614   2
  -7   1 -16 5500.67 719.505   1
  -7  -1 -16 5951.38 766.416   1
   7   2 -21 2708.41 591.230   2
  -7   2  21 4001.61 634.741   3
   7   2 -20 833.566 406.260   2
  -7   2  20-147.224 262.161   3
   7   2 -19 759.539 387.245   2
  -7   2  19 30.8618 199.415   3
   7   2 -18 443.084 328.568   2
  -7   2  18 710.580 337.073   3
   7   2 -17 962.584 391.964   2
  -7   2  17 1731.15 397.609   3
   7   2 -16 1530.45 397.221   2
  -7  -2  16 1976.63 355.568   3
  -7   2  16 2242.00 469.509   3
   7   2 -15-232.826 332.208   2
  -7  -2  15-11.2213 171.847   3
  -7   2  15 149.645 230.119   3
   7   2 -14 1846.65 436.933   2
  -7  -2  14 2645.70 420.695   3
  -7   2  14 2611.82 485.099   3
   7   2 -13 44815.6 1974.16   2
   7  -2 -13 42665.9 1407.31   1
  -7  -2  13 43853.5 1684.68   3
  -7   2  13 45227.7 1872.27   3
   7   2 -12 318.657 292.178   2
   7  -2 -12 149.618 127.056   1
  -7  -2  12-30.0020 158.505   3
  -7   2  12 123.521 212.287   3
   7   2 -11 10750.0 903.463   2
   7  -2 -11 10140.1 550.618   1
  -7  -2  11 10997.3 787.705   3
  -7   2  11 9926.22 833.359   3
   7  -2 -10 136.411 85.0482   1
   7   2 -10 334.362 226.275   2
  -7  -2  10 400.958 212.506   3
  -7   2  10 138.294 229.167   3
   7  -2  -9 50.2048 59.9008   1
  -7  -2   9 0.69964 159.235   3
  -7   2   9 254.173 215.925   3
   7  -2  -8 1576.08 143.517   1
  -7  -2   8 1244.99 270.006   3
  -7   2   8 2326.18 430.648   3
  -7  -2   7-182.769 257.633   3
  -7   2   7 157.672 238.922   3
  -7  -2   6 962.032 272.231   3
  -7   2   6 1292.33 322.245   3
   7   2  -5 6743.67 348.505   1
  -7  -2   5 7286.83 635.637   3
  -7   2   5 7390.50 679.904   3
   7   2  -4 2353.92 199.683   1
  -7  -2   4 1977.56 344.160   3
  -7   2   4 2491.65 405.041   3
   7   2  -3-74.7983 65.2006   1
  -7  -2   3 128.793 196.060   3
  -7   2   3-85.1175 210.327   3
   7   2  -2 20023.8 648.338   1
  -7  -2   2 23219.1 1183.28   3
  -7   2   2 22727.8 1188.64   3
   7   2  -1 103.528 70.2924   1
  -7  -2   1 227.788 81.3471   1
  -7  -2   1 297.539 228.376   3
  -7   2   1-159.607 257.051   3
  -7  -2   0 99.0897 199.612   3
  -7  -2   0 616.118 132.504   1
  -7   2   0 239.202 205.793   3
  -7   2  -1 1436.53 145.822   1
  -7  -2  -1 1264.65 199.546   1
  -7  -2  -1 1313.36 373.680   3
  -7   2  -1 1544.21 383.071   3
  -7   2  -2 145602. 2720.48   1
  -7  -2  -2 147342. 3657.12   3
  -7   2  -2 152560. 3629.02   3
  -7  -2  -2 145069. 2940.21   1
  -7   2  -3 720.589 143.048   1
  -7  -2  -3 823.128 195.617   1
  -7  -2  -3 133.851 235.915   3
  -7   2  -3 527.054 232.950   3
  -7  -2  -4 510.825 152.916   1
  -7   2  -4 352.602 122.083   1
  -7  -2  -4 366.622 282.620   3
  -7   2  -4 199.899 215.362   3
  -7   2  -5 43680.3 1366.89   1
  -7  -2  -5 43685.8 1456.34   1
  -7  -2  -5 47925.6 1880.63   3
  -7   2  -5 45092.7 1764.49   3
  -7   2  -6 6699.24 514.488   1
  -7  -2  -6 6015.13 522.897   1
  -7  -2  -6 6838.02 727.332   3
  -7   2  -6 6071.36 625.486   3
  -7   2  -7 1933.54 318.186   1
  -7  -2  -7 2078.58 453.098   3
  -7   2  -7 1750.80 363.483   3
  -7  -2  -7 2218.13 346.894   1
  -7   2  -8 27303.6 1205.05   1
  -7  -2  -8 25864.3 1212.55   1
  -7  -2  -8 25725.2 1424.54   3
  -7   2  -8 26859.0 1352.08   3
  -7   2  -9 434.348 195.369   1
  -7  -2  -9 84.5396 271.475   3
  -7   2  -9 647.797 241.642   3
  -7  -2  -9 849.060 264.242   1
  -7   2 -10-251.915 298.383   2
  -7   2 -10 107.917 196.073   1
  -7  -2 -10-176.140 231.776   3
  -7   2 -10 266.349 203.191   3
  -7  -2 -10 236.312 174.425   1
  -7   2 -11 4325.17 593.330   2
  -7   2 -11 5356.45 607.206   1
  -7   2 -11 5425.11 645.636   3
  -7  -2 -11 5325.07 672.608   3
  -7  -2 -11 4648.98 572.465   1
  -7   2 -12 5250.51 665.058   2
  -7   2 -12 4707.21 585.116   1
  -7  -2 -12 4558.72 640.163   3
  -7   2 -12 6102.63 657.190   3
  -7  -2 -12 5125.73 615.756   1
  -7   2 -13 184.612 205.485   1
  -7   2 -13 573.594 260.792   3
  -7  -2 -13 1043.67 351.348   1
  -7   2 -13 538.407 275.852   2
  -7   2 -14-84.4324 228.037   1
  -7  -2 -14-472.138 274.257   1
  -7   2 -14-586.411 313.144   2
  -7   2 -15-160.940 190.983   1
  -7  -2 -15 381.117 268.680   1
  -7   2 -15 207.512 217.548   2
  -7   2 -16 6431.52 796.257   1
  -7  -2 -16 4548.72 672.252   1
  -7   2 -16 6050.48 731.807   2
  -7   3  21 3696.26 629.221   3
   7   3 -21 4189.45 725.354   2
  -7   3  20 1071.79 386.312   3
   7   3 -20 693.729 409.015   2
  -7   3  19-469.534 305.970   3
   7   3 -19-300.594 340.997   2
  -7   3  18 1356.62 398.069   3
   7   3 -18 574.713 340.976   2
  -7   3  17 1504.52 402.159   3
   7   3 -17 1062.39 404.480   2
  -7   3  16 1917.90 416.985   3
   7   3 -16 1832.11 443.521   2
  -7   3  15 2557.22 490.591   3
   7   3 -15 3046.04 553.566   2
  -7  -3  15 3136.05 433.791   3
  -7   3  14 5272.95 667.250   3
   7   3 -14 4865.57 685.129   2
  -7  -3  14 5567.74 552.322   3
   7   3 -13 2661.73 527.518   2
  -7  -3  13 2927.66 429.444   3
  -7   3  13 1693.71 443.990   3
   7   3 -12 5821.22 723.270   2
  -7  -3  12 5659.03 563.112   3
  -7   3  12 6071.33 675.913   3
   7   3 -11 23412.3 1366.87   2
  -7  -3  11 25345.9 1194.72   3
  -7   3  11 23003.4 1327.38   3
   7   3 -10 4731.71 635.495   2
   7  -3 -10 4510.03 347.055   1
  -7  -3  10 3879.25 464.209   3
  -7   3  10 4260.52 572.901   3
   7   3  -9-60.9986 301.601   2
   7  -3  -9 207.966 86.7226   1
  -7  -3   9 314.579 186.911   3
  -7   3   9 131.012 234.044   3
   7  -3  -8 3628.39 254.416   1
   7   3  -8 3496.08 509.701   2
  -7  -3   8 3174.93 430.955   3
  -7   3   8 3830.95 531.135   3
   7   3  -7 9370.77 796.198   2
   7  -3  -7 7330.97 314.643   1
  -7  -3   7 8495.61 676.851   3
  -7   3   7 9022.16 781.795   3
  -7  -3   6 6357.99 595.441   3
  -7   3   6 6883.41 678.374   3
  -7  -3   5 13932.6 900.391   3
  -7   3   5 15599.0 1016.36   3
  -7  -3   4 43090.0 1660.61   3
  -7   3   4 45117.9 1783.71   3
  -7  -3   3 59573.8 2034.32   3
  -7   3   3 63576.2 2127.79   3
  -7  -3   2 21539.3 802.516   1
  -7  -3   2 21143.4 1147.65   3
  -7   3   2 23137.7 1200.16   3
  -7  -3   1 19894.7 1110.97   3
  -7   3   1 19373.3 1094.36   3
  -7  -3   1 18775.8 753.934   1
  -7  -3   0 23093.7 868.991   1
  -7  -3   0 22580.1 1218.53   3
  -7   3   0 27498.1 1313.23   3
  -7  -3  -1 4787.48 393.715   1
  -7  -3  -1 4982.38 572.797   3
  -7   3  -1 4910.20 551.934   3
  -7  -3  -2 3260.57 480.667   3
  -7   3  -2 3325.72 471.649   3
  -7  -3  -2 3453.64 354.746   1
  -7  -3  -3 62269.2 2200.81   3
  -7   3  -3 63401.8 2110.87   3
  -7  -3  -3 61196.1 1742.81   1
  -7  -3  -4 869.650 212.263   1
  -7  -3  -4 784.428 330.413   3
  -7   3  -4 215.344 192.857   3
  -7  -3  -5 40382.4 1771.07   3
  -7  -3  -5 36410.7 1375.14   1
  -7   3  -5 41039.7 1650.41   3
  -7  -3  -6 4492.73 474.504   1
  -7  -3  -6 4001.99 583.483   3
  -7   3  -6 3253.20 456.404   3
  -7  -3  -7 2009.46 350.843   1
  -7  -3  -7 1854.43 420.484   3
  -7   3  -7 2440.42 417.831   3
  -7  -3  -8 44.7269 165.810   1
  -7  -3  -8 27.7352 263.715   3
  -7   3  -8-131.413 166.401   3
  -7  -3  -9 704.081 295.735   1
  -7   3  -9 226.011 201.953   2
  -7  -3  -9 338.622 246.736   3
  -7   3  -9 319.582 168.033   3
  -7  -3 -10 634.728 226.417   1
  -7   3 -10 748.935 309.872   2
  -7  -3 -10 1077.01 376.310   3
  -7   3 -10 974.516 297.450   3
  -7   3 -11 2632.73 488.342   2
  -7   3 -11 2190.26 420.559   3
  -7  -3 -11 2246.66 411.529   1
  -7   3 -12 348.993 213.203   2
  -7   3 -12 684.239 259.392   3
  -7  -3 -12 1108.64 336.312   1
  -7   3 -13-100.776 194.606   1
  -7  -3 -13 410.766 235.630   1
  -7   3 -13-243.592 263.003   2
  -7   3 -14 269.751 195.235   1
  -7  -3 -14 241.435 246.322   1
  -7   3 -14 660.500 285.574   2
  -7   3 -15 2815.57 529.573   1
  -7  -3 -15 1598.27 437.726   1
  -7   3 -15 1467.28 412.694   2
  -7   3 -16 1267.84 414.045   1
  -7   3 -16-14.2528 220.021   2
  -7  -3 -16 781.000 371.538   1
  -7   4  20 1283.70 371.810   3
   7   4 -20 1539.35 463.238   2
   7   4 -19 15787.9 1322.41   2
  -7   4  19 14626.3 1211.12   3
  -7   4  18-48.9129 205.555   3
   7   4 -18 503.274 334.644   2
  -7   4  17 24.8450 244.756   3
   7   4 -17 642.737 336.744   2
  -7   4  16 4457.63 661.383   3
   7   4 -16 3032.32 568.993   2
  -7   4  15 3859.66 608.063   3
   7   4 -15 5253.08 741.001   2
   7   4 -14 13615.6 1137.94   2
  -7   4  14 15638.3 1159.67   3
   7   4 -13 114159. 3458.37   2
  -7  -4  13 104148. 2762.34   3
  -7   4  13 104418. 3287.78   3
   7   4 -12 12651.2 1056.28   2
  -7  -4  12 11320.9 775.392   3
  -7   4  12 10603.1 952.113   3
   7   4 -11 23128.2 1390.40   2
  -7  -4  11 26075.1 1199.57   3
  -7   4  11 22153.6 1350.13   3
   7   4 -10 4103.56 595.937   2
  -7  -4  10 3604.01 461.413   3
  -7   4  10 3703.32 548.099   3
   7   4  -9 37147.8 1713.81   2
  -7  -4   9 35695.5 1464.79   3
  -7   4   9 39284.0 1745.77   3
   7   4  -8 1223.18 362.478   2
  -7  -4   8 1353.11 298.631   3
  -7   4   8 789.435 285.112   3
   7   4  -7 2103.76 419.741   2
  -7  -4   7 1720.55 343.620   3
  -7   4   7 1712.28 413.638   3
   7   4  -6 2912.58 458.730   2
  -7  -4   6 3383.01 450.999   3
  -7   4   6 3270.38 512.708   3
  -7  -4   5 26503.6 1264.10   3
  -7   4   5 28109.4 1412.13   3
  -7  -4   4 780.941 294.475   3
  -7   4   4 654.879 310.029   3
  -7  -4   3 73711.5 2290.24   3
  -7   4   3 70616.0 2356.38   3
  -7  -4   2 1709.94 245.931   1
  -7  -4   2 1746.12 381.632   3
  -7   4   2 1646.32 349.348   3
  -7  -4   1 2136.10 384.290   3
  -7  -4   1 1965.85 274.505   1
  -7   4   1 1695.40 352.380   3
  -7  -4   0 821.939 209.753   1
  -7  -4   0 1136.12 326.975   3
  -7   4   0 762.175 261.877   3
  -7  -4  -1 18253.5 871.544   1
  -7  -4  -1 19571.3 1167.92   3
  -7   4  -1 20194.0 1147.94   3
  -7  -4  -2 112.773 134.392   1
  -7  -4  -2 11.6127 255.400   3
  -7   4  -2 511.693 236.556   3
  -7  -4  -3 500.399 195.572   1
  -7  -4  -3 623.485 313.372   3
  -7   4  -3 214.211 242.380   3
  -7  -4  -4 6051.96 692.637   3
  -7   4  -4 5649.17 594.096   3
  -7  -4  -4 6367.06 555.702   1
  -7  -4  -5 3146.09 513.729   3
  -7  -4  -5 2601.02 368.091   1
  -7   4  -5 3282.71 465.806   3
  -7  -4  -6 302.791 157.820   1
  -7  -4  -6 165.147 231.568   3
  -7   4  -6 154.352 176.227   3
  -7  -4  -7-65.2918 173.296   1
  -7  -4  -7 270.699 297.549   3
  -7   4  -7 19.2479 227.113   3
  -7   4  -8 351.102 242.036   2
  -7  -4  -8 287.402 196.164   1
  -7  -4  -8 1077.33 406.718   3
  -7   4  -8 421.030 230.187   3
  -7   4  -9 6247.08 733.235   2
  -7  -4  -9 5514.42 616.601   1
  -7  -4  -9 6669.40 751.159   3
  -7   4  -9 6448.77 631.772   3
  -7   4 -10 2345.54 484.167   2
  -7  -4 -10 2390.11 421.568   1
  -7   4 -10 2742.20 442.221   3
  -7  -4 -11 8512.37 819.096   1
  -7   4 -11 10160.4 814.754   3
  -7   4 -11 7365.38 814.119   2
  -7  -4 -12 315.676 237.294   1
  -7   4 -12 563.838 301.775   2
  -7  -4 -13 14612.7 1126.48   1
  -7   4 -13 13933.8 1143.98   2
  -7  -4 -14 644.905 320.864   1
  -7   4 -14 893.577 368.286   2
  -7  -4 -15 410.355 258.423   1
  -7   4 -15 479.536 314.858   2
  -7   5  19 3524.27 623.922   3
   7   5 -19 3031.09 640.161   2
  -7   5  18 5434.43 776.654   3
   7   5 -18 6840.77 900.480   2
  -7   5  17 1728.70 478.439   3
   7   5 -17 1228.84 377.228   2
  -7   5  16 1741.04 483.691   3
   7   5 -16 759.289 320.450   2
  -7   5  15-26.0608 266.312   3
   7   5 -15-436.033 389.531   2
  -7   5  14 131.877 306.210   3
   7   5 -14 638.514 378.911   2
  -7   5  13 5242.18 700.195   3
   7   5 -13 4810.00 709.439   2
  -7   5  12 6653.30 772.861   3
   7   5 -12 8542.99 877.115   2
  -7  -5  12 8205.82 649.871   3
  -7   5  11 930.083 332.210   3
   7   5 -11 1538.25 434.648   2
  -7  -5  11 1170.69 267.141   3
  -7   5  10 5377.19 688.520   3
   7   5 -10 5836.43 705.107   2
  -7  -5  10 6776.79 600.629   3
  -7   5   9 1756.67 412.117   3
   7   5  -9 1685.50 421.305   2
  -7  -5   9 1893.35 334.995   3
   7   5  -8 3595.39 549.898   2
  -7  -5   8 3174.81 416.320   3
  -7   5   8 3797.40 567.951   3
   7   5  -7 825.187 281.184   2
  -7  -5   7 1166.54 287.857   3
  -7   5   7 1293.12 382.229   3
   7   5  -6 2549.33 456.732   2
  -7  -5   6 2516.71 397.608   3
  -7   5   6 2563.42 471.494   3
   7   5  -5 10383.8 819.540   2
  -7  -5   5 8475.09 710.300   3
  -7   5   5 8630.30 789.945   3
  -7  -5   4 637.976 275.765   3
  -7   5   4 452.585 266.075   3
  -7  -5   3 36507.9 1320.47   1
  -7  -5   3 35278.4 1543.84   3
  -7   5   3 38040.5 1663.88   3
  -7  -5   2 2822.83 355.932   1
  -7  -5   2 2742.43 446.779   3
  -7   5   2 2737.73 473.703   3
  -7  -5   1 12510.8 914.976   3
  -7   5   1 13893.4 960.459   3
  -7  -5   1 12489.8 749.251   1
  -7  -5   0 8279.74 773.712   3
  -7  -5   0 7732.47 595.177   1
  -7   5   0 8196.33 734.641   3
  -7  -5  -1 22755.2 1061.27   1
  -7  -5  -1 23492.2 1307.85   3
  -7   5  -1 25011.7 1281.28   3
  -7  -5  -2 16603.9 915.434   1
  -7  -5  -2 16505.7 1112.28   3
  -7   5  -2 18606.5 1117.65   3
  -7  -5  -3 72716.7 2185.91   1
  -7  -5  -3 74927.2 2552.75   3
  -7   5  -3 78890.3 2437.83   3
  -7  -5  -4 11515.5 953.179   3
  -7   5  -4 13046.9 907.267   3
  -7  -5  -4 11869.6 811.935   1
  -7  -5  -5 5646.62 685.971   3
  -7   5  -5 6301.43 638.832   3
  -7  -5  -5 5222.27 553.002   1
  -7  -5  -6 14050.4 1084.55   3
  -7   5  -6 15390.8 982.653   3
  -7  -5  -6 14165.0 934.643   1
  -7   5  -7 4628.26 643.022   2
  -7  -5  -7 5139.49 684.296   3
  -7   5  -7 6279.02 629.701   3
  -7  -5  -7 5065.61 579.018   1
  -7   5  -8 18437.2 1084.83   3
  -7  -5  -8 16445.3 1066.65   1
  -7   5  -8 16973.7 1219.98   2
  -7   5  -9 2716.41 515.019   2
  -7  -5  -9 2985.34 485.519   1
  -7   5  -9 4422.18 529.630   3
  -7   5 -10 4001.35 615.383   2
  -7  -5 -10 4764.86 623.134   1
  -7  -5 -11 585.641 259.802   1
  -7   5 -11 681.396 301.940   2
  -7  -5 -12 542.017 284.539   1
  -7   5 -12 325.358 265.537   2
  -7  -5 -13-466.388 262.112   1
  -7   5 -13-28.3689 225.989   2
  -7  -5 -14 455.578 288.620   1
  -7   5 -14 389.731 291.897   2
  -7  -5 -15 1020.42 382.053   1
  -7   5 -15 1467.10 421.951   2
  -7   6  19 495.362 322.704   3
   7   6 -19 16.9018 347.207   2
  -7   6  18 4019.48 685.141   3
   7   6 -18 4061.85 722.524   2
  -7   6  17 1182.35 387.324   3
   7   6 -17 3230.55 676.977   2
  -7   6  16-223.736 295.412   3
   7   6 -16-228.753 351.309   2
  -7   6  15 229.841 235.068   3
   7   6 -15-328.114 390.063   2
  -7   6  14-163.289 273.013   3
   7   6 -14 232.447 312.938   2
  -7   6  13-73.2470 277.735   3
   7   6 -13-234.435 321.089   2
  -7   6  12 1017.81 353.424   3
   7   6 -12 1617.00 442.399   2
  -7   6  11 1713.15 452.223   3
   7   6 -11 1205.84 416.795   2
  -7  -6  11 1529.28 285.288   3
  -7   6  10 1159.75 390.536   3
   7   6 -10 1073.22 381.208   2
  -7  -6  10 760.221 262.631   3
  -7   6   9 182.898 243.783   3
   7   6  -9 276.337 256.696   2
  -7  -6   9 363.587 203.208   3
   7   6  -8 13960.9 1056.28   2
  -7  -6   8 12377.5 852.187   3
  -7   6   8 13508.7 1055.15   3
   7   6  -7 28433.9 1494.18   2
  -7  -6   7 26852.4 1290.61   3
  -7   6   7 28889.3 1547.84   3
   7   6  -6 6159.60 663.076   2
  -7  -6   6 5619.94 588.732   3
  -7   6   6 5173.85 615.026   3
   7   6  -5 5911.46 647.428   2
  -7  -6   5 5953.08 617.326   3
  -7   6   5 5863.88 670.893   3
   7   6  -4 8491.58 752.137   2
  -7  -6   4 8182.43 721.477   3
  -7   6   4 9104.46 838.486   3
  -7  -6   3 440.916 255.886   3
  -7  -6   3 56.5439 161.065   1
  -7   6   3 325.846 232.384   3
  -7  -6   2-31.3159 180.321   1
  -7  -6   2 284.570 204.331   3
  -7   6   2-149.220 266.573   3
  -7  -6   1 3742.07 525.211   3
  -7  -6   1 2934.98 398.022   1
  -7   6   1 3295.80 500.317   3
  -7  -6   0 2072.80 355.112   1
  -7  -6   0 1653.70 374.013   3
  -7   6   0 2747.08 478.919   3
  -7  -6  -1 145.468 160.328   1
  -7  -6  -1 380.852 275.206   3
  -7   6  -1-31.0483 172.687   3
  -7  -6  -2 20182.8 1088.12   1
  -7  -6  -2 20910.3 1269.46   3
  -7   6  -2 22622.3 1243.28   3
  -7  -6  -3 21866.6 1149.06   1
  -7  -6  -3 19951.8 1260.93   3
  -7   6  -3 22161.6 1222.85   3
  -7  -6  -4 149.359 201.609   1
  -7  -6  -4 60.7145 245.669   3
  -7   6  -4 543.153 238.578   3
  -7  -6  -5 369.652 229.819   1
  -7  -6  -5 696.655 313.434   3
  -7   6  -5 1036.70 285.813   3
  -7   6  -6 1910.77 443.916   2
  -7   6  -6 2582.88 422.460   3
  -7  -6  -6 1971.60 378.942   1
  -7   6  -7 412.260 214.183   2
  -7   6  -7 578.841 245.064   3
  -7  -6  -7 920.223 285.219   1
  -7   6  -8 15317.7 993.551   3
  -7  -6  -8 14672.4 1048.65   1
  -7   6  -8 16125.3 1215.17   2
  -7   6  -9 1499.24 436.134   2
  -7  -6  -9 1722.88 398.450   1
  -7   6 -10 216.011 281.110   2
  -7  -6 -10-17.1333 223.572   1
  -7  -6 -11 20.3734 219.282   1
  -7   6 -11-406.164 317.459   2
  -7  -6 -12 9365.96 931.249   1
  -7   6 -12 9142.93 980.635   2
  -7  -6 -13-5.69999 260.834   1
  -7   6 -13 444.113 329.654   2
  -7  -6 -14 395.333 259.671   1
  -7   6 -14 1250.43 406.161   2
  -7   7  17 8139.54 968.270   3
   7   7 -17 8711.44 1022.92   2
  -7   7  16-190.027 304.211   3
   7   7 -16 534.906 343.149   2
  -7   7  15 2581.43 532.326   3
   7   7 -15 2402.01 579.113   2
  -7   7  14 727.630 415.878   3
   7   7 -14-72.0501 298.811   2
   7   7 -13 12132.9 1131.30   2
  -7   7  13 14974.4 1241.93   3
  -7   7  12 515.001 294.925   3
   7   7 -12 249.953 286.490   2
  -7   7  11 5143.84 721.878   3
   7   7 -11 4380.84 692.537   2
   7   7 -10 19135.0 1333.48   2
  -7   7  10 17987.3 1295.20   3
  -7   7   9 536.602 276.335   3
   7   7  -9 688.565 391.526   2
  -7  -7   9 176.622 192.789   3
  -7   7   8 1257.05 371.195   3
   7   7  -8 983.977 339.004   2
  -7  -7   8 1988.30 363.374   3
  -7   7   7 2397.50 482.095   3
   7   7  -7 2485.67 460.460   2
  -7  -7   7 2287.79 384.594   3
   7   7  -6 284.626 251.686   2
  -7  -7   6 665.108 264.135   3
  -7   7   6 512.881 232.023   3
   7   7  -5 10314.6 862.814   2
  -7  -7   5 9968.26 808.351   3
  -7   7   5 10181.8 908.942   3
   7   7  -4 2411.77 431.209   2
  -7  -7   4 1905.41 383.818   3
  -7   7   4 2485.67 463.914   3
   7   7  -3 6262.55 646.557   2
  -7  -7   3 5287.06 573.566   1
  -7  -7   3 5376.85 600.960   3
  -7   7   3 5969.79 684.147   3
  -7  -7   2 293.529 253.875   3
  -7  -7   2 142.547 161.151   1
  -7   7   2 10.4592 223.235   3
  -7  -7   1 7750.05 747.082   3
  -7   7   1 7896.01 774.394   3
  -7  -7   1 7117.69 661.053   1
  -7  -7   0 10230.0 870.130   3
  -7  -7   0 9157.03 747.495   1
  -7   7   0 9981.74 851.573   3
  -7  -7  -1 3267.20 482.669   1
  -7  -7  -1 4358.92 591.858   3
  -7   7  -1 4158.82 544.687   3
  -7  -7  -2-110.415 277.617   3
  -7   7  -2 720.855 265.188   3
  -7  -7  -2 654.199 242.987   1
  -7  -7  -3 6356.57 661.897   1
  -7  -7  -3 6481.47 741.420   3
  -7   7  -3 6708.53 686.275   3
  -7  -7  -4 503.828 221.850   1
  -7   7  -4 586.900 280.183   3
  -7  -7  -5 15720.8 1073.22   1
  -7   7  -5 17001.2 1076.19   3
  -7   7  -5 15976.2 1200.66   2
  -7   7  -6 403.583 310.131   2
  -7  -7  -6 343.863 221.225   1
  -7   7  -6 533.925 236.428   3
  -7   7  -7 1574.74 451.759   2
  -7  -7  -7 1761.39 405.585   1
  -7   7  -8 563.708 322.473   2
  -7  -7  -8 545.502 262.607   1
  -7   7  -9-338.806 319.487   2
  -7  -7  -9-336.994 295.100   1
  -7  -7 -10 2005.19 456.271   1
  -7   7 -10 2724.83 585.249   2
  -7  -7 -11-158.826 274.996   1
  -7   7 -11 58.2351 243.826   2
  -7  -7 -12 7584.59 870.096   1
  -7   7 -12 7560.14 936.341   2
  -7  -7 -13 6986.69 861.004   1
  -7   7 -13 6717.44 907.344   2
  -7   8  16 490.243 320.950   3
   7   8 -16 275.637 291.237   2
  -7   8  15 2534.05 581.633   3
   7   8 -15 2988.75 623.218   2
  -7   8  14 86.0355 255.487   3
   7   8 -14-22.5001 316.116   2
  -7   8  13 2681.64 551.255   3
   7   8 -13 3419.24 632.768   2
   7   8 -12 8170.13 946.168   2
  -7   8  12 7850.70 913.920   3
  -7   8  11 271.460 255.753   3
   7   8 -11 19.1559 316.662   2
  -7   8  10 895.513 400.989   3
   7   8 -10 356.256 230.971   2
  -7   8   9 2302.95 490.668   3
   7   8  -9 2255.20 500.970   2
  -7   8   8-59.5381 229.319   3
   7   8  -8 58.2800 319.230   2
  -7  -8   8 119.197 153.658   3
  -7   8   7 4212.96 656.739   3
   7   8  -7 3611.10 578.631   2
  -7  -8   7 3802.93 510.803   3
  -7   8   6 6217.25 765.714   3
   7   8  -6 6056.05 714.511   2
  -7  -8   6 5863.26 618.535   3
   7   8  -5 6725.08 734.877   2
  -7  -8   5 5831.85 626.542   3
  -7   8   5 5904.05 728.405   3
   7   8  -4 523.466 298.680   2
  -7  -8   4 145.858 209.749   3
  -7   8   4 579.530 311.829   3
   7   8  -3 18529.7 1157.45   2
  -7  -8   3 18007.3 1129.75   3
  -7  -8   3 17764.5 1109.19   1
  -7   8   3 19922.1 1286.44   3
   7   8  -2 49.0352 191.443   2
  -7  -8   2-58.6205 219.980   3
  -7  -8   2-62.4929 219.966   1
  -7   8   2 98.6357 214.482   3
  -7  -8   1 387.760 242.412   1
  -7  -8   1 484.568 266.069   3
  -7   8   1 421.080 213.835   3
  -7  -8   0 2164.01 402.959   1
  -7   8   0 3172.41 512.865   3
  -7  -8  -1 23290.5 1301.23   1
  -7   8  -1 25780.4 1396.04   3
  -7  -8  -2-82.5180 196.439   1
  -7   8  -2 118.953 221.759   3
  -7   8  -3 6735.03 793.588   2
  -7  -8  -3 7363.07 739.646   1
  -7   8  -3 7147.68 725.468   3
  -7   8  -4 3211.58 542.498   2
  -7  -8  -4 2899.48 497.851   1
  -7   8  -4 2445.56 463.992   3
  -7   8  -5 4664.70 705.926   2
  -7  -8  -5 5206.49 655.491   1
  -7   8  -5 4347.27 550.391   3
  -7   8  -6 1132.23 443.840   2
  -7  -8  -6-92.3135 242.381   1
  -7  -8  -7 13334.3 1084.54   1
  -7   8  -7 14793.4 1225.57   2
  -7  -8  -8 2752.67 500.286   1
  -7   8  -8 3765.66 651.725   2
  -7  -8  -9 569.242 300.001   1
  -7   8  -9 802.751 366.069   2
  -7  -8 -10 87.8424 284.601   1
  -7   8 -10 718.595 313.135   2
  -7  -8 -11 1034.91 379.122   1
  -7   8 -11 1203.65 437.402   2
  -7   9  14 900.271 359.979   3
   7   9 -14 1006.43 442.613   2
   7   9 -13 17706.6 1415.85   2
  -7   9  13 17605.7 1428.94   3
  -7   9  12 95.2625 285.097   3
   7   9 -12-296.823 283.702   2
   7   9 -11 14682.8 1246.40   2
  -7   9  11 11990.6 1134.32   3
  -7   9  10 861.088 401.046   3
   7   9 -10 1592.27 469.701   2
  -7   9   9 635.299 360.254   3
   7   9  -9 599.389 340.507   2
  -7   9   8 416.801 336.818   3
   7   9  -8 216.853 245.266   2
  -7   9   7 415.150 288.864   3
   7   9  -7 905.654 370.915   2
  -7   9   6 2267.93 501.312   3
   7   9  -6 2379.78 444.195   2
   7   9  -5 7128.47 765.598   2
  -7   9   5 7561.36 846.471   3
   7   9  -4 280.299 230.512   2
  -7   9   4-24.6200 232.452   3
   7   9  -3 7906.86 764.459   2
  -7  -9   3 6685.86 729.738   1
  -7   9   3 9126.32 908.237   3
   7   9  -2 8880.72 787.058   2
  -7  -9   2 7416.14 770.732   1
  -7   9   2 7336.87 819.327   3
  -7  -9   1-52.3062 241.634   1
  -7   9   1-94.5370 198.794   3
  -7  -9   0 3101.95 516.704   1
  -7   9   0 3376.42 562.213   3
  -7   9  -1 397.704 280.616   2
  -7  -9  -1 413.439 207.229   1
  -7   9  -1 604.669 290.485   3
  -7   9  -2 1539.11 426.479   2
  -7  -9  -2 1764.82 391.706   1
  -7   9  -2 1742.85 400.914   3
  -7  -9  -3 0.53916 229.057   1
  -7   9  -3 369.051 292.918   3
  -7  -9  -4 10981.4 964.003   1
  -7   9  -4 12729.2 1125.96   2
  -7   9  -5 3634.84 598.654   2
  -7  -9  -5 3563.46 576.502   1
  -7   9  -6 6364.52 857.640   2
  -7  -9  -6 8055.50 872.930   1
  -7  -9  -7-30.7682 227.526   1
  -7   9  -7 210.774 320.449   2
  -7  -9  -8 5072.76 715.294   1
  -7   9  -8 5351.21 797.714   2
  -7  -9  -9-124.449 295.151   1
  -7   9  -9 328.698 352.513   2
  -7  10  12 294.385 318.824   3
   7  10 -12 546.414 338.128   2
  -7  10  11 2066.64 510.987   3
   7  10 -11 1735.93 470.239   2
  -7  10  10 619.004 390.004   3
   7  10 -10 56.4512 271.155   2
  -7  10   9 20.6786 228.653   3
   7  10  -9 22.3933 247.491   2
  -7  10   8 6419.08 854.216   3
   7  10  -8 7014.65 824.773   2
  -7  10   7 2275.78 516.804   3
   7  10  -7 1287.98 385.024   2
  -7  10   6-140.574 281.463   3
   7  10  -6 347.695 282.219   2
   7  10  -5 16467.8 1182.98   2
  -7  10   5 17584.5 1322.08   3
   7  10  -4 5387.83 674.359   2
  -7  10   4 5398.84 738.318   3
  -7 -10   3 1530.68 403.664   1
  -7  10   3 1078.24 316.934   3
  -7  10   2 1393.93 394.411   2
  -7 -10   2 752.657 309.404   1
  -7  10   2 866.146 326.920   3
  -7  10   1 115.411 293.732   2
  -7 -10   1 511.056 278.939   1
  -7  10   1-186.500 195.478   3
  -7  10   0 280.869 259.392   2
  -7 -10   0 35.0285 192.165   1
  -7  10   0 8.23516 210.364   3
  -7  10  -1 192.846 273.863   2
  -7 -10  -1-474.042 268.354   1
  -7  10  -1-3.20052 176.817   3
  -7  10  -2 6090.62 820.372   2
  -7 -10  -2 5498.56 717.404   1
  -7  10  -2 5136.88 654.447   3
  -7  10  -3 3857.31 639.339   2
  -7 -10  -3 3925.25 612.730   1
  -7  10  -4 1337.19 439.382   2
  -7 -10  -4 937.474 367.574   1
  -7 -10  -5-99.5406 263.326   1
  -7  10  -5 81.1487 267.335   2
  -7 -10  -6-33.9369 256.418   1
  -7  10  -6 230.391 327.986   2
  -7 -10  -7 193.192 283.329   1
  -7  10  -7 568.776 328.586   2
  -7  11   8-226.874 259.106   3
   7  11  -8 177.947 266.881   2
  -7  11   7 7202.12 931.300   3
   7  11  -7 8047.81 892.920   2
  -7  11   6 623.588 297.157   3
   7  11  -6 0.61045 239.434   2
  -7  11   5 8540.61 885.283   2
  -7  11   5 9128.28 994.092   3
  -7  11   4 3901.61 615.642   2
  -7  11   4 5507.98 783.339   3
  -7  11   3 31569.3 1768.83   2
  -7  11   3 29689.4 1744.36   3
  -7 -11   2 9524.96 961.688   1
  -7  11   2 9989.53 1001.97   2
  -7  11   2 7250.43 848.556   3
  -7  11   1 566.395 341.378   2
  -7 -11   1 1221.14 397.729   1
  -7  11   1 638.773 264.652   3
  -7  11   0 1461.35 436.953   2
  -7 -11   0 324.075 278.896   1
  -7  11   0 1237.66 391.260   3
  -7  11  -1 2899.01 579.311   2
  -7 -11  -1 3253.19 602.958   1
  -7  11  -2 598.690 286.475   2
  -7 -11  -2 244.026 257.426   1
  -7 -11  -3 2227.25 523.264   1
  -7  11  -3 2564.44 571.742   2
  -8   0  19 209.420 273.480   3
  -8   0  18 4575.90 617.726   3
  -8   0  17-270.157 198.399   3
  -8   0  16 6655.66 715.813   3
  -8   0  15-30.7274 185.086   3
  -8   0  14 30067.6 1517.60   3
  -8   0  13-288.420 239.958   3
  -8   0  12 17203.7 1105.27   3
  -8   0  11-132.236 226.979   3
  -8   0  10 36514.0 1629.91   3
  -8   0   9 182.788 260.792   3
  -8   0   8 8342.48 754.477   3
  -8   0   7 487.650 287.923   3
  -8   0   6 10367.8 842.125   3
  -8   0   5 478.242 231.895   3
  -8   0   4 2482.60 435.790   3
  -8   0   3-457.833 302.799   3
  -8   0   2 1879.35 361.475   3
  -8   0   1-648.411 330.870   3
  -8   0   0-83.5762 269.318   3
  -8   0  -1-101.378 268.822   3
  -8   0  -2 690.768 315.338   3
  -8   0  -3-176.452 247.300   3
  -8   0  -4 74946.9 2525.10   3
  -8   0  -5 157.486 215.914   3
  -8   0  -6 72810.1 2528.61   3
  -8   0  -7-48.9299 260.905   3
  -8   0  -8 31536.5 1632.36   3
  -8   0  -9 571.898 318.251   3
  -8   0 -10 3413.07 560.967   3
  -8   0 -11 148.933 193.444   2
  -8   0 -11-115.169 245.761   3
  -8   0 -12 23946.0 1459.16   3
  -8   0 -12 23745.5 1348.79   2
  -8   0 -13 296.751 225.761   3
  -8   0 -14-250.668 307.187   3
   8   1 -20 8549.22 978.556   2
  -8   1  20 8649.43 891.015   3
  -8   1  19 2435.55 506.579   3
  -8  -1  18 831.345 290.030   3
  -8   1  18 1881.11 426.790   3
  -8  -1  17 123.543 187.474   3
  -8   1  17 241.975 196.466   3
  -8  -1  16 3228.39 509.238   3
  -8   1  16 2698.67 488.653   3
  -8  -1  15 3331.36 505.583   3
  -8   1  15 4028.86 604.410   3
  -8  -1  14 23597.6 1316.30   3
  -8   1  14 23222.7 1375.07   3
  -8  -1  13 77.3325 196.438   3
  -8   1  13-157.954 231.329   3
  -8  -1  12 185.929 197.644   3
  -8   1  12-36.4708 205.145   3
  -8   1  11 7139.93 718.479   3
  -8  -1  11 5150.77 596.875   3
  -8  -1  10 2455.97 422.762   3
  -8   1  10 2672.35 474.825   3
  -8  -1   9 7390.70 700.308   3
  -8   1   9 7767.67 743.218   3
  -8  -1   8 6848.64 687.548   3
  -8   1   8 6860.37 709.143   3
  -8  -1   7 2524.35 465.129   3
  -8   1   7 2805.55 473.796   3
  -8  -1   6 11.5822 224.740   3
  -8   1   6-83.5056 219.557   3
  -8  -1   5 7145.24 695.137   3
  -8   1   5 8710.02 781.632   3
  -8  -1   4 2088.15 388.101   3
  -8   1   4 1495.93 349.249   3
  -8  -1   3 146.366 229.177   3
  -8   1   3 320.870 284.714   3
  -8  -1   2 7274.72 700.008   3
  -8   1   2 5866.68 647.949   3
  -8  -1   1 26613.1 1379.24   3
  -8   1   1 27410.7 1391.45   3
  -8  -1   0 52488.6 2037.27   3
  -8   1   0 54501.8 2026.85   3
  -8  -1  -1 20375.9 1225.84   3
  -8   1  -1 20901.4 1211.92   3
  -8  -1  -2 33302.4 1595.94   3
  -8   1  -2 33271.2 1571.22   3
  -8  -1  -3 107.320 280.086   3
  -8   1  -3 148.438 241.230   3
  -8  -1  -4 36330.6 1687.33   3
  -8   1  -4 36910.5 1682.74   3
  -8  -1  -5 37749.0 1747.60   3
  -8   1  -5 37408.6 1703.48   3
  -8  -1  -6 4804.92 651.227   3
  -8   1  -6 5558.54 651.063   3
  -8  -1  -7 1102.26 369.987   3
  -8   1  -7 787.228 320.049   3
  -8  -1  -8 1776.01 430.770   3
  -8   1  -8 2075.53 417.689   3
  -8  -1  -8 1361.47 289.394   1
  -8  -1  -9 3496.97 568.213   3
  -8   1  -9 3259.52 530.275   3
  -8  -1  -9 2677.82 425.447   1
  -8   1 -10 5615.05 702.740   3
  -8  -1 -10 4791.11 652.065   3
  -8  -1 -10 4296.27 526.477   1
  -8  -1 -11 7329.26 709.897   2
  -8  -1 -11 9166.94 778.759   1
  -8  -1 -11 8813.73 890.729   3
  -8   1 -11 8548.35 845.629   3
  -8   1 -11 8441.06 824.443   2
  -8   1 -12 1617.12 390.325   2
  -8  -1 -12 1920.47 465.530   3
  -8   1 -12 1494.88 388.072   3
  -8   1 -13-170.068 228.264   2
  -8  -1 -13-198.868 220.533   3
  -8   1 -13-475.598 248.347   3
  -8   1 -14 2684.10 489.431   3
  -8   1 -14 1677.35 396.271   2
   8   2 -20 186.261 293.418   2
  -8   2  20 27.4390 184.853   3
   8   2 -19 7811.84 945.162   2
  -8   2  19 6840.96 808.923   3
   8   2 -18 6276.18 807.546   2
  -8   2  18 5750.76 725.067   3
   8   2 -17 5017.60 748.181   2
  -8   2  17 5490.76 721.162   3
   8   2 -16 12532.3 1121.59   2
  -8  -2  16 12693.9 943.034   3
  -8   2  16 12841.0 1054.91   3
   8   2 -15 229.130 304.276   2
  -8  -2  15 831.904 282.003   3
  -8   2  15 784.658 315.717   3
   8   2 -14 25957.4 1568.27   2
  -8  -2  14 26097.0 1360.50   3
  -8   2  14 24139.0 1434.46   3
   8   2 -13 1071.55 371.963   2
  -8  -2  13 2398.68 431.567   3
  -8   2  13 2274.31 420.497   3
  -8  -2  12 39956.4 1696.60   3
  -8   2  12 40015.8 1828.45   3
  -8  -2  11 6560.09 669.493   3
  -8   2  11 7088.28 751.094   3
  -8  -2  10 11898.7 884.744   3
  -8   2  10 10588.7 906.788   3
  -8  -2   9 2230.73 405.301   3
  -8   2   9 2643.78 474.544   3
  -8  -2   8-192.596 245.418   3
  -8   2   8 277.812 236.520   3
  -8  -2   7 11955.4 885.107   3
  -8   2   7 11008.3 902.052   3
  -8  -2   6 103.272 246.536   3
  -8   2   6-48.1251 215.762   3
  -8  -2   5-205.637 205.809   3
  -8   2   5 143.187 222.205   3
  -8  -2   4 5426.83 610.775   3
  -8   2   4 5678.20 649.022   3
  -8  -2   3 1703.92 367.376   3
  -8   2   3 1454.81 369.926   3
  -8  -2   2 5026.14 605.024   3
  -8   2   2 5541.17 644.563   3
  -8  -2   1 2884.67 480.284   3
  -8   2   1 3846.03 542.246   3
  -8  -2   0 693.300 286.333   3
  -8   2   0 292.717 232.676   3
  -8  -2  -1 35515.7 1641.45   3
  -8   2  -1 35418.1 1619.36   3
  -8  -2  -2 21104.6 1262.98   3
  -8   2  -2 21121.7 1227.28   3
  -8  -2  -3 52279.7 2085.74   3
  -8   2  -3 57542.5 2114.90   3
  -8  -2  -4 8666.98 840.483   3
  -8   2  -4 8594.35 784.832   3
  -8  -2  -5 2366.44 326.124   1
  -8  -2  -5 2871.03 523.384   3
  -8   2  -5 2392.42 442.291   3
  -8  -2  -6-60.4731 157.064   1
  -8  -2  -6-88.3616 232.642   3
  -8   2  -6 511.869 285.098   3
  -8  -2  -7 10433.9 733.102   1
  -8  -2  -7 10865.1 960.331   3
  -8   2  -7 9916.51 859.830   3
  -8  -2  -8-50.1386 154.482   1
  -8  -2  -8-267.034 258.346   3
  -8  -2  -9 2307.31 397.730   1
  -8  -2  -9 2238.35 485.454   3
  -8   2  -9 2721.53 489.112   3
  -8   2 -10 3369.15 542.792   2
  -8  -2 -10 4529.55 650.178   3
  -8   2 -10 4231.27 621.047   3
  -8  -2 -10 3831.35 506.008   1
  -8   2 -11 4165.96 616.479   2
  -8  -2 -11 5538.61 740.356   3
  -8   2 -11 4600.24 637.771   3
  -8  -2 -11 3774.71 529.964   1
  -8   2 -12 527.766 285.012   2
  -8  -2 -12 577.913 307.438   3
  -8   2 -12 273.853 233.413   3
  -8  -2 -12 989.264 309.817   1
  -8  -2 -13 6214.46 724.775   1
  -8   2 -13 7072.94 767.618   3
  -8   2 -13 6332.58 742.381   2
  -8  -2 -14 379.296 259.343   1
  -8   2 -14-246.474 263.282   2
   8   3 -20 198.617 282.043   2
  -8   3  20 300.216 271.287   3
   8   3 -19-151.580 392.938   2
  -8   3  19 12.9523 224.640   3
   8   3 -18 2045.71 535.847   2
  -8   3  18 2218.91 467.014   3
   8   3 -17 4941.07 763.034   2
  -8   3  17 3659.38 614.515   3
   8   3 -16 23332.0 1565.47   2
  -8   3  16 24816.1 1519.24   3
   8   3 -15 386.362 336.953   2
  -8  -3  15 843.046 282.116   3
  -8   3  15 457.042 271.234   3
   8   3 -14 8677.74 937.409   2
  -8  -3  14 7771.93 718.166   3
  -8   3  14 8669.27 873.420   3
   8   3 -13 2847.66 577.857   2
  -8  -3  13 2815.31 447.645   3
  -8   3  13 2626.98 513.663   3
   8   3 -12 20043.4 1346.20   2
  -8  -3  12 19699.2 1124.62   3
  -8   3  12 19978.3 1298.08   3
   8   3 -11 8999.86 889.627   2
  -8  -3  11 8687.00 755.855   3
  -8   3  11 9708.99 890.008   3
  -8  -3  10 3100.29 463.398   3
  -8   3  10 1953.38 406.046   3
  -8  -3   9 5661.52 603.064   3
  -8   3   9 6074.35 707.188   3
  -8  -3   8 3927.40 512.148   3
  -8   3   8 3692.27 562.693   3
  -8  -3   7 1085.40 327.521   3
  -8   3   7 942.851 282.912   3
  -8  -3   6 5512.08 611.301   3
  -8   3   6 4995.04 617.625   3
  -8  -3   5 6385.19 651.705   3
  -8   3   5 6279.75 686.932   3
  -8  -3   4 4448.02 555.574   3
  -8   3   4 3462.37 544.720   3
  -8  -3   3 1568.02 391.904   3
  -8   3   3 901.746 337.179   3
  -8  -3   2 16230.4 1068.67   3
  -8   3   2 15190.7 1053.06   3
  -8  -3   1 417.575 246.065   3
  -8   3   1-58.9827 281.606   3
  -8  -3   0 5046.88 630.814   3
  -8   3   0 5190.75 632.395   3
  -8  -3  -1 18132.6 1179.99   3
  -8   3  -1 19523.4 1183.19   3
  -8  -3  -2 44278.0 1381.09   1
  -8  -3  -2 44373.6 1890.94   3
  -8   3  -2 45008.5 1847.62   3
  -8  -3  -3 9053.24 855.253   3
  -8   3  -3 9506.34 814.615   3
  -8  -3  -3 9621.64 618.632   1
  -8  -3  -4 22648.8 1360.97   3
  -8   3  -4 22666.1 1288.94   3
  -8  -3  -4 22134.1 1000.55   1
  -8  -3  -5 14656.0 1102.50   3
  -8   3  -5 15182.7 1058.42   3
  -8  -3  -5 13663.9 814.969   1
  -8  -3  -6 941.720 239.838   1
  -8  -3  -6 1670.06 418.610   3
  -8   3  -6 1418.44 352.219   3
  -8  -3  -7 961.231 274.949   1
  -8  -3  -7 239.237 284.663   3
  -8   3  -7 587.531 245.332   3
  -8  -3  -8 11926.7 843.558   1
  -8  -3  -8 13070.3 1077.73   3
  -8   3  -8 10967.6 905.256   3
  -8  -3  -9 10404.8 822.083   1
  -8  -3  -9 10501.3 982.838   3
  -8   3  -9 10274.0 896.780   3
  -8   3 -10 4128.08 629.302   2
  -8  -3 -10 3831.57 531.475   1
  -8  -3 -10 3366.41 601.454   3
  -8   3 -10 3888.79 549.962   3
  -8  -3 -11 6135.77 684.342   1
  -8  -3 -11 7526.10 875.783   3
  -8   3 -11 7879.80 781.599   3
  -8   3 -11 7815.06 850.047   2
  -8   3 -12 1146.67 369.002   2
  -8  -3 -12 645.764 251.250   1
  -8   3 -12 983.112 319.179   3
  -8  -3 -13 2954.25 513.691   1
  -8   3 -13 2043.12 494.907   2
  -8  -3 -14 731.797 320.650   1
  -8   3 -14 611.166 338.549   2
   8   4 -19 192.938 345.659   2
  -8   4  19 302.463 217.124   3
   8   4 -18 7385.83 918.093   2
  -8   4  18 7727.96 905.530   3
   8   4 -17 1013.87 408.676   2
  -8   4  17 1437.08 431.579   3
   8   4 -16 18518.8 1399.90   2
  -8   4  16 15202.4 1239.12   3
   8   4 -15-190.688 287.158   2
  -8   4  15-231.019 268.937   3
   8   4 -14 2833.57 576.833   2
  -8   4  14 3115.32 571.796   3
   8   4 -13 27969.7 1660.60   2
  -8  -4  13 25816.0 1301.66   3
  -8   4  13 28822.6 1630.23   3
   8   4 -12-245.261 334.059   2
  -8  -4  12 120.950 198.651   3
  -8   4  12 106.697 256.166   3
   8   4 -11 516.989 274.351   2
  -8  -4  11 230.683 202.899   3
  -8   4  11 618.286 209.244   3
   8   4 -10 28517.1 1581.37   2
  -8  -4  10 25781.7 1315.37   3
  -8   4  10 26504.7 1515.18   3
   8   4  -9 4553.72 633.828   2
  -8  -4   9 4691.32 557.924   3
  -8   4   9 5141.30 674.574   3
  -8  -4   8 18255.4 1122.73   3
  -8   4   8 18465.0 1232.96   3
  -8  -4   7 1704.69 384.857   3
  -8   4   7 1256.94 381.717   3
  -8  -4   6 6318.14 653.410   3
  -8   4   6 6121.24 707.762   3
  -8  -4   5 1572.63 364.109   3
  -8   4   5 2443.67 489.720   3
  -8  -4   4 34733.9 1578.64   3
  -8   4   4 37399.2 1717.11   3
  -8  -4   3 91.3172 239.791   3
  -8   4   3 123.739 232.319   3
  -8  -4   2 30413.4 1501.11   3
  -8   4   2 31277.3 1543.08   3
  -8  -4   1 749.280 315.547   3
  -8   4   1 1202.98 341.350   3
  -8  -4   1 882.425 190.248   1
  -8  -4   0 7586.41 769.909   3
  -8  -4   0 7298.53 523.737   1
  -8   4   0 8160.18 786.065   3
  -8  -4  -1 6820.52 522.615   1
  -8  -4  -1 5556.47 676.208   3
  -8   4  -1 7353.63 740.374   3
  -8  -4  -2 10116.1 664.695   1
  -8  -4  -2 12442.1 994.205   3
  -8   4  -2 12109.4 944.477   3
  -8  -4  -3 2891.56 374.217   1
  -8  -4  -3 3370.27 551.388   3
  -8   4  -3 2195.63 397.750   3
  -8  -4  -4 734.114 220.952   1
  -8  -4  -4 1418.63 436.860   3
  -8   4  -4 1002.03 307.024   3
  -8  -4  -5 8139.15 842.021   3
  -8   4  -5 7951.38 769.288   3
  -8  -4  -5 8133.19 662.805   1
  -8  -4  -6 6004.75 751.041   3
  -8   4  -6 7332.55 743.287   3
  -8  -4  -6 6760.91 614.521   1
  -8  -4  -7-340.783 251.884   1
  -8  -4  -7 579.569 332.145   3
  -8   4  -7 207.307 204.963   3
  -8  -4  -8 851.683 269.869   1
  -8  -4  -8 1195.38 402.370   3
  -8   4  -8 752.214 269.871   3
  -8   4  -9-636.140 406.508   2
  -8  -4  -9 68.0930 204.892   1
  -8  -4  -9-289.924 361.267   3
  -8   4  -9-41.9296 173.602   3
  -8   4 -10 38.5723 251.479   2
  -8  -4 -10 126.497 219.063   1
  -8  -4 -10 382.446 341.593   3
  -8   4 -10 197.522 256.076   3
  -8   4 -11-429.246 273.369   2
  -8  -4 -11 363.003 236.975   1
  -8   4 -12 1918.94 440.154   2
  -8  -4 -12 2451.74 472.703   1
  -8  -4 -13 1401.13 397.239   1
  -8   4 -13 1162.85 386.111   2
  -8   5  18 5389.14 800.126   3
   8   5 -18 6475.81 892.758   2
  -8   5  17 3711.00 678.063   3
   8   5 -17 2969.48 614.811   2
   8   5 -16 11819.8 1171.89   2
  -8   5  16 11870.4 1115.94   3
  -8   5  15 2389.89 529.037   3
   8   5 -15 2044.83 537.805   2
   8   5 -14 10506.9 1041.37   2
  -8   5  14 10722.9 1039.15   3
   8   5 -13 13426.2 1169.86   2
  -8   5  13 14226.4 1165.00   3
   8   5 -12 3771.56 627.071   2
  -8  -5  12 3164.79 451.552   3
  -8   5  12 3459.92 619.333   3
   8   5 -11 703.455 265.817   2
  -8  -5  11 464.130 222.964   3
  -8   5  11 365.105 291.582   3
   8   5 -10-270.118 281.875   2
  -8  -5  10 227.089 220.821   3
  -8   5  10 301.511 297.417   3
   8   5  -9 984.021 330.618   2
  -8  -5   9 1241.24 300.327   3
  -8   5   9 1078.12 354.491   3
   8   5  -8 3683.93 582.019   2
  -8  -5   8 3482.35 498.505   3
  -8   5   8 4514.93 643.597   3
   8   5  -7 7263.33 764.633   2
  -8  -5   7 6564.75 657.286   3
  -8   5   7 6894.43 780.231   3
  -8  -5   6 1053.02 316.885   3
  -8   5   6 567.274 309.616   3
  -8  -5   5 24270.9 1313.24   3
  -8   5   5 25326.2 1446.27   3
  -8  -5   4 2061.18 399.339   3
  -8   5   4 2208.95 436.630   3
  -8  -5   3 9576.67 832.059   3
  -8   5   3 8459.62 815.473   3
  -8  -5   2 32323.3 1243.81   1
  -8  -5   2 31770.1 1572.51   3
  -8   5   2 34672.5 1646.62   3
  -8  -5   1 10338.1 881.495   3
  -8   5   1 9017.57 817.268   3
  -8  -5   1 9137.19 640.016   1
  -8  -5   0 931.532 222.770   1
  -8  -5   0 1441.78 407.107   3
  -8   5   0 1557.23 410.321   3
  -8  -5  -1 2989.47 388.344   1
  -8  -5  -1 2735.77 511.901   3
  -8   5  -1 3215.49 508.808   3
  -8  -5  -2 15001.6 881.055   1
  -8  -5  -2 14368.9 1101.26   3
  -8   5  -2 16171.3 1116.65   3
  -8  -5  -3 11872.4 802.749   1
  -8  -5  -3 12883.2 1059.10   3
  -8   5  -3 13996.5 1006.96   3
  -8  -5  -4 1067.50 272.596   1
  -8  -5  -4 1479.00 446.361   3
  -8   5  -4 1255.55 342.190   3
  -8  -5  -5 18663.1 1294.61   3
  -8   5  -5 19971.5 1217.90   3
  -8  -5  -5 20658.0 1117.57   1
  -8  -5  -6 6172.84 739.952   3
  -8   5  -6 6322.79 701.112   3
  -8  -5  -6 5604.39 597.522   1
  -8  -5  -7-28.5292 282.851   3
  -8  -5  -7 280.853 191.681   1
  -8   5  -7 2.82069 183.141   3
  -8   5  -8 1937.81 466.275   2
  -8  -5  -8 2269.30 520.521   3
  -8  -5  -8 1011.90 283.307   1
  -8   5  -8 1839.77 424.579   3
  -8   5  -9 14779.6 1049.04   3
  -8  -5  -9 15397.3 1077.51   1
  -8   5  -9 15584.1 1232.35   2
  -8   5 -10 768.103 359.083   2
  -8  -5 -10 1748.30 409.435   1
  -8   5 -11 81.8309 274.895   2
  -8  -5 -11-59.1606 224.652   1
  -8  -5 -12 78.0366 258.588   1
  -8   5 -12-208.213 299.596   2
  -8  -5 -13 1923.38 479.585   1
  -8   5 -13 1844.96 448.509   2
  -8   6  17 1456.21 433.335   3
   8   6 -17 1757.03 488.107   2
  -8   6  16-20.2026 330.740   3
   8   6 -16-283.844 397.623   2
  -8   6  15 419.611 299.088   3
   8   6 -15-18.0833 274.433   2
  -8   6  14 4573.14 727.360   3
   8   6 -14 3679.13 682.451   2
   8   6 -13 10340.2 1020.57   2
  -8   6  13 9745.41 998.174   3
  -8   6  12 125.171 238.771   3
   8   6 -12 251.743 326.470   2
   8   6 -11-40.0665 283.196   2
  -8  -6  11 563.334 241.642   3
  -8   6  11 313.564 290.077   3
   8   6 -10 40.8336 261.340   2
  -8  -6  10-5.19462 187.818   3
  -8   6  10-101.154 309.526   3
   8   6  -9 1535.02 426.631   2
  -8  -6   9 1423.61 319.514   3
  -8   6   9 987.173 330.921   3
   8   6  -8 3372.95 583.479   2
  -8  -6   8 3239.35 476.152   3
  -8   6   8 3061.95 556.014   3
   8   6  -7 6523.43 743.460   2
  -8  -6   7 5888.08 647.395   3
  -8   6   7 5227.14 685.239   3
   8   6  -6 104.498 245.727   2
  -8  -6   6 167.663 196.015   3
  -8   6   6-173.448 278.021   3
  -8  -6   5 34333.9 1602.07   3
  -8   6   5 36810.1 1793.37   3
  -8  -6   4 3752.92 543.250   3
  -8   6   4 4005.67 597.459   3
  -8  -6   3 15567.9 1095.19   3
  -8   6   3 18424.1 1215.83   3
  -8  -6   2 16.4942 144.073   1
  -8  -6   2-383.284 300.903   3
  -8   6   2-22.7065 206.098   3
  -8  -6   1 15406.1 1106.60   3
  -8   6   1 15253.7 1098.19   3
  -8  -6   1 14420.1 876.708   1
  -8  -6   0-21.9792 178.436   1
  -8  -6   0-58.4563 244.681   3
  -8   6   0 186.799 227.340   3
  -8  -6  -1 1561.29 318.759   1
  -8  -6  -1 1723.75 419.265   3
  -8   6  -1 1439.67 359.738   3
  -8  -6  -2 3751.16 585.552   3
  -8   6  -2 4186.88 572.042   3
  -8  -6  -2 3581.55 452.767   1
  -8  -6  -3 6768.90 781.938   3
  -8  -6  -3 4120.41 510.271   1
  -8   6  -3 5424.05 651.830   3
  -8  -6  -4 16747.1 1033.92   1
  -8  -6  -4 16998.4 1259.95   3
  -8   6  -4 18941.9 1200.84   3
  -8  -6  -5 9698.36 810.412   1
  -8  -6  -5 10442.7 975.310   3
  -8   6  -5 11457.6 924.485   3
  -8  -6  -6 77.2649 173.429   1
  -8  -6  -6-77.7571 292.991   3
  -8   6  -6 637.283 260.582   3
  -8   6  -7 4355.24 686.147   2
  -8   6  -7 3125.30 501.755   3
  -8  -6  -7 3598.48 530.453   1
  -8   6  -8-105.055 245.677   2
  -8  -6  -8-459.564 282.877   1
  -8   6  -9 3088.06 596.040   2
  -8  -6  -9 3129.50 516.004   1
  -8   6 -10-67.0161 308.394   2
  -8  -6 -10-45.7951 222.045   1
  -8  -6 -11 820.370 333.932   1
  -8   6 -11 563.350 384.403   2
  -8  -6 -12 521.910 323.758   1
  -8   6 -12 127.775 286.700   2
  -8   7  16 987.868 413.897   3
   8   7 -16 2535.93 591.121   2
  -8   7  15-44.8128 259.528   3
   8   7 -15 161.120 301.471   2
  -8   7  14 1590.15 472.377   3
   8   7 -14 3289.79 669.036   2
  -8   7  13 56.9745 266.129   3
   8   7 -13-10.5314 317.300   2
  -8   7  12 6380.17 826.020   3
   8   7 -12 6405.97 830.641   2
  -8   7  11 1951.97 520.900   3
   8   7 -11 2338.88 528.552   2
   8   7 -10-209.778 368.738   2
  -8   7  10-220.964 320.058   3
   8   7  -9 769.984 361.916   2
  -8  -7   9 678.477 271.401   3
  -8   7   9 1292.71 431.691   3
   8   7  -8 2939.35 544.228   2
  -8  -7   8 3071.60 459.321   3
  -8   7   8 2898.74 561.966   3
   8   7  -7-29.2612 243.338   2
  -8  -7   7 176.927 256.145   3
  -8   7   7 253.500 314.367   3
   8   7  -6 2861.86 501.666   2
  -8  -7   6 2200.01 413.716   3
  -8   7   6 2292.54 492.306   3
   8   7  -5 24939.9 1422.44   2
  -8  -7   5 21680.6 1266.39   3
  -8   7   5 22974.3 1439.95   3
  -8  -7   4 7982.99 772.607   3
  -8   7   4 9048.25 908.664   3
  -8  -7   3-252.969 212.470   1
  -8  -7   3 33.8196 265.702   3
  -8   7   3 55.6514 207.241   3
  -8  -7   2 8143.23 709.592   1
  -8  -7   2 7750.53 798.769   3
  -8   7   2 10803.3 958.203   3
  -8  -7   1 2997.50 435.719   1
  -8  -7   1 2862.40 515.387   3
  -8   7   1 4154.28 613.116   3
  -8  -7   0 10936.1 949.131   3
  -8   7   0 11279.4 953.675   3
  -8  -7   0 10323.3 801.411   1
  -8  -7  -1 1006.46 293.436   1
  -8  -7  -1 750.066 314.164   3
  -8   7  -1 983.569 270.810   3
  -8  -7  -2 327.069 243.474   1
  -8  -7  -2 38.8540 280.960   3
  -8   7  -2 88.7604 246.298   3
  -8  -7  -3 121.558 216.856   3
  -8   7  -3 645.710 304.128   3
  -8  -7  -3 267.466 233.286   1
  -8  -7  -4 17226.8 1128.42   1
  -8  -7  -4 19174.5 1352.95   3
  -8   7  -4 20200.6 1268.67   3
  -8   7  -5-173.553 265.531   2
  -8  -7  -5-166.842 252.878   1
  -8   7  -5-132.403 212.278   3
  -8   7  -6 1606.70 464.340   2
  -8  -7  -6 852.800 290.765   1
  -8   7  -6 1349.54 361.395   3
  -8   7  -7 123.249 259.558   2
  -8  -7  -7 538.956 249.939   1
  -8   7  -8-269.728 298.292   2
  -8  -7  -8-251.490 264.432   1
  -8   7  -9 3375.06 643.010   2
  -8  -7  -9 3118.72 550.213   1
  -8   7 -10 10292.4 1082.40   2
  -8  -7 -10 9018.82 911.228   1
  -8   8  14 4232.41 719.894   3
   8   8 -14 4470.32 740.831   2
  -8   8  13 938.189 419.493   3
   8   8 -13 1205.33 472.172   2
  -8   8  12 5337.76 803.192   3
   8   8 -12 5474.77 772.866   2
  -8   8  11 1096.10 427.023   3
   8   8 -11 1276.84 426.724   2
   8   8 -10 11056.2 1064.50   2
  -8   8  10 9349.20 1016.85   3
   8   8  -9 5540.38 767.460   2
  -8   8   9 6999.18 873.857   3
   8   8  -8 8694.89 913.061   2
  -8   8   8 9356.50 969.739   3
   8   8  -7-33.5574 253.304   2
  -8  -8   7 516.167 271.269   3
  -8   8   7 191.810 226.945   3
   8   8  -6 1367.23 368.418   2
  -8  -8   6 858.414 285.209   3
  -8   8   6 865.680 355.064   3
   8   8  -5 10555.1 948.138   2
  -8  -8   5 11168.3 913.677   3
  -8   8   5 10398.7 1003.09   3
  -8  -8   4 6636.75 707.279   3
  -8   8   4 6937.16 810.896   3
  -8  -8   3 435.610 270.350   3
  -8  -8   3 375.333 179.792   1
  -8  -8   2 315.213 184.948   1
  -8  -8   2-33.1096 257.858   3
  -8  -8   1 8229.33 757.371   1
  -8  -8   1 8345.36 843.242   3
  -8   8   1 6534.80 786.235   3
  -8  -8   0 3518.10 583.327   3
  -8   8   0 4098.66 592.060   3
  -8  -8   0 2825.01 469.559   1
  -8  -8  -1 656.946 302.127   1
  -8   8  -1 1160.58 366.865   3
  -8  -8  -2 19031.0 1200.70   1
  -8   8  -2 21011.3 1323.41   3
  -8  -8  -3 4562.38 599.676   1
  -8   8  -3 4610.38 628.224   3
  -8   8  -4 244.633 286.726   2
  -8   8  -4 632.438 285.490   3
  -8  -8  -4 847.991 313.713   1
  -8   8  -5 1426.73 437.819   2
  -8  -8  -5 843.023 351.097   1
  -8  -8  -6 11906.6 1013.12   1
  -8   8  -6 14030.4 1241.93   2
  -8   8  -7 1719.77 446.215   2
  -8  -8  -7 2245.43 472.931   1
  -8   8  -8 1196.50 442.091   2
  -8  -8  -8 747.019 328.215   1
  -8  -8  -9 916.355 366.802   1
  -8   8  -9 2926.48 621.618   2
  -8   9  12 1313.34 497.748   3
   8   9 -12 568.524 367.189   2
  -8   9  11 6245.60 877.375   3
   8   9 -11 6957.99 884.086   2
  -8   9  10 42.6865 263.024   3
   8   9 -10 141.966 243.060   2
  -8   9   9 3712.43 670.007   3
   8   9  -9 3688.05 631.972   2
   8   9  -8 2232.70 525.398   2
  -8   9   8 1142.37 402.253   3
   8   9  -7 1715.26 452.917   2
  -8   9   7 1603.00 461.990   3
   8   9  -6 20778.0 1382.77   2
  -8  -9   6 16356.4 1117.41   3
  -8   9   6 17633.7 1375.99   3
   8   9  -5 7752.42 832.165   2
  -8   9   5 9148.64 966.712   3
   8   9  -4-25.7289 276.671   2
  -8   9   4 665.934 371.394   3
  -8   9   3 127.678 222.112   3
  -8  -9   2 2229.78 430.697   1
  -8   9   2 2762.78 542.955   3
  -8  -9   1 2655.25 489.538   1
  -8   9   1 2358.92 481.770   3
  -8  -9   0 4485.95 614.477   1
  -8   9   0 3084.60 547.835   3
  -8  -9  -1 90.5034 172.399   1
  -8   9  -1 12.7816 200.252   3
  -8   9  -2 671.117 360.112   2
  -8  -9  -2-303.560 208.516   1
  -8   9  -2 195.852 185.755   3
  -8   9  -3 7765.55 903.425   2
  -8  -9  -3 7826.81 829.457   1
  -8   9  -3 9125.70 871.079   3
  -8  -9  -4 1000.34 324.459   1
  -8   9  -4 1011.55 403.495   2
  -8   9  -5 7819.16 949.471   2
  -8  -9  -5 6470.50 767.427   1
  -8   9  -6 448.397 277.741   2
  -8  -9  -6 176.649 265.990   1
  -8   9  -7 1439.65 459.314   2
  -8  -9  -7 981.119 311.888   1
  -8  10   9 1557.43 467.928   3
   8  10  -9 1883.63 519.256   2
   8  10  -8 260.346 250.606   2
  -8  10   8 13.3653 276.101   3
   8  10  -7 373.357 299.214   2
  -8  10   7 877.809 398.642   3
   8  10  -6 18575.3 1336.96   2
  -8  10   6 18308.1 1421.97   3
   8  10  -5 2026.72 449.851   2
  -8  10   5 1980.10 494.289   3
  -8  10   4 3946.10 676.348   3
  -8  10   3-261.552 346.393   3
  -8 -10   2-185.761 268.804   1
  -8  10   2-116.490 320.098   3
  -8 -10   1 2015.56 423.134   1
  -8  10   1 2335.42 514.999   3
  -8  10   0 909.703 424.518   2
  -8 -10   0 29.4052 223.020   1
  -8  10   0 534.345 268.464   3
  -8 -10  -1 2544.76 483.724   1
  -8  10  -1 2383.14 518.614   2
  -8  10  -1 2660.84 525.330   3
  -8  10  -2 3005.61 601.426   2
  -8 -10  -2 2053.97 460.386   1
  -8  10  -3 6786.79 879.203   2
  -8 -10  -3 5102.61 701.973   1
  -9   0  19 14987.8 1162.49   3
  -9   0  18 19.9150 196.714   3
  -9   0  17 3313.30 565.513   3
  -9   0  16 334.499 218.611   3
  -9   0  15 13397.4 1063.67   3
  -9   0  14 63.2380 189.642   3
  -9   0  13 2440.90 448.425   3
  -9   0  12 267.669 306.787   3
  -9   0  11 31354.8 1609.12   3
  -9   0  10 280.467 227.775   3
  -9   0   9 34237.4 1680.56   3
  -9   0   8-246.516 268.204   3
  -9   0   7 342.262 305.767   3
  -9   0   6-8.32066 257.700   3
  -9   0   5 9982.89 885.711   3
  -9   0   4-291.943 342.742   3
  -9   0   3 11626.8 959.652   3
  -9   0   2 315.602 296.897   3
  -9   0   1 80574.3 2728.97   3
  -9   0   0-192.284 288.229   3
  -9   0  -1 72400.0 2578.39   3
  -9   0  -2 535.380 285.016   3
  -9   0  -3 29390.0 1577.40   3
  -9   0  -4-221.118 276.998   3
  -9   0  -5 3380.89 550.295   3
  -9   0  -6 17.5534 240.735   3
  -9   0  -7 357.170 332.616   3
  -9   0  -8-231.573 309.029   3
  -9   0  -9 12885.2 1117.81   3
  -9   0 -10 91.9915 267.846   3
  -9   0 -11 49948.4 2113.26   2
  -9   0 -11 53410.3 2344.36   3
  -9   0 -12-57.6424 304.346   3
  -9   0 -13-1248.75 402.730   3
  -9   1  19-91.7006 246.242   3
  -9   1  18 964.872 352.245   3
  -9  -1  17 681.063 255.533   3
  -9   1  17 615.364 270.537   3
  -9  -1  16 610.190 296.405   3
  -9   1  16 592.712 285.964   3
  -9  -1  15 457.936 253.743   3
  -9   1  15 775.693 278.719   3
  -9  -1  14 1067.09 343.796   3
  -9   1  14 1073.44 382.874   3
  -9  -1  13 769.811 272.627   3
  -9   1  13 420.295 284.221   3
  -9  -1  12 11244.1 944.682   3
  -9   1  12 13026.6 1054.00   3
  -9  -1  11 2957.15 494.153   3
  -9   1  11 2492.41 476.782   3
  -9  -1  10 11562.0 948.023   3
  -9   1  10 12291.5 997.517   3
  -9  -1   9 2256.83 454.501   3
  -9   1   9 3642.23 563.621   3
  -9  -1   8 271.468 251.386   3
  -9   1   8 65.8947 225.364   3
  -9  -1   7 20138.2 1243.08   3
  -9   1   7 19129.1 1246.86   3
  -9  -1   6 6410.97 723.781   3
  -9   1   6 7998.71 803.684   3
  -9  -1   5 3429.91 524.433   3
  -9   1   5 4171.86 597.590   3
  -9  -1   4 1412.23 379.196   3
  -9   1   4 1189.32 403.162   3
  -9  -1   3 1727.96 418.089   3
  -9   1   3 1396.57 353.330   3
  -9  -1   2 995.953 334.984   3
  -9   1   2 416.401 271.512   3
  -9  -1   1 29197.4 1546.34   3
  -9   1   1 28718.1 1526.02   3
  -9  -1   0 19221.2 1256.11   3
  -9   1   0 16863.7 1168.27   3
  -9  -1  -1 63806.3 2412.61   3
  -9   1  -1 64925.4 2417.52   3
  -9  -1  -2 10528.3 938.318   3
  -9   1  -2 9066.26 868.486   3
  -9  -1  -3 2051.60 465.556   3
  -9   1  -3 1916.39 430.901   3
  -9  -1  -4 11713.9 1015.76   3
  -9   1  -4 12968.4 1052.23   3
  -9  -1  -5 407.699 260.376   3
  -9   1  -5 91.6891 246.101   3
  -9  -1  -6 349.240 325.193   3
  -9   1  -6-167.679 289.169   3
  -9  -1  -7 13191.2 1100.60   3
  -9   1  -7 12299.2 1034.42   3
  -9  -1  -8 8948.94 932.846   3
  -9   1  -8 7461.83 826.228   3
  -9  -1  -9 6330.49 800.138   3
  -9   1  -9 5386.41 705.231   3
  -9  -1 -10 3748.17 620.608   3
  -9   1 -10 4785.45 678.817   3
  -9   1 -11 894.157 329.352   2
  -9  -1 -11 1010.73 365.390   3
  -9   1 -11 1080.64 354.260   3
  -9   1 -12 1063.38 339.311   2
  -9  -1 -12 830.574 324.119   3
  -9   1 -12 1359.39 346.866   3
  -9   1 -13 5604.36 717.554   2
  -9  -1 -13 5116.76 739.861   3
  -9   1 -13 4763.69 677.401   3
  -9   2  19-135.690 209.884   3
  -9   2  18 1081.00 368.164   3
  -9   2  17-497.812 358.754   3
  -9  -2  16 6356.81 726.190   3
  -9   2  16 6404.63 793.575   3
  -9  -2  15 2002.94 390.741   3
  -9   2  15 3511.18 594.656   3
  -9  -2  14 922.877 316.749   3
  -9   2  14 411.833 302.565   3
  -9  -2  13 12127.9 965.806   3
  -9   2  13 11970.8 1022.64   3
  -9  -2  12 1872.10 418.594   3
  -9   2  12 1233.35 344.778   3
  -9  -2  11 295.342 194.243   3
  -9   2  11-249.864 297.679   3
  -9  -2  10 10382.5 884.670   3
  -9   2  10 10910.5 971.680   3
  -9  -2   9 4987.06 610.667   3
  -9   2   9 4646.19 621.422   3
  -9  -2   8 18826.6 1198.79   3
  -9   2   8 20251.0 1293.69   3
  -9  -2   7 1522.07 381.496   3
  -9   2   7 1039.99 397.261   3
  -9  -2   6 102.712 193.838   3
  -9   2   6 262.435 251.001   3
  -9  -2   5 787.902 312.373   3
  -9   2   5 1054.83 383.658   3
  -9  -2   4 69374.3 2484.45   3
  -9   2   4 69758.9 2535.68   3
  -9  -2   3 2233.35 454.766   3
  -9   2   3 2560.04 513.475   3
  -9   2   2 6936.41 768.773   3
  -9  -2   2 5838.75 674.505   3
  -9  -2   1 10421.0 917.821   3
  -9   2   1 11998.3 973.438   3
  -9  -2   0-285.189 228.371   3
  -9   2   0-87.3444 286.864   3
  -9  -2  -1 4463.82 621.187   3
  -9   2  -1 4732.43 637.390   3
  -9  -2  -2 2739.82 530.625   3
  -9   2  -2 2535.45 485.354   3
  -9  -2  -3 8410.19 846.517   3
  -9   2  -3 8976.67 858.106   3
  -9  -2  -4 34.7499 261.379   3
  -9   2  -4 339.191 263.220   3
  -9  -2  -5 672.603 353.263   3
  -9   2  -5 269.982 244.243   3
  -9  -2  -6 28098.4 1627.65   3
  -9   2  -6 28366.2 1566.10   3
  -9  -2  -7 627.135 323.858   3
  -9   2  -7 215.445 271.529   3
  -9  -2  -8 5539.92 743.155   3
  -9   2  -8 6421.48 765.676   3
  -9  -2  -9 2896.76 566.871   3
  -9   2  -9 2071.11 461.574   3
  -9  -2 -10 2546.26 552.894   3
  -9   2 -10 3418.95 578.261   3
  -9   2 -11 1904.92 471.548   2
  -9  -2 -11 2950.79 579.675   3
  -9   2 -11 2939.95 549.330   3
  -9   2 -12 8895.91 908.685   3
  -9  -2 -12 8422.71 958.019   3
  -9   2 -12 9937.14 966.507   2
   9   3 -18 3521.55 683.852   2
  -9   3  18 4659.78 702.337   3
   9   3 -17 836.780 333.252   2
  -9   3  17 1352.85 427.045   3
   9   3 -16 1098.47 357.854   2
  -9   3  16 703.325 352.887   3
  -9  -3  15 1082.72 306.244   3
  -9   3  15 807.076 344.806   3
  -9  -3  14 437.948 246.472   3
  -9   3  14 1115.38 354.306   3
  -9  -3  13 4205.19 565.822   3
  -9   3  13 4773.58 692.245   3
  -9  -3  12 9680.47 849.262   3
  -9   3  12 12512.5 1065.77   3
  -9  -3  11 2732.07 456.225   3
  -9   3  11 3244.87 560.574   3
  -9  -3  10 788.685 305.693   3
  -9   3  10 455.886 276.059   3
  -9  -3   9 27717.1 1468.29   3
  -9   3   9 29410.6 1612.38   3
  -9  -3   8 10694.4 903.301   3
  -9   3   8 10264.7 940.198   3
  -9  -3   7 25449.3 1414.59   3
  -9   3   7 23890.0 1440.36   3
  -9  -3   6-99.7521 249.064   3
  -9   3   6 372.753 264.900   3
  -9  -3   5 10999.4 929.602   3
  -9   3   5 8218.72 828.740   3
  -9  -3   4 2725.98 477.057   3
  -9   3   4 3578.95 589.208   3
  -9  -3   3 1990.04 455.354   3
  -9   3   3 1128.45 390.204   3
  -9  -3   2-28.6252 244.272   3
  -9   3   2 761.843 328.003   3
  -9  -3   1 5399.29 679.226   3
  -9   3   1 5328.36 688.709   3
  -9  -3   0 2603.08 500.593   3
  -9   3   0 2058.02 422.518   3
  -9  -3  -1 4718.65 638.762   3
  -9   3  -1 4628.09 597.075   3
  -9  -3  -2 555.603 283.123   3
  -9   3  -2 864.992 323.413   3
  -9  -3  -3 805.113 309.474   3
  -9   3  -3 1025.10 340.392   3
  -9  -3  -4 9982.13 955.079   3
  -9   3  -4 8445.34 829.710   3
  -9  -3  -5 1257.48 398.492   3
  -9   3  -5 971.290 355.806   3
  -9  -3  -6 904.677 400.784   3
  -9   3  -6 265.053 215.262   3
  -9  -3  -7 1394.65 427.432   3
  -9   3  -7 1306.38 381.540   3
  -9  -3  -8 10953.9 1045.88   3
  -9   3  -8 8829.85 876.627   3
  -9  -3  -9 5556.07 778.717   3
  -9   3  -9 5286.83 681.813   3
  -9  -3 -10 17079.7 1347.46   3
  -9   3 -10 15841.0 1197.45   3
  -9   3 -10 15793.1 1247.90   2
  -9   3 -11 138.445 251.954   2
  -9  -3 -11 189.050 270.095   3
  -9   3 -11 220.624 268.269   3
  -9   3 -12 887.643 386.693   2
   9   4 -17 5666.50 842.944   2
  -9   4  17 6081.98 808.010   3
   9   4 -16 72.4020 311.781   2
  -9   4  16 507.376 309.957   3
   9   4 -15 648.502 345.597   2
  -9   4  15 1129.90 404.797   3
   9   4 -14-279.138 362.637   2
  -9   4  14 695.797 302.207   3
   9   4 -13 6993.12 864.384   2
  -9  -4  13 6498.42 687.000   3
  -9   4  13 5203.56 741.954   3
  -9  -4  12 2656.56 446.046   3
  -9   4  12 3067.55 572.371   3
  -9  -4  11 11712.4 932.256   3
  -9   4  11 11255.6 1031.53   3
  -9  -4  10 112.723 174.601   3
  -9   4  10 148.776 243.910   3
  -9  -4   9 621.978 281.931   3
  -9   4   9 551.403 319.518   3
  -9  -4   8 1138.12 337.077   3
  -9   4   8 1599.61 439.098   3
  -9  -4   7 1560.60 389.659   3
  -9   4   7 1256.47 394.311   3
  -9  -4   6 1232.48 345.527   3
  -9   4   6 1355.88 421.836   3
  -9  -4   5 5123.08 631.260   3
  -9   4   5 6106.16 735.150   3
  -9  -4   4-142.657 284.550   3
  -9   4   4 83.7244 249.507   3
  -9  -4   3 3114.88 534.533   3
  -9   4   3 2493.05 486.390   3
  -9  -4   2 7346.59 777.273   3
  -9   4   2 8525.38 868.360   3
  -9  -4   1 16730.4 1188.84   3
  -9   4   1 16843.5 1190.46   3
  -9  -4   0 298.900 273.131   3
  -9   4   0 27.8636 235.047   3
  -9  -4  -1 6660.18 791.361   3
  -9   4  -1 7755.46 822.914   3
  -9  -4  -2 6796.22 788.708   3
  -9   4  -2 7580.58 792.065   3
  -9  -4  -3 684.362 338.395   3
  -9   4  -3 731.346 274.749   3
  -9  -4  -4 4463.54 678.238   3
  -9   4  -4 3940.82 589.217   3
  -9  -4  -5 19060.5 1367.21   3
  -9   4  -5 19472.9 1281.22   3
  -9  -4  -6 7.48428 258.958   3
  -9   4  -6-139.624 226.171   3
  -9  -4  -7 11920.4 1104.95   3
  -9   4  -7 12630.1 1040.67   3
  -9  -4  -8 2374.02 548.885   3
  -9   4  -8 2489.39 499.493   3
  -9   4  -9 303.422 278.773   2
  -9  -4  -9 452.207 248.340   3
  -9   4  -9 647.786 279.486   3
  -9   4 -10 2192.60 512.664   2
  -9  -4 -10 1941.57 506.437   3
  -9   4 -10 1797.90 452.681   3
  -9   4 -11 3520.97 640.097   2
   9   5 -17 862.908 387.663   2
  -9   5  17 1154.14 436.957   3
   9   5 -16 347.655 312.030   2
  -9   5  16 394.956 337.332   3
   9   5 -15 6963.52 893.944   2
  -9   5  15 7180.06 900.743   3
   9   5 -14 50.4249 313.170   2
  -9   5  14 746.566 394.560   3
   9   5 -13 2286.31 538.760   2
  -9   5  13 3436.52 639.339   3
   9   5 -12 1488.29 406.863   2
  -9  -5  12 1029.99 325.711   3
  -9   5  12 1249.61 423.203   3
   9   5 -11 1776.53 456.381   2
  -9  -5  11 1923.85 387.149   3
  -9   5  11 1244.37 387.994   3
  -9  -5  10 1724.33 373.630   3
  -9   5  10 925.739 368.263   3
  -9  -5   9 909.141 270.553   3
  -9   5   9 1667.56 466.251   3
  -9  -5   8 919.521 305.132   3
  -9   5   8 957.628 332.772   3
  -9  -5   7 10345.8 893.456   3
  -9   5   7 11063.8 1015.02   3
  -9  -5   6 22103.6 1325.38   3
  -9   5   6 24648.3 1502.43   3
  -9  -5   5 896.247 309.450   3
  -9   5   5 1303.62 373.459   3
  -9  -5   4 1728.17 390.468   3
  -9   5   4 2786.80 517.260   3
  -9  -5   3-114.824 220.796   3
  -9   5   3 188.769 239.527   3
  -9  -5   2 7511.74 796.083   3
  -9   5   2 7020.21 787.040   3
  -9  -5   1 391.701 338.554   3
  -9   5   1 36.7335 220.093   3
  -9  -5   0 20818.7 1371.66   3
  -9   5   0 18519.7 1271.04   3
  -9  -5  -1 1000.43 390.786   3
  -9   5  -1 761.870 314.931   3
  -9  -5  -2 16506.1 1239.74   3
  -9   5  -2 19094.0 1277.97   3
  -9  -5  -3 66.4780 271.098   3
  -9   5  -3 6.90047 232.855   3
  -9  -5  -4 8896.47 945.201   3
  -9   5  -4 9561.91 895.303   3
  -9  -5  -5 404.265 309.440   3
  -9   5  -5 121.770 227.775   3
  -9  -5  -6 348.806 242.129   3
  -9   5  -6 192.815 195.098   3
  -9  -5  -7 6388.87 826.824   3
  -9   5  -7 5616.39 697.012   3
  -9   5  -8 71.4709 256.763   2
  -9  -5  -8 600.532 355.734   3
  -9   5  -8 164.885 264.748   3
  -9   5  -9 1187.21 371.057   2
  -9  -5  -9 2259.57 572.503   3
  -9   5 -10 4806.19 724.403   2
   9   6 -15 3204.94 626.852   2
  -9   6  15 3211.46 639.184   3
   9   6 -14 1857.53 524.420   2
  -9   6  14 363.768 313.749   3
   9   6 -13 15653.0 1317.58   2
  -9   6  13 13391.5 1224.09   3
   9   6 -12-277.517 348.583   2
  -9   6  12 648.846 366.468   3
   9   6 -11 1357.34 340.201   2
  -9   6  11 1862.03 464.830   3
   9   6 -10 794.800 338.793   2
  -9  -6  10 763.882 278.636   3
  -9   6  10 1158.73 457.226   3
   9   6  -9 2684.47 561.183   2
  -9  -6   9 2012.16 413.411   3
  -9   6   9 2625.95 520.612   3
  -9  -6   8 3518.74 516.633   3
  -9   6   8 5031.02 697.100   3
  -9  -6   7 203.697 237.564   3
  -9   6   7-2.48495 278.106   3
  -9  -6   6-200.048 260.026   3
  -9   6   6 490.741 287.507   3
  -9  -6   5 1120.50 342.395   3
  -9   6   5 839.592 343.152   3
  -9  -6   4 23176.7 1402.00   3
  -9   6   4 22937.7 1465.61   3
  -9  -6   3 16278.8 1177.61   3
  -9   6   3 15011.5 1177.92   3
  -9  -6   2 4427.94 660.091   3
  -9   6   2 5337.54 704.448   3
  -9  -6   1 2368.41 493.856   3
  -9   6   1 2516.32 520.102   3
  -9  -6   0 4304.20 654.472   3
  -9   6   0 5761.32 715.298   3
  -9  -6  -1 254.048 299.260   3
  -9   6  -1 173.515 207.376   3
  -9  -6  -2 11989.7 1099.09   3
  -9   6  -2 13801.3 1097.99   3
  -9  -6  -3 444.514 287.406   3
  -9   6  -3 620.253 304.764   3
  -9  -6  -4 926.474 429.648   3
  -9   6  -4 275.913 226.371   3
  -9  -6  -5 924.314 365.939   3
  -9   6  -5 42.0628 205.270   3
  -9  -6  -6 2623.32 568.903   3
  -9   6  -6 3939.51 601.082   3
  -9   6  -7 1438.42 380.522   2
  -9  -6  -7 606.907 366.386   3
  -9   6  -7 1015.44 331.319   3
  -9   6  -8 2732.83 563.011   2
  -9   6  -9 2607.64 583.709   2
   9   7 -14 6376.62 876.552   2
  -9   7  14 5091.78 791.457   3
   9   7 -13 721.649 351.184   2
  -9   7  13 990.886 388.957   3
   9   7 -12 422.933 329.539   2
  -9   7  12 1256.38 454.305   3
   9   7 -11 8411.47 1002.35   2
  -9   7  11 6374.56 865.943   3
   9   7 -10 996.550 369.767   2
  -9   7  10 1670.97 480.046   3
   9   7  -9 9186.01 957.299   2
  -9  -7   9 7826.38 775.222   3
  -9   7   9 7551.75 923.706   3
  -9  -7   8 116.476 179.629   3
  -9   7   8 469.020 336.977   3
  -9  -7   7 1336.62 302.552   3
  -9   7   7 654.595 362.237   3
  -9  -7   6 8027.88 809.160   3
  -9   7   6 8548.58 946.962   3
  -9  -7   5 1907.24 446.775   3
  -9   7   5 2041.30 483.469   3
  -9  -7   4 1304.10 401.953   3
  -9   7   4 875.007 318.940   3
  -9  -7   3 661.904 306.358   3
  -9   7   3 1057.78 360.512   3
  -9  -7   2 6409.36 781.395   3
  -9   7   2 5803.39 753.285   3
  -9  -7   1 2152.05 494.177   3
  -9   7   1 1903.06 473.467   3
  -9  -7   0 2330.63 519.446   3
  -9   7   0 2306.57 481.528   3
  -9  -7  -1 11046.6 1039.43   3
  -9   7  -1 14455.1 1154.93   3
  -9  -7  -2 1037.88 419.812   3
  -9   7  -2-122.244 199.358   3
  -9  -7  -3 5273.50 709.647   3
  -9   7  -3 5442.25 705.858   3
  -9  -7  -4 10467.5 1066.83   3
  -9   7  -4 9438.18 913.110   3
  -9  -7  -5 880.735 413.994   3
  -9   7  -5 580.429 276.684   3
  -9   7  -6-81.8696 256.492   2
  -9   7  -7 13438.1 1243.61   2
  -9   7  -8-261.191 378.430   2
   9   8 -12 3542.93 688.887   2
  -9   8  12 4870.52 802.751   3
   9   8 -11 5696.90 818.925   2
  -9   8  11 5083.59 791.139   3
   9   8 -10 3223.17 617.368   2
  -9   8  10 5622.43 831.945   3
   9   8  -9 5917.69 815.707   2
  -9   8   9 5528.78 808.310   3
   9   8  -8 2494.45 544.477   2
  -9   8   8 1799.55 477.599   3
  -9  -8   7 500.524 312.027   3
  -9   8   7 87.0839 264.156   3
  -9  -8   6-31.6121 206.062   3
  -9   8   6 104.325 259.658   3
  -9  -8   5 12276.2 1023.29   3
  -9   8   5 14422.5 1224.78   3
  -9  -8   4 5012.97 680.782   3
  -9   8   4 5715.64 781.750   3
  -9  -8   3 686.893 331.133   3
  -9   8   3 744.106 335.095   3
  -9  -8   2 3033.41 575.362   3
  -9   8   2 2363.12 514.430   3
  -9  -8   1 9608.87 963.612   3
  -9   8   1 9549.30 968.024   3
  -9  -8   0 10175.1 1010.73   3
  -9   8   0 8513.04 906.299   3
  -9  -8  -1 1307.15 442.253   3
  -9   8  -1 1386.21 380.847   3
  -9  -8  -2-63.2766 253.919   3
  -9   8  -2 554.621 273.805   3
  -9   8  -3 3026.66 519.142   3
  -9   8  -4 7315.68 934.434   2
  -9   8  -4 5835.32 734.179   3
  -9   8  -5 6513.59 876.185   2
  -9   8  -6 4020.29 725.078   2
   9   9  -9-158.716 302.070   2
  -9   9   9 218.110 301.063   3
   9   9  -8 444.836 251.097   2
  -9   9   8 341.591 305.336   3
   9   9  -7 1491.11 412.301   2
  -9   9   7 1455.03 478.469   3
  -9  -9   6 5362.94 683.827   3
  -9   9   6 5432.87 799.087   3
  -9  -9   5 4749.51 657.203   3
  -9   9   5 4787.32 746.519   3
  -9  -9   4 2445.54 495.079   3
  -9   9   4 1702.53 493.588   3
  -9  -9   3 4661.81 659.017   3
  -9   9   3 3526.81 605.733   3
  -9   9   2 2669.21 554.924   3
  -9   9   1 7826.87 882.484   3
  -9   9   0 18665.7 1355.92   3
  -9   9  -1 1387.82 410.194   3
  -9   9  -2 4029.31 637.781   3
  -9   9  -3 9091.43 1053.41   2
 -10   0  17 59.4302 226.590   3
 -10   0  16 2661.72 555.148   3
 -10   0  15 484.409 289.238   3
 -10   0  14 255.284 298.790   3
 -10   0  13 221.727 253.476   3
 -10   0  12 428.127 282.445   3
 -10   0  11 211.878 256.788   3
 -10   0  10 1542.21 411.132   3
 -10   0   9 194.569 274.770   3
 -10   0   8 56704.1 2332.70   3
 -10   0   7-123.904 287.115   3
 -10   0   6 28089.9 1587.26   3
 -10   0   5-681.316 380.430   3
 -10   0   4 202.015 269.492   3
 -10   0   3-77.4382 279.745   3
 -10   0   2 8416.56 878.985   3
 -10   0   1-186.037 257.570   3
 -10   0   0 23759.6 1475.80   3
 -10   0  -1 279.348 249.038   3
 -10   0  -2 33862.6 1805.42   3
 -10   0  -3-234.005 289.365   3
 -10   0  -4 3328.79 583.184   3
 -10   0  -5-107.617 304.985   3
 -10   0  -6-393.230 314.640   3
 -10   0  -7 153.812 347.565   3
 -10   0  -8 8054.78 908.409   3
 -10   0  -9 759.857 411.441   3
 -10   0 -10 1300.17 352.158   3
 -10  -1  17 381.850 216.929   3
 -10   1  17-314.690 265.794   3
 -10  -1  16 2544.06 510.531   3
 -10   1  16 2022.27 479.871   3
 -10  -1  15 82.7236 207.913   3
 -10   1  15-272.282 243.664   3
 -10  -1  14 1003.13 332.711   3
 -10   1  14 328.134 226.109   3
 -10  -1  13 1611.34 398.707   3
 -10   1  13 1708.47 459.456   3
 -10  -1  12 2083.96 451.228   3
 -10   1  12 2211.80 497.229   3
 -10  -1  11 522.136 245.523   3
 -10   1  11 311.062 241.282   3
 -10  -1  10-112.777 233.935   3
 -10   1  10 223.011 262.778   3
 -10  -1   9 323.192 287.340   3
 -10   1   9 1047.71 361.696   3
 -10  -1   8 39406.0 1886.33   3
 -10   1   8 41870.5 1992.77   3
 -10  -1   7 6061.66 731.644   3
 -10   1   7 5305.04 728.236   3
 -10  -1   6 1408.53 382.296   3
 -10   1   6 2185.36 492.148   3
 -10  -1   5 3574.44 583.393   3
 -10   1   5 2988.74 553.417   3
 -10  -1   4 10535.0 962.564   3
 -10   1   4 10391.5 959.015   3
 -10  -1   3 3490.72 576.691   3
 -10   1   3 2111.81 487.583   3
 -10  -1   2 4633.45 672.963   3
 -10   1   2 4862.83 694.986   3
 -10  -1   1 14572.2 1159.12   3
 -10   1   1 15195.5 1173.90   3
 -10  -1   0 1849.74 436.347   3
 -10   1   0 1875.23 460.047   3
 -10  -1  -1 395.199 303.133   3
 -10   1  -1 598.337 341.418   3
 -10   1  -2 8333.47 893.835   3
 -10  -1  -2 6793.80 820.732   3
 -10  -1  -3 15316.5 1217.07   3
 -10   1  -3 15847.8 1244.02   3
 -10  -1  -4 1140.95 393.404   3
 -10   1  -4 1170.60 415.449   3
 -10  -1  -5 2013.97 502.841   3
 -10   1  -5 2294.99 491.474   3
 -10  -1  -6 237.929 280.820   3
 -10   1  -6 592.958 332.641   3
 -10  -1  -7 12319.1 1131.04   3
 -10   1  -7 12666.3 1142.16   3
 -10  -1  -8 1895.10 478.641   3
 -10   1  -8 1042.79 380.263   3
 -10  -1  -9 14779.4 1270.72   3
 -10   1  -9 14386.5 1218.82   3
 -10  -1 -10 8384.86 975.478   3
 -10   1 -10 8251.30 936.103   3
 -10   2  17 97.6446 199.203   3
 -10  -2  16 2779.61 517.488   3
 -10   2  16 2518.86 535.423   3
 -10  -2  15-264.116 190.937   3
 -10   2  15-366.821 317.675   3
 -10  -2  14 1546.20 406.643   3
 -10   2  14 1649.30 457.241   3
 -10  -2  13 5314.57 679.701   3
 -10   2  13 6078.82 772.219   3
 -10  -2  12 878.050 298.651   3
 -10   2  12 624.350 291.625   3
 -10  -2  11 11819.2 1001.39   3
 -10   2  11 10780.2 1018.99   3
 -10  -2  10 3129.64 542.819   3
 -10   2  10 4620.59 675.457   3
 -10  -2   9 20718.8 1333.50   3
 -10   2   9 20219.4 1383.58   3
 -10  -2   8 1280.74 395.761   3
 -10   2   8 1714.11 422.764   3
 -10  -2   7 3961.82 603.085   3
 -10   2   7 5323.43 730.676   3
 -10  -2   6 2465.64 505.256   3
 -10   2   6 3230.70 593.977   3
 -10  -2   5 2239.18 491.040   3
 -10   2   5 2555.73 510.094   3
 -10  -2   4 13036.9 1079.87   3
 -10   2   4 14854.7 1176.07   3
 -10  -2   3 56067.3 2334.25   3
 -10   2   3 58439.9 2389.86   3
 -10  -2   2 6666.53 803.130   3
 -10   2   2 4388.25 661.605   3
 -10  -2   1 21779.3 1414.12   3
 -10   2   1 23909.3 1479.93   3
 -10  -2   0 222.005 265.493   3
 -10   2   0 133.516 267.273   3
 -10  -2  -1 2334.49 503.651   3
 -10   2  -1 2901.05 546.192   3
 -10  -2  -2 6044.40 776.162   3
 -10   2  -2 5416.39 726.309   3
 -10  -2  -3 1271.48 404.068   3
 -10   2  -3 1718.49 440.868   3
 -10  -2  -4-56.6539 240.086   3
 -10   2  -4-168.855 266.490   3
 -10   2  -5 7749.76 876.832   3
 -10  -2  -5 6828.60 843.114   3
 -10  -2  -6 1212.56 441.842   3
 -10   2  -6 1566.10 430.525   3
 -10   2  -7 9293.12 974.944   3
 -10  -2  -7 7177.84 895.713   3
 -10  -2  -8-286.391 357.911   3
 -10   2  -8 261.970 284.003   3
 -10  -2  -9-59.4062 228.404   3
 -10   2  -9-290.825 251.030   3
 -10  -2 -10-198.224 334.898   3
 -10   2 -10 781.042 385.040   3
 -10   3  16 1951.97 496.455   3
 -10  -3  15-73.3364 235.567   3
 -10   3  15-321.884 359.634   3
 -10  -3  14 357.534 263.436   3
 -10   3  14-67.6747 289.306   3
 -10  -3  13 2679.42 488.835   3
 -10   3  13 2104.74 506.510   3
 -10  -3  12-82.0483 235.545   3
 -10   3  12 234.212 249.495   3
 -10  -3  11 318.669 198.731   3
 -10   3  11-213.077 350.632   3
 -10  -3  10 2780.66 529.557   3
 -10   3  10 3141.73 554.308   3
 -10  -3   9 335.675 243.734   3
 -10   3   9 396.254 262.414   3
 -10  -3   8 4284.82 640.765   3
 -10   3   8 4863.48 704.701   3
 -10  -3   7 1170.29 366.428   3
 -10   3   7 1352.79 428.040   3
 -10  -3   6 798.159 330.078   3
 -10   3   6 1012.78 382.987   3
 -10  -3   5 166.891 245.945   3
 -10   3   5 69.5993 235.532   3
 -10  -3   4 13795.9 1109.86   3
 -10   3   4 13395.2 1129.24   3
 -10  -3   3 21356.8 1396.39   3
 -10   3   3 20225.1 1369.60   3
 -10  -3   2 1671.20 479.619   3
 -10   3   2 1799.56 483.933   3
 -10  -3   1 17731.5 1280.72   3
 -10   3   1 16779.2 1257.02   3
 -10  -3   0 4677.36 702.254   3
 -10   3   0 4529.44 669.773   3
 -10  -3  -1 9021.69 944.070   3
 -10   3  -1 8856.61 911.077   3
 -10  -3  -2 7666.36 886.775   3
 -10   3  -2 7544.80 826.861   3
 -10  -3  -3 19648.5 1413.13   3
 -10   3  -3 21399.0 1433.13   3
 -10  -3  -4 4470.81 703.174   3
 -10   3  -4 4883.13 706.165   3
 -10  -3  -5 1217.07 438.536   3
 -10   3  -5 522.394 265.954   3
 -10  -3  -6-2.71672 288.633   3
 -10   3  -6 568.745 293.158   3
 -10  -3  -7 2140.04 513.654   3
 -10   3  -7 1661.19 397.744   3
 -10  -3  -8 5044.62 774.008   3
 -10   3  -8 4597.55 718.618   3
 -10  -3  -9 2317.17 527.402   3
 -10   3  -9 1958.26 477.921   3
 -10   4  15-103.992 329.549   3
 -10   4  14 7027.05 900.883   3
 -10  -4  13 2219.31 460.135   3
 -10   4  13 2882.03 574.366   3
 -10  -4  12 6857.18 767.335   3
 -10   4  12 7972.57 937.998   3
 -10  -4  11-432.373 283.284   3
 -10   4  11 57.4642 285.436   3
 -10  -4  10 238.920 266.917   3
 -10   4  10 172.160 254.615   3
 -10  -4   9 1447.66 386.412   3
 -10   4   9 106.864 249.105   3
 -10  -4   8 2170.00 471.703   3
 -10   4   8 2278.82 497.296   3
 -10  -4   7 2839.05 523.844   3
 -10   4   7 2745.79 569.134   3
 -10  -4   6 11.1758 220.147   3
 -10   4   6-127.808 265.238   3
 -10  -4   5 208.984 209.087   3
 -10   4   5-210.568 247.069   3
 -10  -4   4 10704.1 979.152   3
 -10   4   4 10101.7 990.281   3
 -10  -4   3-39.3778 260.140   3
 -10   4   3-77.9071 271.254   3
 -10  -4   2 1981.84 472.432   3
 -10   4   2 1477.99 368.217   3
 -10  -4   1 95.9085 286.130   3
 -10   4   1 387.616 251.124   3
 -10  -4   0 162.754 248.120   3
 -10   4   0 67.2778 244.097   3
 -10  -4  -1 2015.21 487.243   3
 -10   4  -1 2174.96 477.740   3
 -10  -4  -2 1342.79 416.595   3
 -10   4  -2 1136.88 368.121   3
 -10  -4  -3 1739.70 487.867   3
 -10   4  -3 2296.89 507.637   3
 -10  -4  -4 69.6758 292.631   3
 -10   4  -4-155.740 214.003   3
 -10  -4  -5 1745.36 492.859   3
 -10   4  -5 617.599 274.873   3
 -10  -4  -6 2135.49 503.786   3
 -10   4  -6 2118.77 470.082   3
 -10  -4  -7 846.203 361.747   3
 -10   4  -7 1342.98 385.385   3
 -10  -4  -8-333.644 298.173   3
 -10   4  -8-674.500 304.713   3
 -10   5  14 5993.86 837.568   3
 -10   5  13-307.362 262.369   3
 -10  -5  12 3796.95 578.225   3
 -10   5  12 3700.65 671.570   3
 -10  -5  11 2587.95 464.626   3
 -10   5  11 2711.64 575.049   3
 -10  -5  10 181.316 224.349   3
 -10   5  10 107.356 253.876   3
 -10  -5   9 303.204 235.062   3
 -10   5   9 76.2440 308.560   3
 -10  -5   8 38.4556 204.047   3
 -10   5   8 240.681 258.217   3
 -10  -5   7 40183.0 1913.36   3
 -10   5   7 41170.8 2087.14   3
 -10  -5   6 2574.24 513.680   3
 -10   5   6 1911.94 479.570   3
 -10  -5   5 2871.44 533.851   3
 -10   5   5 3582.41 642.819   3
 -10  -5   4 22.1805 286.436   3
 -10   5   4 501.324 370.535   3
 -10  -5   3 2701.54 534.083   3
 -10   5   3 2607.45 538.471   3
 -10  -5   2 523.445 305.942   3
 -10   5   2 365.666 247.305   3
 -10  -5   1 10504.6 1009.54   3
 -10   5   1 9903.50 988.415   3
 -10  -5   0 623.942 379.757   3
 -10   5   0 1448.09 439.361   3
 -10  -5  -1 2538.23 546.090   3
 -10   5  -1 1269.47 420.500   3
 -10  -5  -2 1533.19 487.301   3
 -10   5  -2 701.005 292.740   3
 -10  -5  -3 4023.41 667.503   3
 -10   5  -3 5086.08 689.696   3
 -10  -5  -4 3814.28 654.361   3
 -10   5  -4 3409.62 606.139   3
 -10  -5  -5 996.201 419.358   3
 -10   5  -5 1470.45 420.523   3
 -10  -5  -6-695.850 446.722   3
 -10   5  -6 605.663 308.232   3
 -10  -5  -7 193.557 311.120   3
 -10   5  -7 309.961 288.678   3
 -10   6  13 146.036 285.405   3
 -10   6  12 378.590 310.825   3
 -10   6  11 342.572 314.867   3
 -10  -6  10-138.768 182.522   3
 -10   6  10 573.597 409.629   3
 -10  -6   9 6247.78 748.169   3
 -10   6   9 6892.16 890.525   3
 -10  -6   8 2064.81 454.970   3
 -10   6   8 2278.42 548.185   3
 -10  -6   7-68.3308 247.160   3
 -10   6   7-97.8251 245.441   3
 -10  -6   6 1783.03 430.121   3
 -10   6   6 1989.31 483.490   3
 -10  -6   5 379.385 242.153   3
 -10   6   5-72.6017 311.572   3
 -10  -6   4-1.80621 230.378   3
 -10   6   4 251.229 275.005   3
 -10  -6   3 2237.52 504.179   3
 -10   6   3 3190.31 600.695   3
 -10  -6   2 294.911 288.334   3
 -10   6   2 516.249 341.530   3
 -10  -6   1 14996.5 1227.43   3
 -10   6   1 15979.0 1264.99   3
 -10  -6   0 4764.45 717.320   3
 -10   6   0 4576.04 707.841   3
 -10  -6  -1 13947.6 1232.06   3
 -10   6  -1 14583.5 1201.42   3
 -10  -6  -2-780.213 371.002   3
 -10   6  -2 242.721 215.177   3
 -10  -6  -3 76.9426 277.465   3
 -10   6  -3-213.613 259.685   3
 -10  -6  -4-327.665 317.353   3
 -10   6  -4-40.6529 205.758   3
 -10  -6  -5 4682.23 746.737   3
 -10   6  -5 4287.82 676.996   3
 -10  -6  -6 9591.54 1059.78   3
 -10   6  -6 7747.46 877.160   3
 -10   7  11 717.847 393.867   3
 -10   7  10 787.854 422.101   3
 -10  -7   9 726.194 328.476   3
 -10   7   9 744.811 343.389   3
 -10  -7   8 3648.82 578.227   3
 -10   7   8 3387.00 634.554   3
 -10  -7   7 4488.19 656.967   3
 -10   7   7 4794.16 749.037   3
 -10  -7   6 582.722 312.883   3
 -10   7   6-151.692 254.728   3
 -10  -7   5 3422.24 592.012   3
 -10   7   5 2165.32 500.484   3
 -10  -7   4 7275.14 848.594   3
 -10   7   4 7320.99 896.165   3
 -10  -7   3-117.097 254.752   3
 -10   7   3 285.607 256.570   3
 -10  -7   2 592.493 311.822   3
 -10   7   2 385.335 256.211   3
 -10  -7   1 1153.37 388.128   3
 -10   7   1 703.322 312.926   3
 -10  -7   0 2963.39 623.149   3
 -10   7   0 3009.93 594.300   3
 -10  -7  -1 364.050 276.940   3
 -10   7  -1 892.385 360.821   3
 -10  -7  -2 5946.03 824.223   3
 -10   7  -2 6300.70 815.976   3
 -10  -7  -3 19263.7 1470.02   3
 -10   7  -3 13563.8 1169.91   3
 -10  -7  -4 239.185 283.865   3
 -10   7  -4-9.40797 214.272   3
 -10  -8   7 5590.91 721.663   3
 -10   8   7 5477.35 829.981   3
 -10  -8   6 6489.15 777.126   3
 -10   8   6 7679.69 956.484   3
 -10  -8   5 300.515 227.010   3
 -10   8   5-184.265 283.571   3
 -10  -8   4-135.380 259.352   3
 -10   8   4 82.0893 290.402   3
 -10  -8   3 1110.50 362.630   3
 -10   8   3 1092.24 385.137   3
 -10  -8   2 358.147 248.387   3
 -10   8   2 61.6230 306.093   3
 -10  -8   1 835.646 409.674   3
 -10   8   1-322.916 317.115   3
 -10  -8   0 17585.6 1371.08   3
 -10   8   0 19143.6 1454.06   3
 -10  -8  -1 8832.49 1001.94   3
 -10   8  -1 9346.45 988.061   3
 -11   0  15 13011.6 1168.19   3
 -11   0  14 88.9751 259.919   3
 -11   0  13 2854.81 548.934   3
 -11   0  12 36.3146 264.441   3
 -11   0  11-79.9041 268.622   3
 -11   0  10-115.330 284.740   3
 -11   0   9 98.0079 264.478   3
 -11   0   8-492.578 287.691   3
 -11   0   7 1202.26 442.325   3
 -11   0   6-314.613 339.070   3
 -11   0   5 2174.09 511.389   3
 -11   0   4-7.62962 245.943   3
 -11   0   3 2896.03 564.098   3
 -11   0   2 490.869 312.442   3
 -11   0   1 7816.67 920.319   3
 -11   0   0-56.4859 277.734   3
 -11   0  -1 4157.54 685.219   3
 -11   0  -2 323.551 282.903   3
 -11   0  -3 3635.87 656.208   3
 -11   0  -4-157.863 280.636   3
 -11   0  -5 20066.4 1496.97   3
 -11   0  -6-100.366 276.648   3
 -11   0  -7 1869.41 499.456   3
 -11  -1  14 1806.75 491.540   3
 -11   1  14 1526.88 445.720   3
 -11  -1  13 13332.2 1143.79   3
 -11   1  13 11221.1 1096.35   3
 -11  -1  12 604.622 324.639   3
 -11   1  12 517.516 320.407   3
 -11  -1  11-464.023 315.503   3
 -11   1  11-125.341 266.868   3
 -11  -1  10 8452.74 922.245   3
 -11   1  10 7378.05 876.178   3
 -11  -1   9-297.431 276.239   3
 -11   1   9 440.195 299.806   3
 -11  -1   8 6249.76 787.447   3
 -11   1   8 6459.36 806.984   3
 -11  -1   7 23752.8 1538.28   3
 -11   1   7 27504.1 1669.57   3
 -11  -1   6 11933.2 1087.26   3
 -11   1   6 12469.6 1120.93   3
 -11  -1   5 926.982 410.603   3
 -11   1   5 705.445 310.328   3
 -11  -1   4 13475.2 1174.22   3
 -11   1   4 11159.5 1063.33   3
 -11  -1   3 8115.27 899.535   3
 -11   1   3 6383.00 809.791   3
 -11  -1   2 4131.37 683.074   3
 -11   1   2 5762.14 784.220   3
 -11  -1   1 282.933 287.985   3
 -11   1   1 155.930 259.389   3
 -11  -1   0 395.537 352.396   3
 -11   1   0 123.226 263.293   3
 -11  -1  -1 5662.81 794.409   3
 -11   1  -1 7198.65 886.754   3
 -11  -1  -2 10259.1 1036.41   3
 -11   1  -2 9023.43 991.419   3
 -11  -1  -3 6788.15 863.425   3
 -11   1  -3 6378.80 860.602   3
 -11  -1  -4 3248.75 641.996   3
 -11   1  -4 4645.79 734.694   3
 -11  -1  -5-393.898 386.760   3
 -11   1  -5-255.077 319.379   3
 -11  -1  -6 417.796 224.880   3
 -11   1  -6 385.514 335.299   3
 -11  -1  -7 620.899 362.452   3
 -11   1  -7 118.408 300.785   3
 -11  -2  14 5546.25 738.845   3
 -11   2  14 5950.43 819.909   3
 -11  -2  13 448.920 258.769   3
 -11   2  13 597.834 336.543   3
 -11  -2  12-332.588 268.181   3
 -11   2  12-140.176 236.114   3
 -11  -2  11 661.198 347.198   3
 -11   2  11 545.961 316.344   3
 -11  -2  10 12163.2 1075.28   3
 -11   2  10 11774.2 1127.37   3
 -11  -2   9 4959.16 723.562   3
 -11   2   9 6132.08 825.277   3
 -11  -2   8 224.210 215.191   3
 -11   2   8 989.859 361.123   3
 -11  -2   7 4379.64 681.189   3
 -11   2   7 4438.02 695.892   3
 -11  -2   6 241.304 227.848   3
 -11   2   6 798.472 349.851   3
 -11  -2   5 549.053 368.246   3
 -11   2   5-195.189 377.992   3
 -11  -2   4 938.152 342.590   3
 -11   2   4 987.928 421.322   3
 -11  -2   3 449.039 340.041   3
 -11   2   3-130.220 304.779   3
 -11  -2   2 16693.3 1316.05   3
 -11   2   2 15172.3 1239.55   3
 -11  -2   1 801.228 337.318   3
 -11   2   1 289.993 302.322   3
 -11  -2   0 8620.27 952.196   3
 -11   2   0 9757.35 1002.55   3
 -11  -2  -1 9783.42 1038.31   3
 -11   2  -1 8807.79 965.758   3
 -11  -2  -2 8164.56 954.391   3
 -11   2  -2 9234.93 985.467   3
 -11  -2  -3-150.337 339.309   3
 -11   2  -3-197.362 297.941   3
 -11  -2  -4 10968.4 1098.02   3
 -11   2  -4 9185.44 1015.30   3
 -11  -2  -5 86.0547 272.338   3
 -11   2  -5 20.6128 228.982   3
 -11  -2  -6 19774.5 1513.34   3
 -11   2  -6 17408.7 1381.76   3
 -11  -3  13 5096.68 720.379   3
 -11   3  13 6252.90 841.787   3
 -11  -3  12 517.485 298.990   3
 -11   3  12 484.283 383.603   3
 -11  -3  11 398.453 275.195   3
 -11   3  11 1059.07 416.359   3
 -11  -3  10 1142.83 385.025   3
 -11   3  10 1320.13 413.337   3
 -11  -3   9 1948.92 483.935   3
 -11   3   9 1741.43 550.574   3
 -11  -3   8-421.031 361.083   3
 -11   3   8 275.473 222.832   3
 -11  -3   7 8507.15 924.782   3
 -11   3   7 10186.4 1049.16   3
 -11  -3   6 6863.79 843.367   3
 -11   3   6 6712.03 859.809   3
 -11  -3   5 4552.20 670.933   3
 -11   3   5 3934.46 669.258   3
 -11  -3   4 1940.14 463.868   3
 -11   3   4 2244.41 513.302   3
 -11  -3   3 118.483 242.124   3
 -11   3   3 316.943 301.225   3
 -11  -3   2 1889.49 506.265   3
 -11   3   2 1332.56 434.866   3
 -11  -3   1 1843.78 491.028   3
 -11   3   1 330.974 271.130   3
 -11  -3   0 855.480 389.200   3
 -11   3   0 780.185 368.975   3
 -11  -3  -1 23229.8 1586.14   3
 -11   3  -1 21823.1 1524.02   3
 -11  -3  -2 25794.7 1701.52   3
 -11   3  -2 27992.9 1737.54   3
 -11  -3  -3 662.315 400.413   3
 -11   3  -3 796.782 388.180   3
 -11  -3  -4 15679.0 1350.31   3
 -11   3  -4 14948.5 1277.52   3
 -11  -3  -5 3294.74 681.534   3
 -11   3  -5 1318.79 469.678   3
 -11  -3  -6 2397.19 578.444   3
 -11   3  -6 1306.17 415.495   3
 -11  -4  12 495.853 298.616   3
 -11   4  12 184.421 267.286   3
 -11  -4  11 2198.48 505.764   3
 -11   4  11 1227.22 431.526   3
 -11  -4  10 492.560 297.874   3
 -11   4  10 228.610 283.008   3
 -11  -4   9 6680.25 815.634   3
 -11   4   9 7887.83 957.641   3
 -11  -4   8 878.285 348.695   3
 -11   4   8 988.942 452.369   3
 -11  -4   7 25333.8 1592.06   3
 -11   4   7 26131.7 1705.11   3
[truncated: 15,219 more chars]
