# Supplementary material for: Crystal structure of 2-[chloro­(4-meth­oxy­phen­yl)meth­yl]-2-(4-meth­oxy­phen­yl)-5,5-di­methyl­cyclo­hexane-1,3-dione
Source: Acta Crystallogr E Crystallogr Commun. 2016 Feb 6;72(Pt 3):300–3. doi: 10.1107/S2056989016002085 (PMC4778832; doi:10.1107/S2056989016002085)
Supplement: Supplementary file 2 [file e-72-00300-Isup2.hkl]

data_I                                                                          
_shelx_title '                              ro026 in P21/n (14) sir97'          
_shelx_refln_list_code          4                                               
_shelx_F_calc_maximum      132.53                                               
_exptl_crystal_F_000       848.00                                               
_reflns_d_resolution_high  0.8001                                               
                                                                                
loop_                                                                           
 _space_group_symop_operation_xyz                                               
 'x, y, z'                                                                      
 '-x+1/2, y+1/2, -z+1/2'                                                        
 '-x, -y, -z'                                                                   
 'x-1/2, -y-1/2, z-1/2'                                                         
                                                                                
_cell_length_a    10.0235                                                       
_cell_length_b    11.1997                                                       
_cell_length_c    19.0655                                                       
_cell_angle_alpha  90.000                                                       
_cell_angle_beta  100.429                                                       
_cell_angle_gamma  90.000                                                       
                                                                                
_shelx_F_squared_multiplier     1.000                                           
                                                                                
loop_                                                                           
 _refln_index_h                                                                 
 _refln_index_k                                                                 
 _refln_index_l                                                                 
 _refln_F_squared_calc                                                          
 _refln_F_squared_meas                                                          
 _refln_F_squared_sigma                                                         
 _refln_observed_status                                                         
   4   0   0        301.21        314.16         8.43 o                         
   6   0   0        217.46        215.71         7.52 o                         
   8   0   0          1.84         -2.54         8.17 o                         
  10   0   0        686.86        720.94        44.78 o                         
  12   0   0         12.91          7.04         7.24 o                         
   2   1   0       9575.00       9984.34        96.25 o                         
   3   1   0       1770.92       1813.77        31.94 o                         
   4   1   0       1916.93       1927.30        32.10 o                         
   5   1   0       1159.86       1040.34        12.32 o                         
   6   1   0        415.77        381.04        15.52 o                         
   7   1   0        607.42        553.85        17.00 o                         
   8   1   0       1702.57       1623.93        43.60 o                         
   9   1   0        491.34        547.21        35.77 o                         
  10   1   0         84.26         56.50         9.61 o                         
  11   1   0          0.48          7.27         6.40 o                         
  12   1   0         43.14         55.77        10.95 o                         
   1   2   0       3092.67       3212.80        60.24 o                         
   2   2   0          2.20          8.48         1.16 o                         
   3   2   0       2321.37       2289.98        20.11 o                         
   4   2   0       2137.02       2240.57        22.28 o                         
   5   2   0        102.48        103.67         3.73 o                         
   6   2   0        117.56        107.88         6.08 o                         
   7   2   0         14.31         12.47         4.93 o                         
   8   2   0         20.86         14.33         6.08 o                         
   9   2   0          0.16         -5.42         5.42 o                         
  10   2   0          9.50          5.40         5.72 o                         
  11   2   0        266.52        279.00        20.95 o                         
  12   2   0         47.82         37.70         9.29 o                         
   1   3   0       6774.30       6963.35        65.77 o                         
   2   3   0       1413.72       1541.68        24.38 o                         
   3   3   0       2974.44       3110.92        29.29 o                         
   4   3   0       2346.00       2289.34        33.04 o                         
   5   3   0        213.96        172.91         6.20 o                         
   6   3   0        517.97        493.48        17.60 o                         
   7   3   0        773.70        731.41        42.40 o                         
   8   3   0        162.05        155.35        13.55 o                         
   9   3   0         65.61         70.29         9.80 o                         
  10   3   0        130.60        139.61        14.71 o                         
  11   3   0         21.57         24.78         8.12 o                         
  12   3   0         19.34         12.62         7.22 o                         
   0   4   0        744.28        669.43        13.53 o                         
   1   4   0        153.09        113.99         4.10 o                         
   2   4   0         32.73         23.01         2.46 o                         
   3   4   0        885.19        947.23        15.94 o                         
   4   4   0        804.84        791.92        15.32 o                         
   5   4   0        356.21        382.21        12.91 o                         
   6   4   0        623.81        672.07        18.21 o                         
   7   4   0         40.19         26.92         4.44 o                         
   8   4   0        240.50        230.15        11.51 o                         
   9   4   0          6.79          4.65         5.41 o                         
  10   4   0         13.01          3.48         5.28 o                         
  11   4   0         28.88         24.34        14.55 o                         
   1   5   0          2.63          6.91         2.50 o                         
   2   5   0         19.70         34.20         3.26 o                         
   3   5   0       1579.93       1566.32        22.68 o                         
   4   5   0         34.32         56.19         4.50 o                         
   5   5   0        123.87        128.15         8.83 o                         
   6   5   0         34.24         31.37         4.79 o                         
   7   5   0        252.19        243.35        12.04 o                         
   8   5   0         35.10         36.72         6.13 o                         
   9   5   0        565.92        596.21        34.88 o                         
  10   5   0         30.54         31.11        12.50 o                         
  11   5   0          0.04         -1.13        11.09 o                         
   0   6   0       2981.04       3259.08       115.82 o                         
   1   6   0         91.57         56.54         4.31 o                         
   2   6   0       1238.75       1232.08        20.44 o                         
   3   6   0       2282.38       2271.11        30.35 o                         
   4   6   0        144.26        123.90         7.75 o                         
   5   6   0          2.14         -3.14         3.14 o                         
   6   6   0         51.12         43.48         6.00 o                         
   7   6   0         56.82         65.25         8.37 o                         
   8   6   0          4.27          0.99         3.69 o                         
   9   6   0        112.47        153.97        22.11 o                         
  10   6   0        124.23        141.73        15.29 o                         
  11   6   0        476.50        510.71        29.53 o                         
   1   7   0        185.83        181.54         7.73 o                         
   2   7   0       1514.16       1558.21        24.91 o                         
   3   7   0        176.65        167.72         7.00 o                         
   4   7   0       2159.72       2176.07        49.32 o                         
   5   7   0       1190.41       1257.39        27.37 o                         
   6   7   0         89.45         63.25         6.85 o                         
   7   7   0        309.40        295.81        14.32 o                         
   8   7   0        332.70        327.66        15.63 o                         
   9   7   0         61.39         70.33        10.72 o                         
  10   7   0         76.49         90.66        13.05 o                         
   0   8   0       5184.92       5436.98       150.03 o                         
   1   8   0          0.81         -1.00         2.90 o                         
   2   8   0        109.75        111.66         6.79 o                         
   3   8   0          0.00          0.35         2.41 o                         
   4   8   0          3.21         -0.69         3.23 o                         
   5   8   0         40.63         47.22         5.75 o                         
   6   8   0        231.31        221.36        11.84 o                         
   7   8   0         73.34         80.20        15.30 o                         
   8   8   0        103.68        104.93         9.54 o                         
   9   8   0        261.07        283.03        25.22 o                         
  10   8   0        484.80        556.85        30.27 o                         
   1   9   0          7.46          7.44         3.70 o                         
   2   9   0       1650.99       1689.10        29.26 o                         
   3   9   0          0.40         -3.20         3.20 o                         
   4   9   0        254.35        233.79        13.60 o                         
   5   9   0          1.80          1.64         3.07 o                         
   6   9   0         14.79         12.86         6.58 o                         
   7   9   0         96.47         98.11        11.54 o                         
   8   9   0        121.07        116.39        21.26 o                         
   9   9   0        597.17        566.37        41.14 o                         
   0  10   0         42.55         24.41         5.52 o                         
   1  10   0        145.65        149.80         8.65 o                         
   2  10   0         17.88         19.54         3.91 o                         
   3  10   0         73.63         57.21         5.48 o                         
   4  10   0         81.61         66.97         8.35 o                         
   5  10   0         33.10         24.65         5.80 o                         
   6  10   0         83.04         91.45         8.90 o                         
   7  10   0          1.84          2.87         3.78 o                         
   8  10   0         27.39         12.25         7.23 o                         
   1  11   0         34.52         23.60         4.47 o                         
   2  11   0        255.27        262.25        14.50 o                         
   3  11   0        455.23        432.56        18.21 o                         
   4  11   0        177.39        187.43        12.31 o                         
   5  11   0         26.03         16.97         5.87 o                         
   6  11   0        501.14        543.39        22.44 o                         
   7  11   0         39.63         28.26        10.32 o                         
   0  12   0        180.75        247.70        27.84 o                         
   1  12   0         19.11         22.10         5.02 o                         
   2  12   0         27.85         11.94         7.23 o                         
   3  12   0         26.39         36.45         7.87 o                         
   4  12   0         26.95         27.54         8.76 o                         
   5  12   0         13.88          7.95         5.65 o                         
   6  12   0         90.09        112.21        13.55 o                         
   1  13   0         58.32         59.41        10.44 o                         
   2  13   0          4.10        -10.80        10.80 o                         
   3  13   0         42.32         33.23        13.71 o                         
   4  13   0          2.83         -5.76         7.28 o                         
 -11   0   1        241.95        237.18        27.93 o                         
  -9   0   1       2433.95       2444.86        82.81 o                         
  -7   0   1        180.91        182.18        18.27 o                         
  -5   0   1        438.69        438.29        23.58 o                         
  -3   0   1      16314.66      16931.85       273.73 o                         
   3   0   1        970.45       1038.20        19.38 o                         
   5   0   1        901.14        945.81        19.79 o                         
   7   0   1       3637.95       3553.80        75.72 o                         
   9   0   1       2054.72       2196.83        78.24 o                         
  11   0   1        104.09        126.15        20.79 o                         
 -12   1   1         47.92         55.19        12.36 o                         
 -11   1   1         19.01          6.56         5.85 o                         
 -10   1   1        462.07        451.70        25.03 o                         
  -9   1   1        887.45        878.63        32.96 o                         
  -8   1   1        792.47        819.69        29.72 o                         
  -7   1   1        892.39        820.67        46.16 o                         
  -6   1   1          4.16          5.66         1.82 o                         
  -5   1   1        166.39        144.60         4.56 o                         
  -4   1   1        605.97        588.24         9.45 o                         
  -3   1   1        210.92        182.55         4.53 o                         
  -2   1   1        419.91        430.53         5.56 o                         
   2   1   1          1.79          0.80         0.94 o                         
   3   1   1       3094.25       3003.62        29.96 o                         
   4   1   1        439.89        416.20         8.73 o                         
   5   1   1        143.46        172.05         5.41 o                         
   6   1   1       2170.12       2211.91        29.10 o                         
   7   1   1        177.66        181.15         6.12 o                         
   8   1   1        616.54        626.43        26.15 o                         
   9   1   1       1888.08       1953.16        51.82 o                         
  10   1   1         41.05         14.89         6.88 o                         
  11   1   1        207.36        195.36        23.30 o                         
  12   1   1        368.69        397.01        26.47 o                         
 -12   2   1          0.07          2.04        13.21 o                         
 -11   2   1         13.17         16.13         7.76 o                         
 -10   2   1        652.48        693.20        32.32 o                         
  -9   2   1        371.91        340.41        23.93 o                         
  -8   2   1        121.99        102.44        14.59 o                         
  -7   2   1         10.36          4.32         2.55 o                         
  -6   2   1       1164.99       1197.67        21.76 o                         
  -5   2   1        581.87        555.52        18.10 o                         
  -4   2   1       2407.40       2367.94        23.77 o                         
  -3   2   1         17.52         21.55         1.61 o                         
  -2   2   1       3071.26       3011.48        19.32 o                         
  -1   2   1        996.03       1066.98        18.71 o                         
   1   2   1      17563.59      17734.67       177.86 o                         
   2   2   1       3212.92       3158.28        22.15 o                         
   3   2   1        816.49        868.92        16.61 o                         
   4   2   1        271.62        272.06         7.48 o                         
   5   2   1        209.55        226.53        12.26 o                         
   6   2   1        170.18        153.88         6.86 o                         
   7   2   1         50.26         42.19         3.27 o                         
   8   2   1       1109.94       1076.15        34.98 o                         
   9   2   1        127.21        139.53        13.50 o                         
  10   2   1         71.70         79.67        11.23 o                         
  11   2   1        254.77        281.76        21.46 o                         
  12   2   1        257.30        257.37        21.67 o                         
 -12   3   1         12.12         -4.20        11.08 o                         
 -11   3   1         39.31         28.80        22.95 o                         
 -10   3   1        556.69        523.71        27.22 o                         
  -9   3   1        166.25        162.78        14.67 o                         
  -8   3   1          3.55          5.93         7.23 o                         
  -7   3   1        586.62        582.58        16.44 o                         
  -6   3   1         49.85         37.64         3.25 o                         
  -5   3   1        542.15        534.09        10.95 o                         
  -4   3   1        119.63        136.78         4.80 o                         
  -3   3   1         10.49          7.15         1.51 o                         
  -2   3   1        717.31        744.56         8.87 o                         
  -1   3   1      14151.71      15233.08       111.99 o                         
   0   3   1       3437.63       3458.89        41.30 o                         
   1   3   1       8042.96       8332.06        65.96 o                         
   2   3   1       1836.17       1820.30        17.04 o                         
   3   3   1        427.75        353.74         6.76 o                         
   4   3   1       6073.48       6379.93        60.07 o                         
   5   3   1        656.72        663.79        15.33 o                         
   6   3   1       1460.09       1423.45        49.77 o                         
   7   3   1        154.25        147.68         8.49 o                         
   8   3   1        585.92        572.02        25.35 o                         
   9   3   1        159.60        141.72        13.24 o                         
  10   3   1        279.32        271.17        19.89 o                         
  11   3   1        629.53        683.33        33.35 o                         
 -11   4   1         34.69         13.09         5.49 o                         
 -10   4   1          6.88          7.62         5.73 o                         
  -9   4   1        455.44        509.37        25.52 o                         
  -8   4   1         31.46         28.18         4.46 o                         
  -7   4   1         87.18         58.96         5.72 o                         
  -6   4   1        127.16        128.86         8.28 o                         
  -5   4   1        200.54        207.79         8.11 o                         
  -4   4   1          0.50         -0.89         2.19 o                         
  -3   4   1         88.64         99.80         4.50 o                         
  -2   4   1       1035.63       1063.03        18.81 o                         
  -1   4   1      12458.16      12320.43       114.93 o                         
   0   4   1        980.06        976.09        25.00 o                         
   1   4   1       5618.62       5891.72        61.19 o                         
   2   4   1        143.72        170.61         5.45 o                         
   3   4   1        971.09       1057.85        16.89 o                         
   4   4   1        301.59        340.45        11.54 o                         
   5   4   1         72.69         62.96         5.33 o                         
   6   4   1         17.08         16.10         3.76 o                         
   7   4   1        582.22        581.35        18.11 o                         
   8   4   1        224.29        202.03        14.01 o                         
   9   4   1        232.40        219.32        17.31 o                         
  10   4   1         71.57         63.71        10.35 o                         
  11   4   1        625.73        698.12        33.83 o                         
 -11   5   1         17.94         24.55        14.55 o                         
 -10   5   1        300.23        309.70        21.43 o                         
  -9   5   1          2.95          5.36         5.60 o                         
  -8   5   1        328.87        286.12        13.27 o                         
  -7   5   1        417.58        391.44        15.06 o                         
  -6   5   1        555.74        508.37        16.38 o                         
  -5   5   1        631.28        665.38        15.55 o                         
  -4   5   1        164.36        173.07         6.35 o                         
  -3   5   1        186.60        195.54         6.58 o                         
  -2   5   1       1871.75       1942.37        33.84 o                         
  -1   5   1        106.78         85.55         4.64 o                         
   0   5   1        892.42        989.07        16.19 o                         
   1   5   1        524.33        519.11         9.66 o                         
   2   5   1         39.60         25.60         2.42 o                         
   3   5   1       3480.85       3507.86        44.70 o                         
   4   5   1        227.55        175.87         7.24 o                         
   5   5   1        274.47        266.76        11.51 o                         
   6   5   1         74.57         67.58         6.49 o                         
   7   5   1        692.23        717.92        21.03 o                         
   8   5   1         77.48         90.82         8.02 o                         
   9   5   1         34.46         26.35         7.44 o                         
  10   5   1         54.91         59.40        19.25 o                         
  11   5   1          5.41         15.41        10.91 o                         
 -11   6   1         50.21         69.06        11.94 o                         
 -10   6   1        393.00        469.97        26.73 o                         
  -9   6   1         76.17         74.06        10.87 o                         
  -8   6   1        467.85        453.38        17.68 o                         
  -7   6   1        120.15         99.58         8.13 o                         
  -6   6   1          4.06          0.86         2.87 o                         
  -5   6   1        600.58        639.18        15.99 o                         
  -4   6   1       1035.80       1040.51        17.47 o                         
  -3   6   1       5815.19       5932.28        60.52 o                         
  -2   6   1         87.54         94.22         5.45 o                         
  -1   6   1        255.07        294.33         9.10 o                         
   0   6   1       1497.36       1506.30        22.48 o                         
   1   6   1        361.23        385.48        10.45 o                         
   2   6   1        409.75        402.27        10.87 o                         
   3   6   1         51.17         61.37         4.58 o                         
   4   6   1        303.46        317.05        11.58 o                         
   5   6   1        310.68        301.16        13.22 o                         
   6   6   1        180.40        174.79        10.30 o                         
   7   6   1          0.75          4.09         3.28 o                         
   8   6   1         56.87         47.57         6.29 o                         
   9   6   1          0.36          6.27         5.17 o                         
  10   6   1        405.72        433.32        26.10 o                         
  11   6   1        703.32        760.63        36.20 o                         
 -10   7   1         31.10         27.44         7.39 o                         
  -9   7   1         70.92         61.59        10.37 o                         
  -8   7   1        103.90        100.09        11.39 o                         
  -7   7   1        251.51        229.29        12.66 o                         
  -6   7   1        790.34        775.07        19.19 o                         
  -5   7   1       2387.15       2482.40        80.35 o                         
  -4   7   1        359.08        352.04        11.58 o                         
  -3   7   1        145.09        120.29         6.79 o                         
  -2   7   1         29.87         28.20         3.66 o                         
  -1   7   1        165.28        137.93         6.90 o                         
   0   7   1        357.08        356.52        10.73 o                         
   1   7   1        702.87        611.96        14.37 o                         
   2   7   1        411.91        392.76        11.49 o                         
   3   7   1        510.43        492.61        13.07 o                         
   4   7   1          9.50         10.80         2.98 o                         
   5   7   1        512.14        486.21        16.08 o                         
   6   7   1         86.32         78.10         8.81 o                         
   7   7   1        138.02        118.69         9.58 o                         
   8   7   1         33.64         28.13         5.10 o                         
   9   7   1        366.80        388.40        51.71 o                         
  10   7   1         12.38         18.01         8.02 o                         
 -10   8   1         18.42          5.54        17.58 o                         
  -9   8   1        290.88        290.66        20.72 o                         
  -8   8   1        267.78        236.00        16.18 o                         
  -7   8   1         17.12         13.02         4.17 o                         
  -6   8   1        510.01        531.52        18.75 o                         
  -5   8   1         78.51         66.34         6.80 o                         
  -4   8   1          0.68         -2.84         2.84 o                         
  -3   8   1       2173.31       2195.31        33.17 o                         
  -2   8   1         50.58         35.01         4.14 o                         
  -1   8   1        167.87        159.94         7.92 o                         
   0   8   1         52.81         46.42         4.58 o                         
   1   8   1        526.98        541.58        14.43 o                         
   2   8   1         40.24         38.70         4.69 o                         
   3   8   1         16.18         16.65         3.42 o                         
   4   8   1          0.82         -3.48         3.48 o                         
   5   8   1        541.83        551.89        15.81 o                         
   6   8   1        141.25        124.52        17.84 o                         
   7   8   1        716.45        743.74        37.78 o                         
   8   8   1         14.11         27.04         7.64 o                         
   9   8   1         41.99         41.07         8.76 o                         
  10   8   1        259.51        276.13        21.35 o                         
  -9   9   1        264.94        237.49        26.78 o                         
  -8   9   1         77.24         76.27        10.42 o                         
  -7   9   1         15.84         -2.29         4.66 o                         
  -6   9   1        108.85         95.46        13.47 o                         
  -5   9   1       1022.91       1012.56        29.65 o                         
  -4   9   1        206.58        186.25         8.57 o                         
  -3   9   1        694.65        657.12        17.65 o                         
  -2   9   1        599.58        611.07        16.65 o                         
  -1   9   1        237.52        245.58        11.45 o                         
   0   9   1        364.40        372.60        12.55 o                         
   1   9   1        301.91        296.91        11.30 o                         
   2   9   1       1031.24       1002.69        21.59 o                         
   3   9   1         12.55          5.36         3.02 o                         
   4   9   1        674.13        762.58        32.71 o                         
   5   9   1        307.50        267.90        14.05 o                         
   6   9   1        649.81        625.52        22.39 o                         
   7   9   1         22.54         14.09         4.39 o                         
   8   9   1          1.93          1.66         3.96 o                         
   9   9   1         50.95         42.11        12.45 o                         
  -8  10   1         69.51         65.42         9.92 o                         
  -7  10   1          0.00          3.19         5.06 o                         
  -6  10   1         53.95         56.09         8.06 o                         
  -5  10   1        535.06        501.89        20.16 o                         
  -4  10   1        505.83        552.49        17.12 o                         
  -3  10   1       2032.46       2029.03        34.73 o                         
  -2  10   1        205.19        194.01         9.96 o                         
  -1  10   1         23.98         18.70         3.76 o                         
   0  10   1         12.47         11.88         3.44 o                         
   1  10   1         27.77         25.32         4.56 o                         
   2  10   1       1009.92       1036.11        23.16 o                         
   3  10   1        133.89        128.15        10.92 o                         
   4  10   1        104.03         96.44         8.64 o                         
   5  10   1         38.95         31.04        11.03 o                         
   6  10   1        254.04        287.99        15.72 o                         
   7  10   1          4.31         -2.52         5.34 o                         
   8  10   1         82.12         76.89         8.90 o                         
  -7  11   1         31.20         23.59         5.67 o                         
  -6  11   1         35.77         41.17         6.78 o                         
  -5  11   1         29.61         15.75         5.86 o                         
  -4  11   1          0.03          2.48         3.80 o                         
  -3  11   1         82.52         66.51         7.84 o                         
  -2  11   1         46.03         39.96         8.17 o                         
  -1  11   1        197.59        211.74        10.85 o                         
   0  11   1          4.76          5.98         3.42 o                         
   1  11   1       1131.91       1203.26        32.02 o                         
   2  11   1        421.37        431.16        22.84 o                         
   3  11   1        529.46        563.13        20.99 o                         
   4  11   1        245.89        233.24        13.74 o                         
   5  11   1        327.98        328.80        16.84 o                         
   6  11   1          7.79         17.39         8.53 o                         
   7  11   1         92.92         93.43        12.68 o                         
  -6  12   1          0.48         -6.51         6.51 o                         
  -5  12   1         18.12          9.61         6.65 o                         
  -4  12   1         61.09         60.98         7.69 o                         
  -3  12   1        521.35        519.05        22.41 o                         
  -2  12   1          2.76         -1.15         5.72 o                         
  -1  12   1         33.12         22.63        15.28 o                         
   0  12   1         32.08         29.68         5.33 o                         
   1  12   1        239.63        237.60        19.86 o                         
   2  12   1        371.20        354.47        21.71 o                         
   3  12   1          6.72         -3.10        14.33 o                         
   4  12   1          0.29         -6.08         6.08 o                         
   5  12   1          3.67         -6.32         6.32 o                         
   6  12   1         40.05         38.91         9.10 o                         
  -4  13   1         92.59        114.16        20.48 o                         
  -3  13   1         34.43         45.59        12.71 o                         
  -2  13   1         42.91         58.62        10.51 o                         
  -1  13   1          0.15         -8.93         8.93 o                         
   0  13   1          2.83         -5.96         5.96 o                         
   1  13   1         39.37         32.77        12.16 o                         
   2  13   1        162.42        240.08        28.96 o                         
   3  13   1         84.71         80.78        11.32 o                         
   4  13   1         49.57         37.35         8.38 o                         
 -12   0   2         58.19         67.02        16.48 o                         
 -10   0   2        304.90        255.38        26.67 o                         
  -8   0   2         47.26         57.03        10.97 o                         
  -6   0   2       6315.26       6559.99       137.22 o                         
  -4   0   2        618.07        551.74        23.80 o                         
  -2   0   2       7177.98       7726.04       175.79 o                         
   2   0   2       5614.85       5980.89       237.78 o                         
   4   0   2       3355.73       3292.21        54.83 o                         
   6   0   2       1388.60       1382.17        28.32 o                         
   8   0   2         30.64         20.96         9.57 o                         
  10   0   2        999.89       1027.49        54.78 o                         
  12   0   2          0.17         -5.41         8.77 o                         
 -12   1   2         61.82         68.01        12.30 o                         
 -11   1   2        143.95        150.80        24.74 o                         
 -10   1   2        142.88        144.04        14.67 o                         
  -9   1   2         28.32         20.51         8.79 o                         
  -8   1   2        243.36        200.02        21.36 o                         
  -7   1   2        530.50        525.20        21.84 o                         
  -6   1   2        100.36        101.86         4.70 o                         
  -5   1   2          9.25          6.26         1.59 o                         
  -4   1   2         77.73         71.77         3.76 o                         
  -3   1   2         94.67         93.36         3.66 o                         
  -2   1   2      12046.95      12638.60        94.90 o                         
   2   1   2          3.76          8.31         1.21 o                         
   3   1   2       6871.58       6951.98        60.98 o                         
   4   1   2        884.44        980.34        15.06 o                         
   5   1   2        251.31        275.22         7.70 o                         
   6   1   2         90.28         86.09         4.47 o                         
   7   1   2         39.71         47.40         3.54 o                         
   8   1   2        990.27       1010.01        33.97 o                         
   9   1   2        272.06        297.22        22.18 o                         
  10   1   2        211.66        229.90        23.36 o                         
  11   1   2        260.14        292.92        21.74 o                         
  12   1   2        104.63        130.50        20.20 o                         
 -12   2   2         60.99         63.44        11.06 o                         
 -11   2   2        450.83        483.17        27.38 o                         
 -10   2   2        150.85        168.24        34.56 o                         
  -9   2   2        191.15        193.07        16.65 o                         
  -8   2   2        182.60        160.21        13.39 o                         
  -7   2   2        656.30        644.04        33.60 o                         
  -6   2   2        584.86        627.79        19.21 o                         
  -5   2   2          0.85          5.86         1.63 o                         
  -4   2   2         33.08         28.18         1.83 o                         
  -3   2   2       7286.89       7226.35        46.81 o                         
  -2   2   2       5325.36       5438.39        39.89 o                         
  -1   2   2       4837.71       5147.62        49.49 o                         
   0   2   2       1293.77       1517.09        34.12 o                         
   1   2   2         99.21        120.26         3.53 o                         
   2   2   2       2371.60       2545.76        27.44 o                         
   3   2   2        365.26        394.03         8.70 o                         
   4   2   2        201.12        192.53         7.89 o                         
   5   2   2         83.12        115.05         6.56 o                         
   6   2   2          4.68          1.11         2.56 o                         
   7   2   2       4394.22       4464.66        47.89 o                         
   8   2   2        611.65        640.64        26.71 o                         
   9   2   2         68.46         79.88        10.87 o                         
  10   2   2        182.57        173.77        16.09 o                         
  11   2   2        278.84        264.46        20.80 o                         
 -12   3   2          0.73         -6.67         6.67 o                         
 -11   3   2         54.88         49.07        10.01 o                         
 -10   3   2         52.75         52.71        10.34 o                         
  -9   3   2          7.45          9.37        11.99 o                         
  -8   3   2        485.32        476.99        22.76 o                         
  -7   3   2        677.98        662.51        17.50 o                         
  -6   3   2         62.21         52.38         4.71 o                         
  -5   3   2         73.90         70.53         4.32 o                         
  -4   3   2       5999.98       6208.41        46.78 o                         
  -3   3   2        423.72        502.40         8.05 o                         
  -2   3   2         16.98         13.48         1.79 o                         
  -1   3   2       5721.44       6001.15        60.60 o                         
   0   3   2       2729.78       2638.45        43.89 o                         
   1   3   2        410.65        386.06         5.91 o                         
   2   3   2       6315.65       6268.63        49.11 o                         
   3   3   2          6.46          5.85         1.80 o                         
   4   3   2         12.05          5.24         2.67 o                         
   5   3   2        990.01       1031.79        21.56 o                         
   6   3   2        197.77        168.30         8.85 o                         
   7   3   2        104.32        102.30         7.41 o                         
   8   3   2       1317.39       1350.25        28.97 o                         
   9   3   2         21.25         21.24         6.46 o                         
  10   3   2        209.04        230.66        18.35 o                         
  11   3   2        733.74        816.70        36.89 o                         
 -11   4   2         36.26         21.22         8.05 o                         
 -10   4   2         49.73         51.71         8.81 o                         
  -9   4   2        263.85        240.15        17.88 o                         
  -8   4   2        948.48        935.76        32.65 o                         
  -7   4   2         57.31         51.65         5.40 o                         
  -6   4   2       2146.32       2021.77        63.43 o                         
  -5   4   2          2.50         -1.06         2.55 o                         
  -4   4   2        411.30        348.40         8.52 o                         
  -3   4   2        832.32        858.93        13.35 o                         
  -2   4   2      14504.55      14556.85       120.40 o                         
  -1   4   2        366.98        352.07         8.29 o                         
   0   4   2         32.46         30.08         2.69 o                         
   1   4   2         36.30         40.16         2.47 o                         
   2   4   2         22.81         30.11         3.16 o                         
   3   4   2       1274.34       1410.29        17.41 o                         
   4   4   2         16.73          5.02         2.80 o                         
   5   4   2         28.45         48.03         4.94 o                         
   6   4   2       1854.84       1846.67        33.46 o                         
   7   4   2         11.58          5.93         4.17 o                         
   8   4   2        352.19        341.80        22.68 o                         
   9   4   2        207.36        218.72        16.96 o                         
  10   4   2         29.91         37.49         8.37 o                         
  11   4   2          1.16          7.97         9.37 o                         
 -11   5   2        172.01        232.37        19.79 o                         
 -10   5   2         22.67         13.24         5.84 o                         
  -9   5   2        208.87        220.64        16.98 o                         
  -8   5   2       1032.44        995.74        25.47 o                         
  -7   5   2         77.43         84.30         7.28 o                         
  -6   5   2          0.71          0.50         2.57 o                         
  -5   5   2       1546.94       1560.98        30.57 o                         
  -4   5   2       1756.56       1888.36        23.83 o                         
  -3   5   2         13.97         12.22         2.58 o                         
  -2   5   2         27.97         27.63         4.50 o                         
  -1   5   2          0.18          5.88         2.34 o                         
   0   5   2        786.45        694.45        15.47 o                         
   1   5   2         61.12         38.66         2.85 o                         
   2   5   2       2725.78       2736.19        28.24 o                         
   3   5   2       4365.45       4524.73        63.45 o                         
   4   5   2          1.20          1.97         3.02 o                         
   5   5   2        374.74        412.51        14.54 o                         
   6   5   2        823.53        785.47        21.28 o                         
   7   5   2        537.77        521.82        19.27 o                         
   8   5   2        473.67        460.47        17.77 o                         
   9   5   2        510.28        541.77        39.26 o                         
  10   5   2         28.23         31.03        12.63 o                         
  11   5   2         45.32         34.86         8.99 o                         
 -11   6   2          2.47          6.64         7.61 o                         
 -10   6   2          2.07         12.02         6.69 o                         
  -9   6   2        133.84        148.55        14.62 o                         
  -8   6   2          0.23         -2.55         3.34 o                         
  -7   6   2          0.99          1.41         3.66 o                         
  -6   6   2         65.32         54.17         5.08 o                         
  -5   6   2       2184.56       2273.62        38.81 o                         
  -4   6   2       1407.86       1445.98        21.27 o                         
  -3   6   2        356.05        342.33        18.86 o                         
  -2   6   2       3190.23       3604.87        41.35 o                         
  -1   6   2          5.64          6.55         2.48 o                         
   0   6   2          1.78         -0.06         2.17 o                         
   1   6   2         46.53         34.69         3.44 o                         
   2   6   2        393.42        408.12        10.37 o                         
   3   6   2         22.21         11.00         2.52 o                         
   4   6   2       1209.66       1250.03        24.12 o                         
   5   6   2        116.60        123.06         8.30 o                         
   6   6   2        449.92        447.17        16.47 o                         
   7   6   2        670.14        643.08        20.88 o                         
   8   6   2        130.93        115.74         9.21 o                         
   9   6   2        373.21        393.25        27.48 o                         
  10   6   2          2.23         -4.03        15.52 o                         
 -10   7   2         15.05         14.53         6.01 o                         
  -9   7   2        213.99        185.41        16.46 o                         
  -8   7   2        264.13        267.17        26.57 o                         
  -7   7   2          1.40          4.33         3.53 o                         
  -6   7   2         42.10         44.31         5.09 o                         
  -5   7   2        353.99        320.67        10.33 o                         
  -4   7   2         13.07          7.37         2.89 o                         
  -3   7   2        111.92         95.98         7.25 o                         
  -2   7   2        570.69        538.28        13.78 o                         
  -1   7   2       1712.04       1674.37        25.85 o                         
   0   7   2       1486.41       1467.62        23.59 o                         
   1   7   2        270.83        274.92         9.45 o                         
   2   7   2        476.63        405.75        13.06 o                         
   3   7   2        413.19        387.15        11.33 o                         
   4   7   2         18.66         14.79         3.03 o                         
   5   7   2        308.85        312.79        16.41 o                         
   6   7   2         11.28          6.25         4.39 o                         
   7   7   2         29.82         13.24         7.50 o                         
   8   7   2         10.74          4.77         4.47 o                         
   9   7   2          0.44          7.62        17.60 o                         
  10   7   2        198.04        186.01        17.60 o                         
 -10   8   2          0.22          6.84         5.85 o                         
  -9   8   2         96.17         82.00        11.64 o                         
  -8   8   2          9.50          5.15         5.28 o                         
  -7   8   2          0.06          0.26         3.19 o                         
  -6   8   2       1009.49       1050.09        27.46 o                         
  -5   8   2         46.22         48.14         7.50 o                         
  -4   8   2       1220.63       1238.10        24.37 o                         
  -3   8   2          6.03          2.05         4.04 o                         
  -2   8   2        642.71        582.99        15.34 o                         
  -1   8   2         24.03         21.74         4.19 o                         
   0   8   2          0.26         -0.51         2.53 o                         
   1   8   2         18.34         24.49         3.59 o                         
   2   8   2        114.41         95.48         6.97 o                         
   3   8   2        449.52        468.05        13.21 o                         
   4   8   2        519.29        548.21        14.89 o                         
   5   8   2        142.74        146.43        10.10 o                         
   6   8   2          4.21          0.06         3.94 o                         
   7   8   2          8.49          0.37         4.46 o                         
   8   8   2        612.26        606.07        30.04 o                         
   9   8   2          0.00          7.10         9.37 o                         
  -9   9   2         53.11         80.99        16.84 o                         
  -8   9   2         91.76         74.74        10.24 o                         
  -7   9   2        247.32        241.21        14.86 o                         
  -6   9   2        220.15        197.92        12.24 o                         
  -5   9   2        552.29        548.17        17.07 o                         
  -4   9   2       1537.62       1524.77        25.76 o                         
  -3   9   2        448.66        484.88        15.15 o                         
  -2   9   2        183.33        176.19         9.38 o                         
  -1   9   2         43.53         39.86         4.34 o                         
   0   9   2         52.73         52.32         4.91 o                         
   1   9   2        196.26        202.15         9.29 o                         
   2   9   2        203.94        195.87        10.29 o                         
   3   9   2       1139.78       1125.39        22.39 o                         
   4   9   2          0.90          2.30         3.64 o                         
   5   9   2         30.21         25.66         7.69 o                         
   6   9   2        151.93        148.13        11.08 o                         
   7   9   2         67.40         51.43         7.11 o                         
   8   9   2          8.64          3.42         7.56 o                         
   9   9   2        102.78        122.26        19.35 o                         
  -8  10   2          4.87         -4.68         6.25 o                         
  -7  10   2         32.98         30.24         5.92 o                         
  -6  10   2          2.35         -1.21         4.15 o                         
  -5  10   2        648.28        668.52        19.68 o                         
  -4  10   2        111.36        117.19         7.29 o                         
  -3  10   2        817.21        879.44        21.69 o                         
  -2  10   2          0.01         -1.33         3.02 o                         
  -1  10   2          0.56         -0.04         4.76 o                         
   0  10   2        423.45        415.42        14.05 o                         
   1  10   2        885.73        897.52        23.76 o                         
   2  10   2          0.04         -0.61         8.41 o                         
   3  10   2        152.12        150.92        13.79 o                         
   4  10   2         98.63         95.86        11.60 o                         
   5  10   2          0.14         -3.98         3.98 o                         
   6  10   2         29.55         11.74         6.34 o                         
   7  10   2        190.94        167.82        12.64 o                         
   8  10   2         82.25         75.65        14.44 o                         
  -7  11   2        269.60        270.72        23.90 o                         
  -6  11   2         37.30         39.58         6.70 o                         
  -5  11   2        119.20        137.80        14.64 o                         
  -4  11   2       1578.47       1595.68        32.67 o                         
  -3  11   2         72.80         69.64         6.80 o                         
  -2  11   2        566.79        590.91        27.08 o                         
  -1  11   2        196.86        181.33        10.96 o                         
   0  11   2        424.08        459.90        19.36 o                         
   1  11   2        108.89        126.36        12.59 o                         
   2  11   2        555.05        536.72        26.24 o                         
   3  11   2         98.60         88.85        11.43 o                         
   4  11   2        115.94         91.14        12.01 o                         
   5  11   2         26.84         27.28         7.72 o                         
   6  11   2         25.61         17.76         8.99 o                         
   7  11   2         18.69         12.50         5.81 o                         
  -6  12   2          9.98         13.81         5.76 o                         
  -5  12   2         34.42         26.10         6.14 o                         
  -4  12   2        402.78        415.43        16.82 o                         
  -3  12   2          0.25         -2.76         6.08 o                         
  -2  12   2        116.94        126.48        17.03 o                         
  -1  12   2         17.72          8.06         7.52 o                         
   0  12   2        406.65        412.24        41.02 o                         
   1  12   2         32.54         18.70         6.55 o                         
   2  12   2         83.47         68.75        10.38 o                         
   3  12   2         67.80         40.74         8.88 o                         
   4  12   2          2.76         -5.70         5.70 o                         
   5  12   2          8.85          0.16         9.10 o                         
   6  12   2        231.94        274.79        21.29 o                         
  -4  13   2         37.55         39.24        13.33 o                         
  -3  13   2         15.29         10.15        10.75 o                         
  -2  13   2          0.28        -10.22        10.22 o                         
  -1  13   2         62.44         67.16        16.82 o                         
   0  13   2         92.95         91.56        18.31 o                         
   1  13   2        100.89         84.55        13.11 o                         
   2  13   2          1.15         -5.16         5.16 o                         
   3  13   2        592.15        647.02        44.01 o                         
   4  13   2          0.03         -1.21         6.50 o                         
 -11   0   3        100.33         87.87        17.12 o                         
  -9   0   3        328.99        352.79        29.12 o                         
  -7   0   3       1838.91       1819.65        60.84 o                         
  -5   0   3        822.93        973.36        36.38 o                         
  -3   0   3       8896.11       8601.13       148.85 o                         
   3   0   3       1070.20       1192.58        54.36 o                         
   5   0   3       2200.24       2349.19        40.49 o                         
   7   0   3        309.35        289.53        12.69 o                         
   9   0   3        789.17        891.78        47.86 o                         
  11   0   3        114.88        110.32        19.91 o                         
 -12   1   3         57.10         44.82         9.76 o                         
 -11   1   3        216.44        220.35        26.28 o                         
 -10   1   3         96.17         86.74        20.92 o                         
  -9   1   3         56.68         47.09         8.19 o                         
  -8   1   3         18.03          6.80         5.42 o                         
  -7   1   3        198.48        202.24        13.62 o                         
  -6   1   3       1587.89       1707.38        37.56 o                         
  -5   1   3        197.96        165.00         6.01 o                         
  -4   1   3        925.82        941.45        20.65 o                         
  -3   1   3        556.82        560.56         7.91 o                         
  -2   1   3       9132.52       8808.14        51.14 o                         
   1   1   3       2638.01       2730.54        22.85 o                         
   2   1   3         85.15         84.38         4.50 o                         
   3   1   3        502.59        514.98        10.02 o                         
   4   1   3        149.10        131.53         6.47 o                         
   5   1   3        919.98        950.21        16.14 o                         
   6   1   3         16.10         13.42         2.50 o                         
   7   1   3        709.77        722.37        14.87 o                         
   8   1   3          0.12          3.93         5.55 o                         
   9   1   3         65.18         60.11         9.60 o                         
  10   1   3        431.39        472.77        26.40 o                         
  11   1   3        191.61        199.93        18.50 o                         
 -12   2   3         59.87         69.34        11.59 o                         
 -11   2   3          0.31          4.36         8.79 o                         
 -10   2   3       1613.69       1737.14        50.67 o                         
  -9   2   3         81.68         72.46        10.33 o                         
  -8   2   3         51.74         48.25         7.91 o                         
  -7   2   3          0.71         -1.08         1.81 o                         
  -6   2   3        891.86        722.78        27.82 o                         
  -5   2   3       1575.20       1615.72        26.39 o                         
  -4   2   3         54.98         77.71         2.64 o                         
  -3   2   3         25.76         28.12         1.78 o                         
  -2   2   3        462.63        467.85         6.62 o                         
  -1   2   3       9789.58      10213.15        74.55 o                         
   0   2   3       1432.37       1421.51        26.14 o                         
   1   2   3        300.49        294.59         4.93 o                         
   2   2   3        886.17        940.40        17.48 o                         
   3   2   3       2126.80       2321.63        31.36 o                         
   4   2   3      10021.32      10457.30       172.53 o                         
   5   2   3       1027.93        997.22        20.81 o                         
   6   2   3          1.79         -0.11         2.59 o                         
   7   2   3         17.56         19.01         3.87 o                         
   8   2   3       1577.40       1668.88        79.84 o                         
   9   2   3        245.82        263.95        18.29 o                         
  10   2   3         56.53         45.79         9.04 o                         
  11   2   3          5.12         -5.32         6.79 o                         
 -12   3   3         25.69         20.43         7.77 o                         
 -11   3   3          0.06          6.28         5.73 o                         
 -10   3   3        595.14        630.99        29.67 o                         
  -9   3   3         49.98         48.76        13.07 o                         
  -8   3   3         36.09         38.16        10.11 o                         
  -7   3   3       1796.46       1867.61        60.72 o                         
  -6   3   3        123.30        111.45        13.77 o                         
  -5   3   3        284.40        266.50         7.34 o                         
  -4   3   3        197.56        243.53         5.61 o                         
  -3   3   3       8197.95       8437.79        60.05 o                         
  -2   3   3       1741.89       1690.28        17.68 o                         
  -1   3   3       7774.27       7556.11        74.36 o                         
   0   3   3       2971.90       2850.64        64.71 o                         
   1   3   3       5297.79       5401.14        98.71 o                         
   2   3   3        711.63        776.02        12.83 o                         
   3   3   3        191.80        256.03         7.23 o                         
   4   3   3         69.45         48.27         4.50 o                         
   5   3   3         34.67         20.38         3.65 o                         
   6   3   3        651.23        635.95        17.79 o                         
   7   3   3       1942.48       1885.90        34.80 o                         
   8   3   3        278.50        286.86        12.95 o                         
   9   3   3         22.31         27.61         6.95 o                         
  10   3   3        579.50        623.51        30.53 o                         
  11   3   3         14.88         22.17         8.46 o                         
 -11   4   3          7.82         10.48        18.49 o                         
 -10   4   3          1.59         -1.77         5.70 o                         
  -9   4   3        104.12         85.24        10.92 o                         
  -8   4   3          2.09          3.27         5.06 o                         
  -7   4   3       2160.78       2192.00        49.83 o                         
  -6   4   3        646.92        636.99        21.29 o                         
  -5   4   3        464.79        446.88        10.01 o                         
  -4   4   3         72.82         73.71         4.06 o                         
  -3   4   3       3697.56       3920.21        40.74 o                         
  -2   4   3         28.84         28.30         2.53 o                         
  -1   4   3        979.07       1054.07        17.46 o                         
   0   4   3         70.44         65.24         6.53 o                         
   1   4   3       3599.47       3498.57        53.11 o                         
   2   4   3       2088.60       2127.76        25.68 o                         
   3   4   3       1156.75       1089.08        16.79 o                         
   4   4   3        596.60        618.18        16.09 o                         
   5   4   3       4292.96       4237.31        57.29 o                         
   6   4   3         18.87          9.90         4.57 o                         
   7   4   3         11.74         13.26         4.15 o                         
   8   4   3         96.46         84.84         9.08 o                         
   9   4   3         22.99         21.55         6.47 o                         
  10   4   3         77.21         62.08        10.67 o                         
  11   4   3        225.31        245.48        20.56 o                         
 -11   5   3         51.86         69.78        11.76 o                         
 -10   5   3         87.91         80.58        11.51 o                         
  -9   5   3          0.67          0.93         4.93 o                         
  -8   5   3        305.60        274.35        17.67 o                         
  -7   5   3       1085.95       1109.51        26.07 o                         
  -6   5   3        772.59        827.59        18.53 o                         
  -5   5   3          5.28          2.32         2.17 o                         
  -4   5   3        640.43        691.58        13.21 o                         
  -3   5   3       2127.70       2030.28        26.92 o                         
  -2   5   3        229.19        193.03         8.64 o                         
  -1   5   3        523.03        507.69         9.58 o                         
   0   5   3       1428.54       1480.84        51.53 o                         
   1   5   3          9.86          4.43         1.39 o                         
   2   5   3        130.87        120.15         4.12 o                         
   3   5   3          5.08          2.81         2.07 o                         
   4   5   3        879.58        892.22        20.66 o                         
   5   5   3         16.83         28.08         4.33 o                         
   6   5   3         53.69         54.97         6.24 o                         
   7   5   3       2261.50       2287.90        47.55 o                         
   8   5   3        375.73        388.65        16.38 o                         
   9   5   3          5.90          1.04         5.36 o                         
  10   5   3        116.86        139.56        16.12 o                         
  11   5   3         42.17         32.00         8.61 o                         
 -11   6   3        101.12        107.47        13.92 o                         
 -10   6   3         69.75         82.38        14.46 o                         
  -9   6   3        491.61        475.50        25.27 o                         
  -8   6   3        531.87        514.83        43.33 o                         
  -7   6   3          7.72          7.32         3.57 o                         
  -6   6   3        309.00        306.59        11.50 o                         
  -5   6   3          2.21          1.50         2.46 o                         
  -4   6   3        125.56        118.22         5.75 o                         
  -3   6   3        130.29        141.67         8.65 o                         
  -2   6   3        331.62        315.50        11.77 o                         
  -1   6   3       3268.16       3485.85        59.56 o                         
   0   6   3         79.54         69.27         4.88 o                         
   1   6   3       1144.48       1131.85        20.79 o                         
   2   6   3         29.40         18.50         1.96 o                         
   3   6   3          0.03         -0.89         1.64 o                         
   4   6   3        118.73        122.71         7.97 o                         
   5   6   3       1028.21        999.07        29.15 o                         
   6   6   3        667.16        678.53        20.71 o                         
   7   6   3        656.89        649.92        21.17 o                         
   8   6   3        147.50        160.19        19.98 o                         
   9   6   3         21.80         16.08         6.34 o                         
  10   6   3          6.31         -2.22         5.75 o                         
 -10   7   3          0.46          2.53         6.11 o                         
  -9   7   3         13.37         25.60         7.08 o                         
  -8   7   3          2.73         -1.81         3.93 o                         
  -7   7   3        186.44        173.17         9.44 o                         
  -6   7   3        203.86        216.02        10.13 o                         
  -5   7   3         25.21         22.57         3.18 o                         
  -4   7   3        194.30        177.48         8.38 o                         
  -3   7   3        207.80        200.97        10.28 o                         
  -2   7   3        237.93        225.20         8.88 o                         
  -1   7   3       2441.66       2416.58        32.64 o                         
   0   7   3          2.95          4.90         2.66 o                         
   1   7   3       1349.77       1304.16        24.43 o                         
   2   7   3        120.42        117.37         5.80 o                         
   3   7   3         29.83         17.63         2.85 o                         
   4   7   3        157.63        144.58         9.16 o                         
   5   7   3        292.86        308.04        13.81 o                         
   6   7   3         43.75         41.04         7.62 o                         
   7   7   3        233.35        197.73        12.16 o                         
   8   7   3          2.51          9.54         4.27 o                         
   9   7   3        158.76        162.63        15.19 o                         
  10   7   3        459.54        493.47        86.48 o                         
 -10   8   3         35.44         33.43         8.01 o                         
  -9   8   3         43.35         21.71         7.15 o                         
  -8   8   3         14.91         12.12         4.54 o                         
  -7   8   3        534.89        561.32        17.68 o                         
  -6   8   3        419.66        449.82        26.09 o                         
  -5   8   3          4.41          0.68         4.55 o                         
  -4   8   3        411.76        398.04        19.06 o                         
  -3   8   3        594.79        576.06        15.62 o                         
  -2   8   3        246.28        229.73         9.57 o                         
  -1   8   3        541.28        600.60        15.26 o                         
   0   8   3         67.96         60.61         5.48 o                         
   1   8   3        899.68        880.77        20.66 o                         
   2   8   3         42.68         49.86         4.38 o                         
   3   8   3        478.01        465.69        14.91 o                         
   4   8   3        604.39        682.61        16.40 o                         
   5   8   3        142.76        159.37        10.59 o                         
   6   8   3         11.63         18.59         4.88 o                         
   7   8   3        184.40        215.66        13.16 o                         
   8   8   3        141.24        139.13        13.16 o                         
   9   8   3        108.73         91.84        15.75 o                         
  -9   9   3        112.01        125.18        17.22 o                         
  -8   9   3          0.05          3.87         6.74 o                         
  -7   9   3        218.09        238.42        17.81 o                         
  -6   9   3          3.84          3.29         3.52 o                         
  -5   9   3         16.23         14.24         3.73 o                         
  -4   9   3        471.96        444.84        13.89 o                         
  -3   9   3       1183.83       1158.70        24.14 o                         
  -2   9   3          0.52         -0.11         3.06 o                         
  -1   9   3        443.78        431.26        13.71 o                         
   0   9   3        407.38        413.49        14.67 o                         
   1   9   3        321.71        288.28        12.21 o                         
   2   9   3         87.80         66.45         5.15 o                         
   3   9   3        532.14        517.85        18.16 o                         
   4   9   3        270.24        261.72        14.73 o                         
   5   9   3        511.90        522.88        19.68 o                         
   6   9   3          5.19          7.80         5.06 o                         
   7   9   3         13.08          4.92         5.59 o                         
   8   9   3        259.97        251.35        15.18 o                         
   9   9   3        220.40        275.86        31.96 o                         
  -8  10   3         11.00         -7.94        10.51 o                         
  -7  10   3         35.45         39.12         7.56 o                         
  -6  10   3        669.53        703.31        21.11 o                         
  -5  10   3          4.86          3.44         3.15 o                         
  -4  10   3         14.17         10.64         3.54 o                         
  -3  10   3        182.60        176.77         9.65 o                         
  -2  10   3         48.71         40.66         6.47 o                         
  -1  10   3        124.45        117.48         8.62 o                         
   0  10   3        189.09        199.15        10.90 o                         
   1  10   3          0.24          2.16         5.46 o                         
   2  10   3         40.19         43.45         5.64 o                         
   3  10   3         58.16         48.80         7.66 o                         
   4  10   3        755.33        785.45        24.42 o                         
   5  10   3        194.89        224.15        24.13 o                         
   6  10   3         15.54          6.50         5.27 o                         
   7  10   3        133.81        118.13        13.42 o                         
   8  10   3        182.66        178.28        25.55 o                         
  -7  11   3        914.07        929.86        37.69 o                         
  -6  11   3        187.69        169.17        12.56 o                         
  -5  11   3        105.47         97.28         8.09 o                         
  -4  11   3         12.57         15.14         3.52 o                         
  -3  11   3        137.66        128.82         8.73 o                         
  -2  11   3         56.15         42.96         5.84 o                         
  -1  11   3        562.62        635.03        52.52 o                         
   0  11   3          0.22          0.49         4.48 o                         
   1  11   3         86.78         74.55        18.25 o                         
   2  11   3        382.21        403.78        22.91 o                         
   3  11   3         24.99         27.95         6.95 o                         
   4  11   3        333.14        332.03        21.70 o                         
   5  11   3        657.04        701.69        45.72 o                         
   6  11   3          9.09         18.51         6.24 o                         
   7  11   3         74.38         72.60        11.71 o                         
  -6  12   3          1.30          1.12         4.77 o                         
  -5  12   3        273.26        235.51        17.64 o                         
  -4  12   3         17.70         13.69         5.69 o                         
  -3  12   3        143.35        143.33        21.18 o                         
  -2  12   3          1.71         -0.50        13.39 o                         
  -1  12   3         17.59          2.33        11.42 o                         
   0  12   3          0.55         -3.13         5.18 o                         
   1  12   3        170.15        157.22        24.47 o                         
   2  12   3       1339.49       1390.96        45.51 o                         
   3  12   3        323.81        372.32        55.08 o                         
   4  12   3        524.05        538.03        30.08 o                         
   5  12   3         63.41         74.21        11.53 o                         
  -4  13   3         49.09         40.31        12.44 o                         
  -3  13   3         10.08          3.76         7.79 o                         
  -2  13   3         53.46         45.98        13.04 o                         
  -1  13   3         33.98         37.65        13.02 o                         
   0  13   3         12.88         17.68         6.84 o                         
   1  13   3        197.18        187.88        24.87 o                         
   2  13   3         17.35         15.60         6.18 o                         
   3  13   3          9.05          7.36         6.23 o                         
   4  13   3         55.96         46.71         9.49 o                         
 -12   0   4         14.44         18.07         9.89 o                         
 -10   0   4          1.51          6.13         8.18 o                         
  -8   0   4        123.54         75.33        13.22 o                         
  -6   0   4       1263.70       1265.88        45.92 o                         
  -4   0   4       3080.83       3170.63        70.91 o                         
  -2   0   4        117.01         80.13         4.19 o                         
   2   0   4        101.34         82.90        20.74 o                         
   4   0   4      10920.33      11690.50       142.18 o                         
   6   0   4         24.39         27.21         4.90 o                         
   8   0   4       2167.54       2274.11        76.62 o                         
  10   0   4         86.02        101.01        17.70 o                         
 -12   1   4         31.74         37.62         9.24 o                         
 -11   1   4        339.85        373.57        35.13 o                         
 -10   1   4        321.03        317.49        20.61 o                         
  -9   1   4         33.86         39.94         8.38 o                         
  -8   1   4         57.40         54.93         8.98 o                         
  -7   1   4         30.89         24.21         5.82 o                         
  -6   1   4         30.66         37.50         3.61 o                         
  -5   1   4        726.62        678.78        14.94 o                         
  -4   1   4       3315.98       3299.56        68.84 o                         
  -3   1   4       1860.53       1713.83        20.89 o                         
  -2   1   4        308.82        247.72         4.77 o                         
  -1   1   4         85.20         79.84         2.67 o                         
   0   1   4         76.51         71.90         2.23 o                         
   1   1   4        396.21        408.24         5.38 o                         
   2   1   4       2008.01       2126.79        36.31 o                         
   3   1   4       7825.70       8539.96        86.97 o                         
   4   1   4       1384.07       1507.27        27.28 o                         
   5   1   4       2335.06       2441.35        36.31 o                         
   6   1   4        889.08        918.70        17.36 o                         
   7   1   4        185.76        195.33         7.90 o                         
   8   1   4       1040.95       1111.27        36.15 o                         
   9   1   4        348.54        374.76        22.17 o                         
  10   1   4         51.48         35.06         8.67 o                         
  11   1   4        116.30        120.70        21.20 o                         
 -12   2   4          5.28         11.09         6.73 o                         
 -11   2   4         36.47         29.14         8.07 o                         
 -10   2   4        376.28        422.60        27.58 o                         
  -9   2   4       2014.40       2110.75        53.85 o                         
  -8   2   4        155.37        168.33        13.50 o                         
  -7   2   4         95.68         70.03         4.82 o                         
  -6   2   4        451.11        441.29        12.25 o                         
  -5   2   4          0.09         -0.82         1.51 o                         
  -4   2   4        429.02        414.78         6.81 o                         
  -3   2   4          5.45          6.96         1.13 o                         
  -2   2   4       4986.23       5051.72        40.24 o                         
  -1   2   4      11131.30      11866.39        78.44 o                         
   0   2   4        986.97       1023.73        17.33 o                         
   1   2   4       3773.85       3608.31        54.12 o                         
   2   2   4       2053.32       2174.33        26.57 o                         
   3   2   4       1480.48       1447.88        23.57 o                         
   4   2   4       3518.90       4013.43        49.98 o                         
   5   2   4       1128.62       1152.96        23.15 o                         
   6   2   4         74.33         55.54         5.26 o                         
   7   2   4         19.51         11.33         2.53 o                         
   8   2   4        283.18        261.81        17.41 o                         
   9   2   4          0.97          5.66         5.63 o                         
  10   2   4          0.32         -3.33         5.41 o                         
  11   2   4        280.13        306.04        27.05 o                         
 -12   3   4        141.25        119.85        15.03 o                         
 -11   3   4         68.41         63.35        10.44 o                         
 -10   3   4        377.18        412.72        24.02 o                         
  -9   3   4         79.73         94.69        12.94 o                         
  -8   3   4        127.33        121.58        14.95 o                         
  -7   3   4       1302.73       1336.75        36.88 o                         
  -6   3   4       1419.52       1336.91        82.01 o                         
  -5   3   4          7.15          8.22         1.54 o                         
  -4   3   4       1065.07       1054.70        14.50 o                         
  -3   3   4       1904.25       1843.74        35.64 o                         
  -2   3   4       2457.41       2505.85        26.28 o                         
  -1   3   4        872.08        832.96        18.12 o                         
   0   3   4      10464.98      10744.34       129.80 o                         
   1   3   4       1738.90       1730.32        54.25 o                         
   2   3   4       2429.21       2401.80        45.59 o                         
   3   3   4         96.92        138.99         5.33 o                         
   4   3   4        165.54        155.68         7.86 o                         
   5   3   4        488.53        486.14        14.86 o                         
   6   3   4        443.85        438.10        15.01 o                         
   7   3   4         25.69         18.82         5.85 o                         
   8   3   4        650.12        680.18        20.74 o                         
   9   3   4        273.84        278.24        23.32 o                         
  10   3   4        133.56        142.16        15.12 o                         
  11   3   4        429.40        464.31        28.16 o                         
 -12   4   4         46.29         57.82        11.00 o                         
 -11   4   4         99.83        109.16        13.86 o                         
 -10   4   4        349.27        316.02        21.13 o                         
  -9   4   4          2.51         -0.67         5.69 o                         
  -8   4   4       1052.21       1092.46        40.44 o                         
  -7   4   4         26.63         21.83         6.48 o                         
  -6   4   4        503.87        473.16        32.58 o                         
  -5   4   4          7.35          7.86         2.35 o                         
  -4   4   4       1022.82       1061.45        17.91 o                         
  -3   4   4        326.81        360.76        13.55 o                         
  -2   4   4        522.48        543.37        10.16 o                         
  -1   4   4          8.88         11.71         2.28 o                         
   0   4   4        951.66        757.53        13.37 o                         
   1   4   4         23.34         32.75         3.30 o                         
   2   4   4       5975.96       6051.49        85.90 o                         
   3   4   4        299.96        316.75         8.23 o                         
   4   4   4        288.53        225.19         9.82 o                         
   5   4   4          0.28          0.99         3.26 o                         
   6   4   4         51.21         42.73         5.29 o                         
   7   4   4        184.24        183.67        10.62 o                         
   8   4   4         38.39         29.55         5.10 o                         
   9   4   4        125.03        126.89        13.50 o                         
  10   4   4          1.64         -1.84         5.24 o                         
  11   4   4        100.36        113.71        14.48 o                         
 -11   5   4         55.14         49.99        10.02 o                         
 -10   5   4          2.06          7.01         7.27 o                         
  -9   5   4         71.00         67.82        16.06 o                         
  -8   5   4         54.40         64.66         8.94 o                         
  -7   5   4          6.16         16.50         5.81 o                         
  -6   5   4       1724.65       1765.51        33.27 o                         
  -5   5   4        546.42        554.97        13.74 o                         
  -4   5   4         95.75         89.18         5.28 o                         
  -3   5   4        119.74         80.31         5.45 o                         
  -2   5   4        798.56        842.57        19.95 o                         
  -1   5   4        129.61        117.16         5.77 o                         
   0   5   4       1796.63       1830.77        27.71 o                         
   1   5   4        345.41        331.64        12.01 o                         
   2   5   4        156.11        152.79         4.48 o                         
   3   5   4        173.45        148.41         5.75 o                         
   4   5   4        372.36        350.67        12.68 o                         
   5   5   4        578.93        547.02        17.10 o                         
   6   5   4        325.87        299.53        13.30 o                         
   7   5   4        342.62        369.40        15.50 o                         
   8   5   4         44.34         37.12         5.84 o                         
   9   5   4        239.40        280.95        19.72 o                         
  10   5   4        107.66        109.47        13.49 o                         
 -11   6   4         33.89         24.66         8.15 o                         
 -10   6   4          4.85          3.45         5.36 o                         
  -9   6   4        697.08        699.80        30.74 o                         
  -8   6   4        114.57        117.47        12.20 o                         
  -7   6   4        246.55        259.80        13.42 o                         
  -6   6   4        247.79        252.89         9.99 o                         
  -5   6   4        859.58        883.45        16.75 o                         
  -4   6   4        204.43        197.32         7.38 o                         
  -3   6   4       1166.18       1180.63        29.64 o                         
  -2   6   4         53.16         31.08         5.30 o                         
  -1   6   4        152.37        197.96         6.67 o                         
   0   6   4        490.27        550.03        22.15 o                         
   1   6   4       1253.26       1255.30        31.74 o                         
   2   6   4          1.74          2.20         1.09 o                         
   3   6   4        368.43        314.14        10.05 o                         
   4   6   4         11.67          4.69         3.80 o                         
   5   6   4       1891.86       1914.11        35.89 o                         
   6   6   4        294.55        330.58        14.44 o                         
   7   6   4         18.33          7.49         4.15 o                         
   8   6   4        546.85        532.36        20.19 o                         
   9   6   4         29.65         15.18         9.87 o                         
  10   6   4          0.04         -4.66         5.24 o                         
 -10   7   4        203.01        221.41        18.70 o                         
  -9   7   4         33.78         32.56         7.58 o                         
  -8   7   4        259.12        256.79        17.86 o                         
  -7   7   4         67.09         68.57         7.40 o                         
  -6   7   4        258.77        255.05        10.65 o                         
  -5   7   4         85.33         69.82         5.94 o                         
  -4   7   4         91.21         63.81         7.77 o                         
  -3   7   4         69.17         53.90         5.82 o                         
  -2   7   4        652.17        576.19        16.29 o                         
  -1   7   4        781.45        788.88        18.62 o                         
   0   7   4        921.04        897.10        35.13 o                         
   1   7   4         35.79         44.57         4.02 o                         
   2   7   4        522.62        529.16        15.35 o                         
   3   7   4         18.48         10.16         2.33 o                         
   4   7   4         68.12         67.56         6.34 o                         
   5   7   4       1791.63       1690.19        34.60 o                         
   6   7   4        225.45        200.14        11.82 o                         
   7   7   4         11.57         16.40         5.28 o                         
   8   7   4        534.27        570.63        23.90 o                         
   9   7   4        292.75        300.38        21.05 o                         
  10   7   4          2.70          2.96         5.19 o                         
 -10   8   4          0.75         -0.99         5.87 o                         
  -9   8   4        170.12        162.00        15.58 o                         
  -8   8   4        192.07        205.42        16.17 o                         
  -7   8   4          4.83         11.54         4.56 o                         
  -6   8   4        271.29        291.87        13.79 o                         
  -5   8   4          0.07         -3.21         3.21 o                         
  -4   8   4        293.57        277.29        15.94 o                         
  -3   8   4          3.47          2.85         3.83 o                         
  -2   8   4         53.43         43.31         6.37 o                         
  -1   8   4        422.27        438.66        14.34 o                         
   0   8   4        990.04        938.44        24.13 o                         
   1   8   4        107.74         92.20         6.37 o                         
   2   8   4        445.97        419.41        11.30 o                         
   3   8   4         45.86         30.76         6.77 o                         
   4   8   4        768.18        752.39        21.89 o                         
   5   8   4        146.45        127.49         9.45 o                         
   6   8   4        511.68        520.63        19.62 o                         
   7   8   4         69.92         86.42         8.73 o                         
   8   8   4         26.37         17.21         5.16 o                         
   9   8   4        192.74        196.66        22.46 o                         
  -9   9   4         96.11         64.92        11.27 o                         
  -8   9   4         11.31          8.18        10.49 o                         
  -7   9   4          2.42          3.90         4.97 o                         
  -6   9   4         13.90          8.47         3.58 o                         
  -5   9   4        317.81        313.48        14.88 o                         
  -4   9   4        118.26        107.24        10.42 o                         
  -3   9   4        781.07        799.60        22.20 o                         
  -2   9   4         12.48          8.55         3.87 o                         
  -1   9   4         21.98         16.16         4.03 o                         
   0   9   4         68.53         59.10         5.87 o                         
   1   9   4         47.10         38.62         6.38 o                         
   2   9   4         62.58         60.08         7.28 o                         
   3   9   4         30.53         25.61         4.74 o                         
   4   9   4        106.85         91.90         8.09 o                         
   5   9   4        116.00         98.78         8.66 o                         
   6   9   4       1593.19       1623.63        37.49 o                         
   7   9   4        399.89        357.57        26.52 o                         
   8   9   4         40.84         30.50         7.67 o                         
  -8  10   4        106.74        119.74        20.52 o                         
  -7  10   4        151.40        163.63        15.11 o                         
  -6  10   4        112.03         98.02        10.10 o                         
  -5  10   4         21.49         11.93         6.11 o                         
  -4  10   4        242.50        256.00        13.62 o                         
  -3  10   4         83.57         65.79         9.78 o                         
  -2  10   4         67.68         50.41         5.99 o                         
  -1  10   4          3.85          3.18         3.76 o                         
   0  10   4          0.89         -0.43         4.79 o                         
   1  10   4        360.73        351.00        20.24 o                         
   2  10   4        929.61        983.59        34.78 o                         
   3  10   4         97.17        107.33        11.90 o                         
   4  10   4         10.86          7.10         6.83 o                         
   5  10   4        712.97        742.52        52.99 o                         
   6  10   4         75.01         61.60        10.42 o                         
   7  10   4         24.83         34.01         8.55 o                         
  -7  11   4        183.14        141.09        24.37 o                         
  -6  11   4        278.56        296.39        28.22 o                         
  -5  11   4          0.03          2.32         3.40 o                         
  -4  11   4        139.26        159.32        13.57 o                         
  -3  11   4         49.54         34.47         7.25 o                         
  -2  11   4        496.96        540.34        25.58 o                         
  -1  11   4         51.41         47.16         9.03 o                         
   0  11   4        355.25        385.85        22.03 o                         
   1  11   4        159.51        164.74        14.94 o                         
   2  11   4        353.83        343.47        21.39 o                         
   3  11   4          5.73          4.99         8.23 o                         
   4  11   4        172.31        182.02        16.17 o                         
   5  11   4         12.28         16.69         9.36 o                         
   6  11   4          6.44         10.38         7.07 o                         
  -6  12   4         20.14          6.18         8.00 o                         
  -5  12   4         59.84         54.33         9.15 o                         
  -4  12   4         18.60         18.09        10.21 o                         
  -3  12   4         35.93         22.81        14.61 o                         
  -2  12   4         24.79         17.50         6.56 o                         
  -1  12   4         69.84         61.96         9.65 o                         
   0  12   4          8.07         15.76         6.13 o                         
   1  12   4        319.88        331.55        21.75 o                         
   2  12   4       2046.52       2362.32        67.63 o                         
   3  12   4        155.10        168.30        16.42 o                         
   4  12   4         37.72         35.12         8.79 o                         
   5  12   4          0.02        -12.33        12.33 o                         
  -4  13   4         42.72         33.79        14.68 o                         
  -3  13   4        126.36        126.88        20.87 o                         
  -2  13   4          0.04         -3.40         7.70 o                         
  -1  13   4          0.10         -5.02         5.29 o                         
   0  13   4        340.14        354.88        47.65 o                         
   1  13   4          0.96          0.43         5.45 o                         
   2  13   4         31.68         26.82         9.66 o                         
   3  13   4         10.05          9.34         6.96 o                         
 -11   0   5         77.70         65.97        15.52 o                         
  -9   0   5        311.77        302.91        26.88 o                         
  -7   0   5       1844.70       1963.22        64.21 o                         
  -5   0   5       3114.25       3311.16       193.33 o                         
  -3   0   5       4278.57       4371.46        61.31 o                         
  -1   0   5       9056.30       9398.28       146.91 o                         
   1   0   5      15206.42      15700.23       404.77 o                         
   3   0   5         86.78         76.08         7.10 o                         
   5   0   5        765.73        841.06        23.03 o                         
   7   0   5          0.36         -2.58         5.13 o                         
   9   0   5        108.40        102.59        16.70 o                         
  11   0   5        553.65        608.87        45.42 o                         
 -12   1   5          1.19          1.64         5.37 o                         
 -11   1   5         38.11         24.30         7.51 o                         
 -10   1   5        109.95         99.90        12.18 o                         
  -9   1   5        122.15        114.96        11.96 o                         
  -8   1   5        268.99        240.11        23.74 o                         
  -7   1   5          7.45          1.22         1.77 o                         
  -6   1   5        185.85        151.45         6.25 o                         
  -5   1   5       2497.04       2500.02        64.83 o                         
  -4   1   5          2.69          7.28         2.29 o                         
  -3   1   5       2046.67       2018.13        24.01 o                         
  -2   1   5       3356.77       3454.43        34.09 o                         
  -1   1   5        242.97        232.63         5.15 o                         
   0   1   5       1538.86       1595.68        14.03 o                         
   1   1   5        535.74        544.30         9.26 o                         
   2   1   5         21.41         13.81         2.57 o                         
   3   1   5        372.59        471.24        16.97 o                         
   4   1   5        499.07        500.68        13.73 o                         
   5   1   5       2154.15       2238.55        35.17 o                         
   6   1   5        418.74        380.72        12.52 o                         
   7   1   5       1692.97       1761.08        39.72 o                         
   8   1   5       1065.98       1140.14        37.01 o                         
   9   1   5         12.70          7.44         5.43 o                         
  10   1   5         75.13         65.75        10.66 o                         
  11   1   5          3.00         -7.47         7.47 o                         
 -12   2   5        187.48        181.13        17.87 o                         
 -11   2   5          3.89          5.52        11.29 o                         
 -10   2   5         67.09         72.88        10.73 o                         
  -9   2   5         16.33         27.54         7.35 o                         
  -8   2   5          3.09         -1.15         5.29 o                         
  -7   2   5        209.77        211.45         8.46 o                         
  -6   2   5        260.80        261.31        12.99 o                         
  -5   2   5          7.17          2.26         1.20 o                         
  -4   2   5        266.97        279.05         7.76 o                         
  -3   2   5        319.53        322.41         6.24 o                         
  -2   2   5       4152.15       4039.13        30.99 o                         
  -1   2   5       4991.97       5098.72        47.94 o                         
   0   2   5         69.09         39.86         1.89 o                         
   1   2   5         32.27         38.33         2.18 o                         
   2   2   5         59.02         30.36         2.91 o                         
   3   2   5       1568.85       1669.37        26.30 o                         
   4   2   5       2950.13       3100.67        42.25 o                         
   5   2   5        459.48        460.25        14.47 o                         
   6   2   5        478.09        482.84        15.71 o                         
   7   2   5       1360.23       1358.30        24.75 o                         
   8   2   5         79.40         75.59         7.12 o                         
   9   2   5         16.28         13.19         6.11 o                         
  10   2   5        205.77        221.51        18.44 o                         
  11   2   5          4.36          1.53         5.32 o                         
 -12   3   5         18.13          8.55         6.64 o                         
 -11   3   5        118.69        129.41        14.38 o                         
 -10   3   5          0.17          3.56         5.16 o                         
  -9   3   5        331.04        292.87        42.19 o                         
  -8   3   5        207.68        192.24        14.35 o                         
  -7   3   5        427.03        446.41        25.28 o                         
  -6   3   5         65.71         50.04         4.80 o                         
  -5   3   5         27.32         40.45         3.59 o                         
  -4   3   5        956.49        991.46        14.28 o                         
  -3   3   5       3034.79       3026.94        34.45 o                         
  -2   3   5       2125.15       2355.72        30.12 o                         
  -1   3   5       3665.05       3995.95        51.42 o                         
   0   3   5        296.61        318.40        12.24 o                         
   1   3   5       1032.44        981.61        22.74 o                         
   2   3   5       2995.17       3146.19        52.23 o                         
   3   3   5       2467.47       2632.53        27.29 o                         
   4   3   5       1446.36       1371.75        25.53 o                         
   5   3   5        226.18        253.69        10.86 o                         
   6   3   5        203.08        186.12         9.92 o                         
   7   3   5       1081.08       1182.52        43.19 o                         
   8   3   5        433.38        435.99        16.91 o                         
   9   3   5         38.01         33.68         8.05 o                         
  10   3   5         22.14         23.81        10.54 o                         
  11   3   5         70.28         71.56        29.98 o                         
 -11   4   5          2.97         -4.67         5.82 o                         
 -10   4   5          2.11          0.51         6.37 o                         
  -9   4   5        196.28        169.40        14.91 o                         
  -8   4   5         54.06         59.93        13.21 o                         
  -7   4   5        889.47        826.58        28.58 o                         
  -6   4   5        220.76        213.38         9.02 o                         
  -5   4   5        233.00        243.63         8.74 o                         
  -4   4   5         52.52         35.60         3.47 o                         
  -3   4   5         70.00        115.63         5.96 o                         
  -2   4   5         67.96        100.12         4.17 o                         
  -1   4   5       3755.00       3694.10        55.22 o                         
   0   4   5          0.10          1.49         0.64 o                         
   1   4   5       1719.16       1585.85        47.29 o                         
   2   4   5         13.70          8.99         2.33 o                         
   3   4   5          7.24         12.27         2.21 o                         
   4   4   5        112.66        109.37         5.40 o                         
   5   4   5          0.60          1.03         2.97 o                         
   6   4   5          0.07          2.30         3.65 o                         
   7   4   5         95.53         89.95         7.64 o                         
   8   4   5        264.68        245.13        13.09 o                         
   9   4   5        569.51        585.08        28.37 o                         
  10   4   5         32.91         32.32        17.11 o                         
  11   4   5          1.66          8.92         6.52 o                         
 -11   5   5         51.36         44.21        13.12 o                         
 -10   5   5        104.24         97.11        12.46 o                         
  -9   5   5         44.55         33.26         7.23 o                         
  -8   5   5        723.56        751.26        29.50 o                         
  -7   5   5        302.82        278.00        17.45 o                         
  -6   5   5         96.40         87.76         6.29 o                         
  -5   5   5        109.47        106.00         8.44 o                         
  -4   5   5       1108.91       1039.04        18.86 o                         
  -3   5   5       1217.11       1157.07        21.69 o                         
  -2   5   5         16.89         22.85         2.93 o                         
  -1   5   5        228.74        238.19        16.15 o                         
   0   5   5         11.40          4.49         1.50 o                         
   1   5   5        101.06         84.01         4.79 o                         
   2   5   5        335.24        321.03        21.28 o                         
   3   5   5          0.17          2.93         2.87 o                         
   4   5   5         69.41         44.44         3.67 o                         
   5   5   5          1.31         -3.70         3.70 o                         
   6   5   5        170.52        161.89        10.11 o                         
   7   5   5        196.46        173.29        10.83 o                         
   8   5   5        545.41        603.62        21.08 o                         
   9   5   5          0.27          7.33         5.57 o                         
  10   5   5         34.94         37.96         9.01 o                         
 -11   6   5         40.04         40.77         9.36 o                         
 -10   6   5         11.07          5.51         6.86 o                         
  -9   6   5         22.39         29.93         7.35 o                         
  -8   6   5       1038.32       1076.44        37.57 o                         
  -7   6   5        165.61        179.39        11.28 o                         
  -6   6   5        171.69        144.59         7.62 o                         
  -5   6   5         20.37         16.07         3.18 o                         
  -4   6   5         41.73         39.07         4.52 o                         
  -3   6   5         97.23         80.34         7.84 o                         
  -2   6   5        709.38        702.39        22.82 o                         
  -1   6   5          1.92          0.18         1.58 o                         
   0   6   5         17.11          7.04         1.88 o                         
   1   6   5       1884.27       1924.33        44.67 o                         
   2   6   5       2413.80       2443.99        63.00 o                         
   3   6   5        115.31        108.48         8.57 o                         
   4   6   5        615.94        588.87        17.66 o                         
   5   6   5        315.51        310.20        13.39 o                         
   6   6   5        117.72        148.44        11.71 o                         
   7   6   5         24.43         21.18         4.78 o                         
   8   6   5        308.07        318.89        15.68 o                         
   9   6   5         16.22         10.90        13.39 o                         
  10   6   5        130.56        135.77        15.22 o                         
 -10   7   5        100.88         85.93        19.07 o                         
  -9   7   5         62.11         59.81         9.96 o                         
  -8   7   5        642.44        702.65        24.62 o                         
  -7   7   5        331.76        307.91        15.01 o                         
  -6   7   5         67.45         65.33         5.76 o                         
  -5   7   5       1042.59       1067.54        21.73 o                         
  -4   7   5       1830.73       1879.66        42.41 o                         
  -3   7   5       2023.14       2070.68        44.85 o                         
  -2   7   5        378.66        395.50        13.31 o                         
  -1   7   5          3.78          2.13         2.24 o                         
   0   7   5          0.04          1.13         1.96 o                         
   1   7   5          1.16          1.91         1.55 o                         
   2   7   5         11.23          9.84         2.03 o                         
   3   7   5        361.57        355.10        13.36 o                         
   4   7   5        105.24         85.14         7.24 o                         
   5   7   5        368.66        343.39        14.66 o                         
   6   7   5         10.50          3.57         4.78 o                         
   7   7   5        466.94        493.67        19.48 o                         
   8   7   5          0.67         -4.21         4.21 o                         
   9   7   5         16.92         21.26         6.98 o                         
 -10   8   5          2.58          2.58         7.35 o                         
  -9   8   5        375.61        401.84        32.56 o                         
  -8   8   5        310.16        325.91        16.69 o                         
  -7   8   5        179.78        186.37        12.10 o                         
  -6   8   5          0.01          1.21         3.60 o                         
  -5   8   5         27.82         29.37         6.42 o                         
  -4   8   5       1206.57       1246.56        35.11 o                         
  -3   8   5        118.46        115.58        10.80 o                         
  -2   8   5        238.40        254.66        11.23 o                         
  -1   8   5        763.61        741.29        19.01 o                         
   0   8   5          3.95          4.90         3.52 o                         
   1   8   5       1090.19       1070.60        21.27 o                         
   2   8   5         75.18         64.68         5.80 o                         
   3   8   5        829.56        810.50        21.64 o                         
   4   8   5         13.62         10.26         3.85 o                         
   5   8   5        237.33        217.93        12.19 o                         
   6   8   5         19.19          9.40         4.22 o                         
   7   8   5        145.31        143.24        10.98 o                         
   8   8   5         57.98         33.83         8.86 o                         
   9   8   5        167.61        197.64        26.59 o                         
  -9   9   5        124.62        144.62        14.97 o                         
  -8   9   5        243.88        255.00        21.18 o                         
  -7   9   5        229.54        222.40        17.23 o                         
  -6   9   5         35.83         23.18         4.55 o                         
  -5   9   5        548.21        550.87        30.58 o                         
  -4   9   5        577.84        571.82        20.81 o                         
  -3   9   5         56.43         54.89        10.41 o                         
  -2   9   5        337.24        323.00        15.49 o                         
  -1   9   5       1087.12       1115.35        25.28 o                         
   0   9   5        847.82        800.03        29.41 o                         
   1   9   5        100.59         91.95         7.03 o                         
   2   9   5        120.74        104.80         9.47 o                         
   3   9   5         68.88         63.73         9.52 o                         
   4   9   5        380.33        364.58        21.10 o                         
   5   9   5          0.80         -4.95         4.95 o                         
   6   9   5        841.00        869.67        61.62 o                         
   7   9   5        118.30        109.18        12.60 o                         
   8   9   5        214.67        214.39        20.46 o                         
  -8  10   5         81.11         60.86        10.09 o                         
  -7  10   5        467.01        515.30        26.75 o                         
  -6  10   5         62.26         56.75         9.28 o                         
  -5  10   5         15.28         16.57         3.66 o                         
  -4  10   5        157.46        129.85         9.58 o                         
  -3  10   5          0.09          4.24         4.11 o                         
  -2  10   5        556.18        564.01        25.40 o                         
  -1  10   5         34.19         33.74        13.71 o                         
   0  10   5         86.23        101.82        13.17 o                         
   1  10   5        736.76        798.19        31.28 o                         
   2  10   5          3.93          4.57        14.97 o                         
   3  10   5        219.54        226.09        17.42 o                         
   4  10   5        577.20        619.78        29.09 o                         
   5  10   5        322.37        311.58        23.90 o                         
   6  10   5         15.34         15.94        13.39 o                         
   7  10   5          1.06         -0.30         5.69 o                         
  -7  11   5        234.68        267.33        20.06 o                         
  -6  11   5        140.38        143.20        11.43 o                         
  -5  11   5        284.55        319.79        21.56 o                         
  -4  11   5        242.49        240.33        17.48 o                         
  -3  11   5        177.73        165.85        20.15 o                         
  -2  11   5        104.06        109.88        24.24 o                         
  -1  11   5          0.44         -2.03        10.12 o                         
   0  11   5        393.08        404.68        23.01 o                         
   1  11   5         32.29         17.81         6.09 o                         
   2  11   5         35.42         29.41         7.27 o                         
   3  11   5         85.65         86.58        11.56 o                         
   4  11   5          2.36          1.62         5.97 o                         
   5  11   5         29.25         49.81         9.96 o                         
   6  11   5        117.93        137.43        15.23 o                         
  -6  12   5         46.62         41.32        12.32 o                         
  -5  12   5          1.53         -1.67         5.45 o                         
  -4  12   5         39.65         35.37         8.41 o                         
  -3  12   5        333.52        373.80        22.59 o                         
  -2  12   5          8.06         -0.98         5.89 o                         
  -1  12   5         55.13         54.78        13.76 o                         
   0  12   5         84.85         94.84        12.15 o                         
   1  12   5        664.88        741.33        32.97 o                         
   2  12   5        316.72        383.40        24.24 o                         
   3  12   5         97.11         97.55        12.85 o                         
   4  12   5          0.01         -3.83         4.93 o                         
   5  12   5         89.64         91.19        13.15 o                         
  -4  13   5        117.96        130.26        14.75 o                         
  -3  13   5          4.90          6.76         7.45 o                         
  -2  13   5          1.96          0.45         4.94 o                         
  -1  13   5          2.53          6.87         5.55 o                         
   0  13   5        436.69        398.20        25.03 o                         
   1  13   5         24.72         36.20         9.02 o                         
   2  13   5          5.81         10.70         6.19 o                         
   3  13   5         22.21         21.49         7.65 o                         
 -12   0   6          0.26         13.35        10.38 o                         
 -10   0   6        813.16        852.33        48.16 o                         
  -8   0   6        293.02        314.59        25.55 o                         
  -6   0   6       1301.33       1190.55        29.33 o                         
  -4   0   6        460.92        434.03        15.56 o                         
  -2   0   6      14548.25      14675.85       169.10 o                         
   0   0   6       3481.82       3435.85        46.66 o                         
   2   0   6         81.41         75.85         7.65 o                         
   4   0   6       6086.77       6677.72        91.75 o                         
   6   0   6       2227.64       2337.81        46.10 o                         
   8   0   6       2199.20       2209.27        76.73 o                         
  10   0   6          2.49         -9.55         9.55 o                         
 -12   1   6         57.52         35.44         8.99 o                         
 -11   1   6        359.55        370.16        23.68 o                         
 -10   1   6         55.78         54.14        11.79 o                         
  -9   1   6        237.17        218.76        24.09 o                         
  -8   1   6          0.22         -1.11         4.77 o                         
  -7   1   6         82.14         68.74         5.41 o                         
  -6   1   6        372.98        334.92        12.64 o                         
  -5   1   6        325.98        348.58         9.75 o                         
  -4   1   6         34.47         59.39         3.80 o                         
  -3   1   6       2846.70       2930.00        31.79 o                         
  -2   1   6       7380.18       7830.81        60.95 o                         
  -1   1   6       1968.60       2024.40        22.71 o                         
   0   1   6        654.73        663.76        14.20 o                         
   1   1   6        522.82        546.38         9.44 o                         
   2   1   6       7936.50       8430.21        59.82 o                         
   3   1   6       2159.00       2241.13        32.34 o                         
   4   1   6       1136.28       1171.97        22.89 o                         
   5   1   6       1268.24       1267.73        25.41 o                         
   6   1   6       1369.29       1461.51        24.55 o                         
   7   1   6        477.17        512.29        14.15 o                         
   8   1   6        140.63        158.06        13.97 o                         
   9   1   6          2.76          2.29         7.84 o                         
  10   1   6          4.90         12.15         6.51 o                         
  11   1   6         13.83         12.28         5.67 o                         
 -12   2   6         70.73         71.71        12.42 o                         
 -11   2   6          7.62         13.99         8.45 o                         
 -10   2   6         73.56         86.11        11.68 o                         
  -9   2   6          8.37          5.23         4.66 o                         
  -8   2   6          0.89          0.68         4.93 o                         
  -7   2   6         49.47         34.10         6.31 o                         
  -6   2   6          0.98         -0.58         2.33 o                         
  -5   2   6       1673.19       1698.46        23.46 o                         
  -4   2   6        271.58        227.32         7.30 o                         
  -3   2   6       3409.53       3395.78        34.99 o                         
  -2   2   6       1257.71       1270.57        16.26 o                         
  -1   2   6        149.93        120.47         3.43 o                         
   0   2   6       1078.16       1074.49        17.42 o                         
   1   2   6       2018.44       1965.10        35.10 o                         
   2   2   6        373.13        382.87         7.21 o                         
   3   2   6       2231.01       2348.61        29.58 o                         
   4   2   6        245.28        286.88        10.71 o                         
   5   2   6        648.65        705.83        18.70 o                         
   6   2   6         19.48         13.01         3.88 o                         
   7   2   6        162.99        194.06         8.80 o                         
   8   2   6          9.84          2.21         5.25 o                         
   9   2   6        771.24        856.83        34.24 o                         
  10   2   6         27.95         42.74         9.36 o                         
  11   2   6        495.38        563.15        35.89 o                         
 -12   3   6         15.59          1.27        11.72 o                         
 -11   3   6        181.30        206.04        18.27 o                         
 -10   3   6         31.63         27.23         7.59 o                         
  -9   3   6          3.66          3.92         7.17 o                         
  -8   3   6        183.94        159.88        13.18 o                         
  -7   3   6        247.59        200.17        13.58 o                         
  -6   3   6       1836.88       1754.64        25.20 o                         
  -5   3   6        119.21        140.52         5.13 o                         
  -4   3   6        332.73        310.12         8.99 o                         
  -3   3   6       2631.39       2633.47        29.39 o                         
  -2   3   6        564.40        571.74         8.78 o                         
  -1   3   6         16.07         19.84         2.56 o                         
   0   3   6        609.87        634.97        18.69 o                         
   1   3   6        119.22        138.50         4.58 o                         
   2   3   6        182.31        117.35         3.55 o                         
   3   3   6       2594.36       2865.75        39.41 o                         
   4   3   6       1384.66       1371.56        26.05 o                         
   5   3   6        144.45        124.83         8.03 o                         
   6   3   6       1774.01       1904.84        45.79 o                         
   7   3   6        102.04        120.21         9.15 o                         
   8   3   6         39.80         38.65         6.24 o                         
   9   3   6         20.20         14.82         9.70 o                         
  10   3   6          5.55          8.52         8.67 o                         
  11   3   6         56.06         55.73        16.55 o                         
 -11   4   6          5.57          1.58         6.00 o                         
 -10   4   6          2.66         -1.57         5.14 o                         
  -9   4   6         39.00         38.99         8.11 o                         
  -8   4   6        203.29        189.01        14.57 o                         
  -7   4   6        105.60         97.06         8.27 o                         
  -6   4   6         19.20         18.14         2.99 o                         
  -5   4   6         27.89         33.19         3.56 o                         
  -4   4   6         34.23         18.69         2.96 o                         
  -3   4   6        208.68        221.15         6.79 o                         
  -2   4   6      14648.20      15310.22       139.24 o                         
  -1   4   6       2126.04       2264.19        76.96 o                         
   0   4   6       1041.35       1011.39        74.60 o                         
   1   4   6          1.42          2.33         1.16 o                         
   2   4   6         43.50         39.04         2.94 o                         
   3   4   6        121.20        110.97         4.60 o                         
   4   4   6         42.01         41.50         4.20 o                         
   5   4   6          2.11         -1.27         3.35 o                         
   6   4   6         30.59         29.02         4.62 o                         
   7   4   6         19.81          6.52         3.18 o                         
   8   4   6        212.53        204.81        12.16 o                         
   9   4   6          0.54         -2.16         5.17 o                         
  10   4   6         84.21         64.53        10.43 o                         
 -11   5   6         61.54         31.98        13.67 o                         
 -10   5   6         66.58         68.86        10.64 o                         
  -9   5   6        746.16        706.56        38.61 o                         
  -8   5   6         35.13         24.87         7.37 o                         
  -7   5   6         77.61         77.08         7.68 o                         
  -6   5   6        639.63        641.57        15.52 o                         
  -5   5   6          5.53          5.26         2.30 o                         
  -4   5   6          6.77          4.35         2.92 o                         
  -3   5   6          5.33          5.65         2.50 o                         
  -2   5   6        822.32        831.06        33.38 o                         
  -1   5   6         62.70         64.77         7.68 o                         
   0   5   6       1657.75       1520.56        55.54 o                         
   1   5   6         24.19         19.50         2.77 o                         
   2   5   6          0.57         -1.88         3.50 o                         
   3   5   6        198.08        225.52         7.17 o                         
   4   5   6        179.58        140.98         6.06 o                         
   5   5   6        939.31        925.95        23.41 o                         
   6   5   6        188.55        179.83        10.71 o                         
   7   5   6        484.53        442.31        17.43 o                         
   8   5   6        176.66        181.97        11.76 o                         
   9   5   6         12.16          7.96         4.61 o                         
  10   5   6         17.21          2.25        19.75 o                         
 -11   6   6        178.28        187.44        26.63 o                         
 -10   6   6         72.54         57.04         9.75 o                         
  -9   6   6          6.93          3.88        10.48 o                         
  -8   6   6          4.89          1.56         4.07 o                         
  -7   6   6        194.48        171.53        10.86 o                         
  -6   6   6        186.82        172.29         8.49 o                         
  -5   6   6        847.86        837.75        19.52 o                         
  -4   6   6         83.19         69.63         5.71 o                         
  -3   6   6        345.93        339.34        15.96 o                         
  -2   6   6        507.42        453.94        27.25 o                         
  -1   6   6       1443.28       1434.25        55.72 o                         
   0   6   6        244.05        227.39         5.47 o                         
   1   6   6         38.73         48.91         3.93 o                         
   2   6   6         15.80         16.63         2.93 o                         
   3   6   6         38.24         27.64         2.64 o                         
   4   6   6         44.20         47.38         5.37 o                         
   5   6   6        304.95        298.57        13.29 o                         
   6   6   6         78.81         70.20         7.18 o                         
   7   6   6         71.37         66.43         7.22 o                         
   8   6   6         10.92          6.12         6.00 o                         
   9   6   6        106.93        102.51        19.97 o                         
  10   6   6        240.28        260.76        27.98 o                         
 -10   7   6          6.95          5.40        11.14 o                         
  -9   7   6        236.64        250.50        18.67 o                         
  -8   7   6         54.45         74.32         8.13 o                         
  -7   7   6         19.28         14.73         4.35 o                         
  -6   7   6       1444.03       1490.13        27.35 o                         
  -5   7   6        626.13        673.87        17.01 o                         
  -4   7   6        379.79        329.11        16.84 o                         
  -3   7   6          9.65          7.67         4.72 o                         
  -2   7   6       1518.42       1527.25        40.69 o                         
  -1   7   6        536.61        522.86        18.01 o                         
   0   7   6       1350.42       1176.61        46.81 o                         
   1   7   6         47.19         41.63         3.85 o                         
   2   7   6         17.09         15.46         3.10 o                         
   3   7   6         14.85         12.48         3.29 o                         
   4   7   6       1369.21       1376.48        29.41 o                         
   5   7   6          7.89         15.39         3.67 o                         
   6   7   6        116.92        126.32        13.26 o                         
   7   7   6         18.49         12.96         4.35 o                         
   8   7   6         47.40         37.48         6.21 o                         
   9   7   6          7.37         -2.48         7.78 o                         
 -10   8   6        192.31        212.74        18.30 o                         
  -9   8   6          0.11          0.87         4.90 o                         
  -8   8   6         21.36         31.46         5.78 o                         
  -7   8   6        168.35        182.76        12.11 o                         
  -6   8   6        213.27        199.49        11.22 o                         
  -5   8   6        388.34        412.19        16.81 o                         
  -4   8   6          2.56         -0.89         7.01 o                         
  -3   8   6        251.32        233.61        21.06 o                         
  -2   8   6        501.11        494.20        15.90 o                         
  -1   8   6        245.20        216.00        13.11 o                         
   0   8   6       1389.03       1279.70        56.05 o                         
   1   8   6        707.40        681.88        29.88 o                         
   2   8   6          4.97          5.43         2.89 o                         
   3   8   6        122.28        124.44         8.28 o                         
   4   8   6        923.78        919.33        24.23 o                         
   5   8   6          9.27         10.62         5.66 o                         
   6   8   6         69.67         62.73         9.47 o                         
   7   8   6         15.84         10.32        18.58 o                         
   8   8   6        338.47        389.60        32.22 o                         
   9   8   6         86.78        121.99        22.00 o                         
  -9   9   6        141.82        163.63        15.76 o                         
  -8   9   6        488.49        550.96        35.37 o                         
  -7   9   6         48.64         70.76        10.09 o                         
  -6   9   6         87.73         81.58         8.07 o                         
  -5   9   6         33.31         12.63         9.80 o                         
  -4   9   6        139.14        139.87        12.55 o                         
  -3   9   6        453.30        500.16        17.40 o                         
  -2   9   6        168.30        176.44         9.83 o                         
  -1   9   6         52.54         53.49        12.70 o                         
   0   9   6        699.88        703.16        35.97 o                         
   1   9   6         14.61         13.72         9.65 o                         
   2   9   6          8.68          0.83         8.41 o                         
   3   9   6        620.00        640.07        28.01 o                         
   4   9   6          4.54          7.54         7.78 o                         
   5   9   6        373.39        371.09        22.54 o                         
   6   9   6         86.82         96.63        12.09 o                         
   7   9   6        198.91        221.33        25.65 o                         
   8   9   6         18.42          9.39         5.83 o                         
  -8  10   6        526.54        559.85        29.56 o                         
  -7  10   6          1.45          3.13         7.41 o                         
  -6  10   6         74.74         68.77         7.96 o                         
  -5  10   6          0.20         -1.90         2.83 o                         
  -4  10   6         65.45         70.10         7.35 o                         
  -3  10   6        139.43        150.24        21.43 o                         
  -2  10   6        452.71        496.02        33.50 o                         
  -1  10   6        142.18        156.58        13.94 o                         
   0  10   6        234.02        230.48        16.76 o                         
   1  10   6        597.87        631.51        28.22 o                         
   2  10   6         10.25          7.48         6.13 o                         
   3  10   6         60.31         61.22         9.84 o                         
   4  10   6         27.54         28.80         7.50 o                         
   5  10   6        125.23        126.09        13.86 o                         
   6  10   6         15.72         19.54        19.48 o                         
   7  10   6          5.12          2.49         6.13 o                         
  -7  11   6          2.34          8.45         9.45 o                         
  -6  11   6        639.49        668.45        31.52 o                         
  -5  11   6        183.33        174.73        12.58 o                         
  -4  11   6         89.47        100.54        11.96 o                         
  -3  11   6         27.77         17.47         6.25 o                         
  -2  11   6          0.46          4.02         4.64 o                         
  -1  11   6          0.32          1.97         5.19 o                         
   0  11   6         17.04          4.58         5.14 o                         
   1  11   6         29.69         38.81         8.43 o                         
   2  11   6        252.61        286.49        20.26 o                         
   3  11   6        404.56        435.16        25.42 o                         
   4  11   6        275.99        280.85        20.88 o                         
   5  11   6          9.57         14.73         7.26 o                         
   6  11   6          9.41         12.54         5.87 o                         
  -6  12   6         39.49         44.66        14.64 o                         
  -5  12   6         10.71          3.80         4.21 o                         
  -4  12   6        262.33        271.10        19.58 o                         
  -3  12   6          2.19         -7.54        14.79 o                         
  -2  12   6         94.42         89.62        15.37 o                         
  -1  12   6        238.49        208.62        17.47 o                         
   0  12   6          6.29          3.48         7.76 o                         
   1  12   6          0.02          2.83         6.17 o                         
   2  12   6         21.42         11.70         6.40 o                         
   3  12   6        215.16        247.14        43.48 o                         
   4  12   6          5.93        -13.57        17.28 o                         
  -3  13   6         41.73         30.22         8.04 o                         
  -2  13   6          3.83          6.89        10.98 o                         
  -1  13   6          1.75          3.08         6.75 o                         
   0  13   6         31.90         46.62         9.70 o                         
   1  13   6         56.60         58.97        10.96 o                         
   2  13   6         35.17         29.35         7.92 o                         
 -11   0   7         30.94         36.48        13.42 o                         
  -9   0   7          7.08         10.39         9.28 o                         
  -7   0   7         36.54         34.80         4.00 o                         
  -5   0   7       5811.15       6114.80       124.42 o                         
  -3   0   7       1972.97       1654.71        32.01 o                         
  -1   0   7       1284.67       1361.45        35.95 o                         
   1   0   7        647.15        635.16        15.43 o                         
   3   0   7        317.30        367.83        11.32 o                         
   5   0   7       2850.74       2914.58        52.75 o                         
   7   0   7        115.81        101.98        13.45 o                         
   9   0   7          2.88         10.84        10.09 o                         
  11   0   7         82.60         56.72        15.15 o                         
 -12   1   7         86.31         75.93        11.77 o                         
 -11   1   7        785.46        777.15        56.91 o                         
 -10   1   7        183.98        173.16        15.66 o                         
  -9   1   7        610.54        596.18        26.71 o                         
  -8   1   7         89.83         81.01        10.07 o                         
  -7   1   7        908.15        944.18        29.96 o                         
  -6   1   7        531.80        503.81        14.86 o                         
  -5   1   7        225.77        199.48         7.04 o                         
  -4   1   7          5.88          5.51         2.06 o                         
  -3   1   7        189.41        196.16         5.98 o                         
  -2   1   7        262.18        316.02         7.84 o                         
  -1   1   7       1087.34       1056.52        15.39 o                         
   0   1   7         35.24         47.45         2.47 o                         
   1   1   7       4978.22       4970.90        67.24 o                         
   2   1   7        725.27        704.12        12.52 o                         
   3   1   7         12.10          5.69         2.17 o                         
   4   1   7       1605.15       1676.55        29.20 o                         
   5   1   7         91.66         89.24         6.76 o                         
   6   1   7        235.71        256.08         9.96 o                         
   7   1   7         81.64         71.92         5.67 o                         
   8   1   7         37.22         28.32         7.34 o                         
   9   1   7        415.83        386.36        22.87 o                         
  10   1   7        347.73        379.09        24.39 o                         
  11   1   7         12.67         10.51         7.62 o                         
 -12   2   7        178.21        174.20        17.68 o                         
 -11   2   7        122.43        133.76        14.77 o                         
 -10   2   7        158.86        139.96        20.66 o                         
  -9   2   7         41.71         40.05         8.35 o                         
  -8   2   7        378.52        349.26        19.17 o                         
  -7   2   7          0.97         -0.19         5.32 o                         
  -6   2   7        730.49        765.61        24.07 o                         
  -5   2   7        250.39        267.03         8.47 o                         
  -4   2   7         12.46          3.03         2.15 o                         
  -3   2   7       1976.16       2099.65        33.61 o                         
  -2   2   7        291.80        231.47         7.44 o                         
  -1   2   7        988.64       1095.86        15.06 o                         
   0   2   7       1050.70       1060.11        11.95 o                         
   1   2   7         39.33         53.35         4.37 o                         
   2   2   7        133.27        125.32         4.19 o                         
   3   2   7         69.94         81.06         4.99 o                         
   4   2   7        189.13        197.26         8.17 o                         
   5   2   7        197.55        199.52         9.96 o                         
   6   2   7       1227.53       1244.31        27.45 o                         
   7   2   7         76.96         60.81         5.48 o                         
   8   2   7        258.50        315.33        14.64 o                         
   9   2   7          9.12         12.23         6.31 o                         
  10   2   7        223.95        251.31        32.09 o                         
 -12   3   7          0.91         11.71         8.21 o                         
 -11   3   7        241.24        282.69        25.48 o                         
 -10   3   7         45.28         38.05         8.45 o                         
  -9   3   7        775.44        749.72        30.62 o                         
  -8   3   7         31.87         30.61         6.50 o                         
  -7   3   7        262.61        241.50        15.94 o                         
  -6   3   7        310.94        300.92         9.45 o                         
  -5   3   7          8.83          6.56         2.84 o                         
  -4   3   7        173.76        223.59         7.77 o                         
  -3   3   7       3765.00       3846.74        40.74 o                         
  -2   3   7       2521.27       2608.08        37.42 o                         
  -1   3   7         26.37         48.52         3.86 o                         
   0   3   7         11.18          5.81         2.20 o                         
   1   3   7       2408.33       2259.43        37.67 o                         
   2   3   7        188.93        174.16         4.49 o                         
   3   3   7        704.96        736.73        17.08 o                         
   4   3   7        949.85        940.90        18.70 o                         
   5   3   7        241.72        229.48        10.84 o                         
   6   3   7          3.38          0.62         3.46 o                         
   7   3   7         85.12         64.24         6.87 o                         
   8   3   7         19.45         18.75         5.38 o                         
   9   3   7         39.49         40.87         8.64 o                         
  10   3   7         55.49         56.74         9.54 o                         
 -11   4   7        826.30        780.17        35.31 o                         
 -10   4   7         92.21         84.87        11.70 o                         
  -9   4   7         58.28         43.29         8.41 o                         
  -8   4   7         46.64         45.90         8.22 o                         
  -7   4   7         52.51         55.94         6.79 o                         
  -6   4   7         54.03         51.13         4.54 o                         
  -5   4   7       2404.70       2365.67        32.10 o                         
  -4   4   7        159.10        181.95         8.16 o                         
  -3   4   7        259.63        287.22         7.75 o                         
  -2   4   7        568.55        492.36        20.65 o                         
  -1   4   7       4905.69       5031.42       130.10 o                         
   0   4   7        918.22        970.73        26.05 o                         
   1   4   7         70.37         55.11         3.23 o                         
   2   4   7        426.32        392.97         8.99 o                         
   3   4   7        535.51        472.10        19.27 o                         
   4   4   7         11.56         14.89         2.42 o                         
   5   4   7        521.12        457.43        14.02 o                         
   6   4   7         79.28         64.23         6.52 o                         
   7   4   7         22.30          1.38         3.79 o                         
   8   4   7          5.50          3.59         7.22 o                         
   9   4   7        361.64        373.42        22.99 o                         
  10   4   7         37.31         33.54         8.00 o                         
 -11   5   7         57.33         63.86        22.54 o                         
 -10   5   7       1209.70       1233.14        42.80 o                         
  -9   5   7        329.18        323.79        20.35 o                         
  -8   5   7        225.74        208.86        12.75 o                         
  -7   5   7         25.02         33.12         5.40 o                         
  -6   5   7          0.36          3.73         2.58 o                         
  -5   5   7        298.83        312.19        10.50 o                         
  -4   5   7          1.43          1.40         2.34 o                         
  -3   5   7        201.62        203.48         6.67 o                         
  -2   5   7        424.31        431.97        27.10 o                         
  -1   5   7          0.04          1.65         1.85 o                         
   0   5   7         95.79        113.98         9.46 o                         
   1   5   7       1493.42       1428.55        33.94 o                         
   2   5   7        806.96        711.99        26.05 o                         
   3   5   7        490.60        479.65        14.21 o                         
   4   5   7       2389.10       2432.00        39.39 o                         
   5   5   7          2.47          2.29         3.59 o                         
   6   5   7         86.07         77.45        10.21 o                         
   7   5   7        145.16        162.35         9.57 o                         
   8   5   7          8.61          2.95         3.64 o                         
   9   5   7        160.46        180.90        16.17 o                         
  10   5   7         18.71          7.71         6.42 o                         
 -11   6   7          0.04          7.09        12.83 o                         
 -10   6   7          2.55         -2.52         5.28 o                         
  -9   6   7          0.40          3.30         5.48 o                         
  -8   6   7        176.52        178.78        12.07 o                         
  -7   6   7        836.69        847.93        25.06 o                         
  -6   6   7        109.56        113.69         7.02 o                         
  -5   6   7       2213.40       2231.33        32.91 o                         
  -4   6   7        983.49       1048.52        22.50 o                         
  -3   6   7        186.48        167.17        11.58 o                         
  -2   6   7        296.23        268.62        16.28 o                         
  -1   6   7          0.11          0.41         1.96 o                         
   0   6   7        133.06        128.23        17.42 o                         
   1   6   7        628.70        644.69        29.47 o                         
   2   6   7        424.66        441.00        12.79 o                         
   3   6   7        308.51        313.61        11.99 o                         
   4   6   7        323.59        318.55        12.95 o                         
   5   6   7         23.40         23.52         7.01 o                         
   6   6   7        285.84        265.86        13.25 o                         
   7   6   7         22.76         18.80         4.26 o                         
   8   6   7        106.93        110.18         9.77 o                         
   9   6   7         29.24         31.76         6.26 o                         
 -10   7   7        146.76        140.37        14.99 o                         
  -9   7   7         26.21         33.07        10.35 o                         
  -8   7   7          0.22          3.73         4.67 o                         
  -7   7   7         65.17         72.21         7.64 o                         
  -6   7   7        502.80        492.16        15.03 o                         
  -5   7   7        456.78        455.55        14.02 o                         
  -4   7   7         78.46         58.64         7.98 o                         
  -3   7   7         11.38         17.85         7.84 o                         
  -2   7   7         25.28         17.82         5.28 o                         
  -1   7   7       1501.64       1416.70        55.09 o                         
   0   7   7         30.27         14.86         1.60 o                         
   1   7   7        222.26        178.59        11.27 o                         
   2   7   7        660.94        652.69        16.62 o                         
   3   7   7        708.78        697.97        18.79 o                         
   4   7   7        550.83        545.38        17.63 o                         
   5   7   7        346.08        373.15        15.36 o                         
   6   7   7         16.68          9.62         6.22 o                         
   7   7   7         54.20         51.07         9.16 o                         
   8   7   7         22.33         10.17         6.31 o                         
   9   7   7        329.93        407.75        37.73 o                         
 -10   8   7        161.85        168.18        16.52 o                         
  -9   8   7          3.50          8.39         6.27 o                         
  -8   8   7          0.44          6.59         4.35 o                         
  -7   8   7        145.35        117.06        10.04 o                         
  -6   8   7        261.92        259.63        11.32 o                         
  -5   8   7       2871.56       2999.66        51.07 o                         
  -4   8   7        214.79        238.32        15.64 o                         
  -3   8   7        233.87        261.71        19.97 o                         
  -2   8   7         19.86         19.23         3.63 o                         
  -1   8   7        802.43        752.84        34.10 o                         
   0   8   7       1372.29       1395.96        39.47 o                         
   1   8   7        944.21        923.49        31.83 o                         
   2   8   7       1042.42        999.55        33.89 o                         
   3   8   7         18.29          7.20         7.48 o                         
   4   8   7        426.54        390.63        24.50 o                         
   5   8   7        671.87        668.87        30.36 o                         
   6   8   7         21.94         16.31         6.74 o                         
   7   8   7        389.35        425.18        24.64 o                         
   8   8   7         76.37         60.76         9.85 o                         
  -9   9   7         32.72         44.78         9.48 o                         
  -8   9   7         53.95         50.43         9.81 o                         
  -7   9   7         14.79         19.11         7.44 o                         
  -6   9   7        114.48        113.65         9.74 o                         
  -5   9   7         46.97         36.59         8.72 o                         
  -4   9   7          9.23         15.00        12.73 o                         
  -3   9   7        123.83        104.80         7.98 o                         
  -2   9   7         44.71         41.73         7.99 o                         
  -1   9   7        265.13        284.36        30.09 o                         
   0   9   7          0.20          3.86         8.04 o                         
   1   9   7         92.01         91.80        10.50 o                         
   2   9   7        917.29        962.24        34.60 o                         
   3   9   7       1572.30       1686.95        48.16 o                         
   4   9   7        149.82        136.77        13.88 o                         
   5   9   7          2.10          5.19         5.84 o                         
   6   9   7         10.80          6.20         4.95 o                         
   7   9   7          4.90          2.11         5.63 o                         
   8   9   7         36.94         35.38         7.83 o                         
  -8  10   7          7.69         17.89         7.65 o                         
  -7  10   7         41.27         53.92        14.99 o                         
  -6  10   7        124.58        129.83        10.91 o                         
  -5  10   7         77.01         69.93         8.29 o                         
  -4  10   7         15.37         26.41         7.41 o                         
  -3  10   7         13.53          6.43         6.69 o                         
  -2  10   7        244.63        260.85        17.72 o                         
  -1  10   7         31.12         20.78        13.18 o                         
   0  10   7         45.24         57.94         9.07 o                         
   1  10   7          1.70          1.88         7.67 o                         
   2  10   7         21.78         14.12         8.90 o                         
   3  10   7          6.02          4.86         5.82 o                         
   4  10   7        308.85        321.93        21.81 o                         
   5  10   7        107.46        103.17        13.42 o                         
   6  10   7        291.12        314.98        22.48 o                         
   7  10   7         41.02         11.14         6.51 o                         
  -7  11   7        218.96        232.61        19.56 o                         
  -6  11   7         80.18         82.98        11.74 o                         
  -5  11   7          5.76          5.18         5.18 o                         
  -4  11   7         19.23         16.40         5.93 o                         
  -3  11   7         11.44          1.69         5.04 o                         
  -2  11   7         11.42          3.88         6.57 o                         
  -1  11   7        159.23        155.03        14.62 o                         
   0  11   7         47.84         66.72         9.98 o                         
   1  11   7       1177.86       1251.95        42.98 o                         
   2  11   7         25.95         22.56         7.32 o                         
   3  11   7          0.96          3.01         9.15 o                         
   4  11   7          7.26         -1.76         7.52 o                         
   5  11   7         10.99          5.93         5.98 o                         
   6  11   7          0.46         -7.05         7.49 o                         
  -5  12   7         53.41         41.68         6.78 o                         
  -4  12   7          0.84         -0.62         5.63 o                         
  -3  12   7          3.36         -2.25         5.12 o                         
  -2  12   7          0.93         -5.34         5.34 o                         
  -1  12   7        212.33        239.06        19.27 o                         
   0  12   7          0.13         -7.90         7.90 o                         
   1  12   7         79.18         82.07        11.88 o                         
   2  12   7         29.13         18.90         6.66 o                         
   3  12   7        110.05        124.23        27.84 o                         
   4  12   7         94.50         65.79        10.81 o                         
  -3  13   7         11.38         -3.06         5.88 o                         
  -2  13   7          0.27         13.81         6.57 o                         
  -1  13   7          4.05          3.92         5.55 o                         
   0  13   7        253.03        253.54        20.65 o                         
   1  13   7          3.44          8.47         6.24 o                         
   2  13   7         76.71         81.46        13.79 o                         
 -12   0   8         91.57         85.41        17.92 o                         
 -10   0   8       1618.36       1720.57        70.78 o                         
  -8   0   8        313.44        253.14        22.89 o                         
  -6   0   8       2120.72       1932.18        35.41 o                         
  -4   0   8         52.19         49.84         5.91 o                         
  -2   0   8       4413.89       4884.49        97.36 o                         
   0   0   8         43.61         67.92         7.85 o                         
   2   0   8       2430.18       2289.38        54.07 o                         
   4   0   8        499.57        478.56        14.34 o                         
   6   0   8          0.45         -4.56         4.56 o                         
   8   0   8        904.75        956.91        49.53 o                         
  10   0   8        190.14        244.41        27.56 o                         
 -12   1   8         69.61         49.52        11.45 o                         
 -11   1   8        181.33        192.79        17.10 o                         
 -10   1   8       1229.00       1232.17        41.57 o                         
  -9   1   8          2.14          4.95         5.09 o                         
  -8   1   8        213.33        207.98        14.98 o                         
  -7   1   8         58.42         46.49         3.60 o                         
  -6   1   8        410.40        429.33        12.14 o                         
  -5   1   8          8.66          7.34         2.31 o                         
  -4   1   8        248.34        268.94         8.41 o                         
  -3   1   8         56.16         75.45         7.87 o                         
  -2   1   8        125.85         91.11         4.56 o                         
  -1   1   8       1724.03       1698.95        43.98 o                         
   0   1   8       1300.86       1289.77        15.35 o                         
   1   1   8         34.42         16.14         1.81 o                         
   2   1   8          2.20          0.45         1.80 o                         
   3   1   8          5.24         -0.67         2.19 o                         
   4   1   8         68.45         70.56         5.01 o                         
   5   1   8         77.38         81.88         5.76 o                         
   6   1   8        276.52        265.81        10.47 o                         
   7   1   8        220.47        201.41         9.49 o                         
   8   1   8         56.95         51.34         6.32 o                         
   9   1   8        236.34        248.29        22.56 o                         
  10   1   8         51.42         44.88        12.93 o                         
 -12   2   8         13.08         13.27         7.37 o                         
 -11   2   8         25.44         15.48        11.62 o                         
 -10   2   8         36.67         45.96         8.77 o                         
  -9   2   8        626.27        592.01        26.68 o                         
  -8   2   8          0.00          1.42         7.14 o                         
  -7   2   8         53.44         48.90         7.99 o                         
  -6   2   8          0.58          1.78         1.96 o                         
  -5   2   8        252.72        193.60         7.49 o                         
  -4   2   8         19.16         19.54         3.49 o                         
  -3   2   8       1570.06       1645.05        25.71 o                         
  -2   2   8       3236.06       3591.45        37.15 o                         
  -1   2   8       2820.18       3155.73        28.76 o                         
   0   2   8         87.04         86.44         3.71 o                         
   1   2   8        177.31        191.85         5.65 o                         
   2   2   8        386.62        404.85         9.17 o                         
   3   2   8         10.81          3.55         1.88 o                         
   4   2   8         13.24          9.55         2.83 o                         
   5   2   8       2704.71       2810.36        38.23 o                         
   6   2   8        294.05        298.39        13.20 o                         
   7   2   8        765.91        803.79        19.55 o                         
   8   2   8          1.79         -3.98         4.02 o                         
   9   2   8        171.92        182.06        16.18 o                         
  10   2   8         14.24          0.59         8.32 o                         
 -12   3   8         11.50         22.32         7.63 o                         
 -11   3   8          5.34          0.29        10.57 o                         
 -10   3   8        150.57        138.51        14.39 o                         
  -9   3   8        350.72        318.37        19.76 o                         
  -8   3   8        129.11        116.05        11.49 o                         
  -7   3   8        119.77        108.04         5.71 o                         
  -6   3   8        676.98        667.40        15.04 o                         
  -5   3   8         20.83         12.23         2.62 o                         
  -4   3   8        389.87        394.95        10.71 o                         
  -3   3   8        486.49        462.33        11.89 o                         
  -2   3   8       4533.56       4508.06        51.30 o                         
  -1   3   8        183.77        134.34         7.76 o                         
   0   3   8         53.79         27.13         1.89 o                         
   1   3   8        672.50        551.25        15.32 o                         
   2   3   8         43.87         43.41         3.00 o                         
   3   3   8          6.81          6.64         2.33 o                         
   4   3   8          7.09          8.89         5.86 o                         
   5   3   8        284.30        269.84        13.00 o                         
   6   3   8        351.18        334.33        28.17 o                         
   7   3   8          0.21         -0.79         3.26 o                         
   8   3   8        351.80        361.92        16.25 o                         
   9   3   8        262.46        297.94        32.22 o                         
  10   3   8        127.05        146.10        15.98 o                         
 -11   4   8         13.15         28.11         8.38 o                         
 -10   4   8         77.79         67.45        10.38 o                         
  -9   4   8         43.12         40.88         8.11 o                         
  -8   4   8        583.90        556.82        25.19 o                         
  -7   4   8         44.79         34.87         5.44 o                         
  -6   4   8        540.41        561.04        14.32 o                         
  -5   4   8          1.27          1.45         2.21 o                         
  -4   4   8       1460.53       1358.18        24.83 o                         
  -3   4   8       1901.07       1994.00        33.10 o                         
  -2   4   8       1106.98       1220.25        48.40 o                         
  -1   4   8         88.01         63.18         6.65 o                         
   0   4   8          6.12         -1.53         9.28 o                         
   1   4   8        864.97        957.00        27.15 o                         
   2   4   8       1941.39       1877.54        32.53 o                         
   3   4   8         65.82         77.47         4.70 o                         
   4   4   8         24.08          7.77         5.39 o                         
   5   4   8        105.42        107.29         8.00 o                         
   6   4   8       2330.36       2442.81        38.03 o                         
   7   4   8         17.51         13.99         4.12 o                         
   8   4   8         25.50         27.30         5.23 o                         
   9   4   8         76.00         73.99        11.21 o                         
  10   4   8          0.30         -6.47         6.47 o                         
 -11   5   8         25.32         22.16         7.95 o                         
 -10   5   8          2.46          3.88         4.86 o                         
  -9   5   8         12.89         28.45         6.82 o                         
  -8   5   8        127.70        117.07         9.90 o                         
  -7   5   8        105.23        105.25         8.70 o                         
  -6   5   8          0.04         -1.06         2.75 o                         
  -5   5   8        470.01        480.94        15.77 o                         
  -4   5   8       1161.62       1115.35        22.58 o                         
  -3   5   8        502.37        466.71        17.41 o                         
  -2   5   8        290.98        210.66        16.18 o                         
  -1   5   8        403.83        370.00        19.87 o                         
   0   5   8        315.45        300.39        15.30 o                         
   1   5   8       4088.10       4285.04        72.25 o                         
   2   5   8        109.76         82.04         7.20 o                         
   3   5   8          3.98         -0.09         2.37 o                         
   4   5   8        303.95        270.18        11.93 o                         
   5   5   8        127.11        129.51        12.19 o                         
   6   5   8         13.68          9.06         4.00 o                         
   7   5   8        507.52        526.20        19.58 o                         
   8   5   8         47.31         51.31         7.24 o                         
   9   5   8          0.42          7.49         4.97 o                         
 -11   6   8          6.10         -2.83         4.99 o                         
 -10   6   8         73.34         65.45        10.62 o                         
  -9   6   8        122.96        126.95        22.94 o                         
  -8   6   8         82.83         97.91         9.33 o                         
  -7   6   8        409.95        399.98        17.04 o                         
  -6   6   8         86.06         85.99         6.34 o                         
  -5   6   8        518.12        501.06        14.29 o                         
  -4   6   8         56.89         57.68         5.33 o                         
  -3   6   8        126.56         99.54         9.11 o                         
  -2   6   8          3.65          2.26         1.14 o                         
  -1   6   8        167.18        161.75         7.42 o                         
   0   6   8         10.39          6.95         4.14 o                         
   1   6   8       3116.44       3305.83        58.57 o                         
   2   6   8        435.14        411.75        11.99 o                         
   3   6   8        377.37        370.17        14.94 o                         
   4   6   8        108.06         93.01         7.40 o                         
   5   6   8        327.02        336.86        14.47 o                         
   6   6   8          6.30          5.95         5.38 o                         
   7   6   8        485.39        464.94        18.82 o                         
   8   6   8         10.57         -5.63         5.63 o                         
   9   6   8         64.68         82.92        17.08 o                         
 -10   7   8        102.09        107.26        12.97 o                         
  -9   7   8          1.83          7.25         5.35 o                         
  -8   7   8         93.80         90.59         9.03 o                         
  -7   7   8         60.46         46.04         9.04 o                         
  -6   7   8       1228.71       1260.98        25.25 o                         
  -5   7   8        526.40        570.28        15.76 o                         
  -4   7   8        272.88        263.47        18.11 o                         
  -3   7   8        622.59        607.22        28.74 o                         
  -2   7   8        154.35        140.24        11.74 o                         
  -1   7   8        115.78        101.30         9.64 o                         
   0   7   8       2374.68       2358.54        52.14 o                         
   1   7   8          0.84         -3.69         5.51 o                         
   2   7   8         28.03         37.40         9.68 o                         
   3   7   8        938.58        921.36        32.22 o                         
   4   7   8         64.04         61.54         9.53 o                         
   5   7   8         80.55         72.51        10.08 o                         
   6   7   8         54.24         58.71         9.48 o                         
   7   7   8         21.89         16.80         6.18 o                         
   8   7   8          7.90         -6.00         6.00 o                         
   9   7   8          0.14         -7.93        11.48 o                         
  -9   8   8         73.46         65.49        10.89 o                         
  -8   8   8        254.57        273.63        20.17 o                         
  -7   8   8          1.58          1.51         3.60 o                         
  -6   8   8        865.71        869.60        21.17 o                         
  -5   8   8        177.81        193.92        14.29 o                         
  -4   8   8        551.16        547.49        23.88 o                         
  -3   8   8        205.78        194.03        37.90 o                         
  -2   8   8        181.66        196.91         9.88 o                         
  -1   8   8        411.54        423.67        21.14 o                         
   0   8   8          2.82          2.15         8.21 o                         
   1   8   8          3.26          5.59         6.81 o                         
   2   8   8        125.11        110.74        17.46 o                         
   3   8   8          0.00         -1.98         5.41 o                         
   4   8   8          9.89          7.15        10.19 o                         
   5   8   8        180.87        183.43        15.82 o                         
   6   8   8        122.51        117.23        15.68 o                         
   7   8   8         90.83         97.24        15.37 o                         
   8   8   8         29.32         28.48         8.00 o                         
  -9   9   8         16.14         12.08         5.88 o                         
  -8   9   8         44.59         51.88        16.54 o                         
  -7   9   8         16.58          9.14         6.02 o                         
  -6   9   8         43.50         34.93         6.15 o                         
  -5   9   8         79.78         75.97         8.17 o                         
  -4   9   8         46.65         54.73         8.53 o                         
  -3   9   8        101.67         91.43        10.92 o                         
  -2   9   8         29.00         31.30        15.42 o                         
  -1   9   8        132.46        109.03        11.60 o                         
   0   9   8        158.90        143.20        13.37 o                         
   1   9   8       1094.80       1079.62        43.29 o                         
   2   9   8        203.51        219.67        16.92 o                         
   3   9   8         15.24         22.69         7.51 o                         
   4   9   8          9.80         14.70        10.27 o                         
   5   9   8         80.95         66.57        17.87 o                         
   6   9   8         73.20         63.38        10.28 o                         
   7   9   8        160.77        157.80        16.16 o                         
  -8  10   8          0.12          4.33         5.63 o                         
  -7  10   8        203.63        204.53        18.00 o                         
  -6  10   8         64.19         83.84        15.40 o                         
  -5  10   8        187.16        221.27        13.94 o                         
  -4  10   8          1.24         -2.26         4.76 o                         
  -3  10   8        271.00        266.43        30.06 o                         
  -2  10   8        146.28        120.61        12.64 o                         
  -1  10   8         83.79         86.24        11.00 o                         
   0  10   8          9.23         -2.31        10.12 o                         
   1  10   8          1.03         -3.62         6.12 o                         
   2  10   8        215.31        257.13        18.96 o                         
   3  10   8        114.73        112.09        13.10 o                         
   4  10   8          5.25          1.76         5.60 o                         
   5  10   8        249.55        243.99        19.67 o                         
   6  10   8         37.37         31.66         9.29 o                         
  -7  11   8          6.96         -0.83         6.14 o                         
  -6  11   8         24.05         26.90         8.44 o                         
  -5  11   8          6.76          8.39         4.39 o                         
  -4  11   8         68.17         47.87         9.22 o                         
  -3  11   8        382.44        420.00        24.16 o                         
  -2  11   8        400.34        436.52        24.92 o                         
  -1  11   8         76.87         77.45        10.87 o                         
   0  11   8        504.84        511.93        27.02 o                         
   1  11   8          0.23          5.12        11.90 o                         
   2  11   8         11.35         17.75         7.17 o                         
   3  11   8         42.17         42.30         9.66 o                         
   4  11   8        387.59        437.10        26.60 o                         
   5  11   8          8.81         -3.82         7.46 o                         
  -5  12   8          6.84         25.38         7.36 o                         
  -4  12   8        283.72        285.26        20.77 o                         
  -3  12   8         12.44          4.25         5.13 o                         
  -2  12   8         86.46         94.46        16.71 o                         
  -1  12   8        409.78        446.10        26.24 o                         
   0  12   8          0.12          2.63         6.46 o                         
   1  12   8        143.41        136.40        15.67 o                         
   2  12   8        280.16        290.72        21.96 o                         
   3  12   8          8.74          0.20         6.15 o                         
   4  12   8          7.88          6.02        17.72 o                         
  -2  13   8         31.81         36.99        11.14 o                         
  -1  13   8          0.30          1.37         5.20 o                         
   0  13   8         28.95         52.46        15.54 o                         
   1  13   8        180.56        183.87        18.13 o                         
 -11   0   9         11.09          2.97         8.03 o                         
  -9   0   9       1073.07       1038.86        50.99 o                         
  -7   0   9         39.33         25.51         3.70 o                         
  -5   0   9        160.95        147.05        10.37 o                         
  -3   0   9       1598.78       1669.36        40.41 o                         
  -1   0   9      12251.55      12861.68       217.53 o                         
   1   0   9       2262.29       2253.10        53.85 o                         
   3   0   9       1637.08       1692.65        28.84 o                         
   5   0   9       1071.94       1047.78        24.09 o                         
   7   0   9         15.69         20.57         5.27 o                         
   9   0   9        415.62        390.98        33.92 o                         
 -12   1   9         23.63         23.21         8.11 o                         
 -11   1   9          0.41          1.71        11.19 o                         
 -10   1   9          9.43         19.54        10.99 o                         
  -9   1   9        103.70         90.00        21.02 o                         
  -8   1   9        219.34        229.78        15.47 o                         
  -7   1   9        198.65        192.55         8.17 o                         
  -6   1   9         38.71         29.28         3.45 o                         
  -5   1   9        425.98        390.00        10.94 o                         
  -4   1   9          3.79          1.15         1.92 o                         
  -3   1   9       3073.76       3162.22        36.10 o                         
  -2   1   9       3121.38       3213.05        35.48 o                         
  -1   1   9        264.60        268.47         9.59 o                         
   0   1   9         75.01         51.02         5.93 o                         
   1   1   9        552.91        508.48        13.06 o                         
   2   1   9        167.98        177.72         7.76 o                         
   3   1   9        885.61        858.55        16.22 o                         
   4   1   9         72.01         65.17         4.36 o                         
   5   1   9         66.44         46.76         4.27 o                         
   6   1   9         52.87         48.52         5.16 o                         
   7   1   9         95.92         94.59         7.11 o                         
   8   1   9         88.83         93.98         8.69 o                         
   9   1   9        133.42        177.11        16.05 o                         
  10   1   9        388.56        442.32        26.69 o                         
 -12   2   9          0.24         -2.84         6.12 o                         
 -11   2   9        196.22        167.82        17.79 o                         
 -10   2   9        636.59        621.46        29.13 o                         
  -9   2   9        151.53        146.42        13.22 o                         
  -8   2   9         64.74         73.50         9.35 o                         
  -7   2   9          1.45          2.22         1.98 o                         
  -6   2   9         12.54         15.22         3.31 o                         
  -5   2   9        124.79        128.72         6.40 o                         
  -4   2   9        469.99        468.88        11.71 o                         
  -3   2   9         12.63         12.84         2.77 o                         
  -2   2   9         51.54         57.44         4.39 o                         
  -1   2   9        403.05        449.73        13.05 o                         
   0   2   9        933.06        968.81        12.63 o                         
   1   2   9          0.01          0.87         1.42 o                         
   2   2   9       4039.62       4001.63        61.24 o                         
   3   2   9        130.54        126.30         6.33 o                         
   4   2   9        592.11        592.14        13.87 o                         
   5   2   9        137.88        117.41         7.77 o                         
   6   2   9        324.25        304.14        17.30 o                         
   7   2   9         18.78         15.46         4.28 o                         
   8   2   9         71.96         73.48         7.90 o                         
   9   2   9         62.21         74.90        12.53 o                         
  10   2   9          0.12         -5.13         5.13 o                         
 -11   3   9         73.53         56.56        11.03 o                         
 -10   3   9          7.03         11.07         5.42 o                         
  -9   3   9        872.50        865.07        32.94 o                         
  -8   3   9        197.80        177.28        13.92 o                         
  -7   3   9          9.85          5.50         2.20 o                         
  -6   3   9         17.30         11.98         2.74 o                         
  -5   3   9        360.49        320.23        10.34 o                         
  -4   3   9       1386.09       1460.08        25.73 o                         
  -3   3   9       2655.40       2796.18        53.53 o                         
  -2   3   9       7277.63       7680.71       105.19 o                         
  -1   3   9        437.10        396.30        13.51 o                         
   0   3   9       1581.34       1707.76        30.16 o                         
   1   3   9       1457.67       1376.08        52.21 o                         
   2   3   9        997.52        965.99        13.03 o                         
   3   3   9        654.70        681.14        13.30 o                         
   4   3   9         65.13         62.74         4.52 o                         
   5   3   9         22.86         21.23         4.26 o                         
   6   3   9         30.31         34.44         5.80 o                         
   7   3   9         19.80         11.21         3.24 o                         
   8   3   9        326.51        315.23        15.65 o                         
   9   3   9        169.36        164.06        15.57 o                         
  10   3   9         65.66         64.79        10.75 o                         
 -11   4   9        256.69        219.60        18.84 o                         
 -10   4   9         31.61         21.39        20.34 o                         
  -9   4   9         41.86         17.87         6.41 o                         
  -8   4   9        156.60        145.18        10.80 o                         
  -7   4   9       1130.01       1129.60        28.49 o                         
  -6   4   9         35.96         36.81         4.13 o                         
  -5   4   9        158.72        138.27         6.99 o                         
  -4   4   9        623.36        683.23        16.81 o                         
  -3   4   9        986.01        955.51        18.77 o                         
  -2   4   9        336.41        363.59        14.15 o                         
  -1   4   9         89.54         76.09         4.80 o                         
   0   4   9        213.77        212.37        18.04 o                         
   1   4   9        591.56        541.26        20.61 o                         
   2   4   9          6.28          3.46         1.75 o                         
   3   4   9        385.18        336.98        14.11 o                         
   4   4   9        496.82        509.04        11.97 o                         
   5   4   9        167.28        138.28         8.95 o                         
   6   4   9        258.26        292.62        13.71 o                         
   7   4   9        173.89        188.22        10.25 o                         
   8   4   9          2.64         -4.17         4.17 o                         
   9   4   9          6.93         14.17         4.69 o                         
 -11   5   9         39.79         44.31         9.45 o                         
 -10   5   9          2.69          6.22         5.67 o                         
  -9   5   9         56.68         36.37        11.51 o                         
  -8   5   9         49.03         34.06         5.71 o                         
  -7   5   9         53.56         54.65         6.71 o                         
  -6   5   9         83.34         77.31         6.75 o                         
  -5   5   9         49.78         44.52         4.47 o                         
  -4   5   9        127.50        130.05         7.28 o                         
  -3   5   9        622.19        593.47        20.86 o                         
  -2   5   9       2676.02       2807.70        54.28 o                         
  -1   5   9          4.64          2.43         1.67 o                         
   0   5   9         17.91         13.75         4.47 o                         
   1   5   9        252.49        248.31        14.66 o                         
   2   5   9        610.47        588.94        25.06 o                         
   3   5   9          3.65          3.58         2.75 o                         
   4   5   9        208.61        173.72        11.22 o                         
   5   5   9          2.82          1.03         3.82 o                         
   6   5   9         10.11         22.31         7.46 o                         
   7   5   9        106.46        106.20        15.88 o                         
   8   5   9        424.59        461.96        19.47 o                         
   9   5   9         56.84         50.48        16.27 o                         
 -10   6   9        177.79        198.14        17.38 o                         
  -9   6   9         79.08         72.87         8.51 o                         
  -8   6   9         48.74         40.29         6.14 o                         
  -7   6   9          7.93          8.49         4.05 o                         
  -6   6   9         88.80         82.42         7.39 o                         
  -5   6   9          3.95          3.18         2.65 o                         
  -4   6   9        408.14        419.78        16.56 o                         
  -3   6   9         28.94         23.18         6.06 o                         
  -2   6   9         11.98         10.17         4.55 o                         
  -1   6   9         65.63         59.75         7.38 o                         
   0   6   9          0.41          0.77         4.86 o                         
   1   6   9        278.81        235.18        15.17 o                         
   2   6   9       1426.89       1346.21        37.81 o                         
   3   6   9        232.52        213.79         9.64 o                         
   4   6   9        192.76        187.02        10.18 o                         
   5   6   9          0.92         -5.88         5.88 o                         
   6   6   9        409.78        395.60        26.43 o                         
   7   6   9         71.57         49.42         8.93 o                         
   8   6   9         99.41         94.42        11.84 o                         
   9   6   9         71.34         79.12        17.71 o                         
 -10   7   9         28.40         22.31         7.20 o                         
  -9   7   9        275.53        248.13        15.31 o                         
  -8   7   9         22.58         26.39         5.89 o                         
  -7   7   9          4.36         12.33         4.59 o                         
  -6   7   9          5.65          9.00         3.26 o                         
  -5   7   9        402.76        434.92        15.16 o                         
  -4   7   9          8.05         21.95         5.82 o                         
  -3   7   9        634.97        677.20        26.02 o                         
  -2   7   9         54.30         37.90        11.15 o                         
  -1   7   9        829.23        799.38        28.85 o                         
   0   7   9        185.36        178.92        13.70 o                         
   1   7   9         14.44         13.00         5.95 o                         
   2   7   9          0.94         -2.30         5.76 o                         
   3   7   9        566.17        614.82        26.77 o                         
   4   7   9        631.84        569.99        26.23 o                         
   5   7   9        153.44        120.72        16.94 o                         
   6   7   9          0.88         -5.53         5.53 o                         
   7   7   9          0.06         -6.58         6.58 o                         
   8   7   9         89.63         98.07        12.68 o                         
  -9   8   9        143.67        173.81        17.42 o                         
  -8   8   9        187.82        189.96        22.13 o                         
  -7   8   9         56.91         69.18        10.64 o                         
  -6   8   9         67.86         58.43         7.33 o                         
  -5   8   9        282.60        273.60        17.32 o                         
  -4   8   9        165.78        146.12        12.58 o                         
  -3   8   9          7.47          6.13         5.50 o                         
  -2   8   9         30.08         33.70         7.43 o                         
  -1   8   9          3.34         -6.27         6.51 o                         
   0   8   9       1706.13       1755.88        46.53 o                         
   1   8   9       1363.09       1436.75        42.16 o                         
   2   8   9        369.13        339.62        20.20 o                         
   3   8   9         54.17         62.72         9.76 o                         
   4   8   9         92.37         83.61        11.05 o                         
   5   8   9         46.47         30.94         8.02 o                         
   6   8   9          7.21          2.91         4.97 o                         
   7   8   9         25.73         20.46         7.04 o                         
   8   8   9         63.93         57.13        30.50 o                         
  -9   9   9          1.42          0.91         6.47 o                         
  -8   9   9        105.58        112.26        13.95 o                         
  -7   9   9         13.03         18.72         7.51 o                         
  -6   9   9          5.83         19.73         5.31 o                         
  -5   9   9         18.60         18.99         6.92 o                         
  -4   9   9         36.75         32.28         7.13 o                         
  -3   9   9          0.95          4.15        10.71 o                         
  -2   9   9        192.46        186.83        25.86 o                         
  -1   9   9        319.00        282.49        19.26 o                         
   0   9   9         83.84         60.65         9.11 o                         
   1   9   9          6.56          0.35         6.09 o                         
   2   9   9        325.86        340.12        21.14 o                         
   3   9   9        112.37         93.53        11.73 o                         
   4   9   9          7.71         -6.45         7.03 o                         
   5   9   9         31.26         34.08         8.16 o                         
   6   9   9         74.80         73.68        11.55 o                         
   7   9   9         22.61          2.49         6.87 o                         
  -8  10   9         55.65         52.16        10.55 o                         
  -7  10   9          2.31          0.65         5.10 o                         
  -6  10   9        114.14        123.79        14.12 o                         
  -5  10   9         99.85         88.60        11.04 o                         
  -4  10   9        188.31        212.28        16.78 o                         
  -3  10   9         64.79         68.06        10.48 o                         
  -2  10   9        128.55        128.46        22.83 o                         
  -1  10   9          1.08         -3.18         6.35 o                         
   0  10   9        294.98        257.96        18.94 o                         
   1  10   9         70.18         50.75         9.05 o                         
   2  10   9         47.20         40.09         8.59 o                         
   3  10   9         65.80         66.20        10.36 o                         
   4  10   9        228.77        273.53        25.68 o                         
   5  10   9        284.99        321.07        23.03 o                         
   6  10   9          9.98         20.38         7.84 o                         
  -6  11   9          2.37         10.45         6.65 o                         
  -5  11   9          2.58          3.68        10.97 o                         
  -4  11   9        167.87        173.09        15.59 o                         
  -3  11   9        132.23        126.63        13.86 o                         
  -2  11   9         16.88          8.64         9.73 o                         
  -1  11   9         43.39         70.74        10.92 o                         
   0  11   9         82.05         62.27        17.48 o                         
   1  11   9        161.64        185.18        17.04 o                         
   2  11   9         24.05         19.39         6.46 o                         
   3  11   9        201.96        207.22        18.31 o                         
   4  11   9          0.21         -7.08         8.09 o                         
   5  11   9          0.31         -2.31        13.08 o                         
  -5  12   9         49.54         36.80         7.66 o                         
  -4  12   9          9.69          4.71         5.34 o                         
  -3  12   9         84.56         75.72        18.69 o                         
  -2  12   9        204.24        204.66        18.15 o                         
  -1  12   9          4.08          8.21        11.49 o                         
   0  12   9         83.30         86.87        12.85 o                         
   1  12   9        318.94        420.34        47.66 o                         
   2  12   9         12.52         14.02         6.97 o                         
   3  12   9         11.42          3.92         5.38 o                         
 -12   0  10        841.32        873.81        54.75 o                         
 -10   0  10         33.68         46.80        12.47 o                         
  -8   0  10       1097.13       1107.94        49.46 o                         
  -6   0  10       2052.65       2048.80        39.94 o                         
  -4   0  10        190.20        163.65        13.48 o                         
  -2   0  10       3217.75       3337.12        77.35 o                         
   0   0  10         15.61         -1.02         5.76 o                         
   2   0  10        522.07        461.69        21.80 o                         
   4   0  10        208.58        198.93         9.71 o                         
   6   0  10        209.28        182.14        10.54 o                         
   8   0  10        131.91        103.56        17.02 o                         
  10   0  10         40.23         39.45        10.69 o                         
 -12   1  10          7.41          3.54         6.04 o                         
 -11   1  10        216.19        240.45        19.27 o                         
 -10   1  10          7.36          1.38         5.30 o                         
  -9   1  10        384.45        361.67        20.85 o                         
  -8   1  10         71.56         77.56         9.58 o                         
  -7   1  10          8.47         12.98         4.56 o                         
  -6   1  10        935.71        901.99        18.35 o                         
  -5   1  10        379.31        348.76        10.73 o                         
  -4   1  10       1507.91       1581.24        21.79 o                         
  -3   1  10         94.35         89.49         5.22 o                         
  -2   1  10         91.77         60.20         9.19 o                         
  -1   1  10         53.80         44.41         6.17 o                         
   0   1  10        168.31        182.50         6.48 o                         
   1   1  10       1397.56       1363.28        25.39 o                         
   2   1  10        191.65        245.88        14.81 o                         
   3   1  10         18.58         25.83         3.26 o                         
   4   1  10          0.36         -1.24         2.19 o                         
   5   1  10        803.23        780.72        14.86 o                         
   6   1  10        377.86        376.30        11.90 o                         
   7   1  10         10.69         16.76         3.67 o                         
   8   1  10        108.52        146.73        10.74 o                         
   9   1  10        130.85        129.98        15.74 o                         
  10   1  10        201.59        252.33        20.49 o                         
 -11   2  10        332.51        363.54        23.61 o                         
 -10   2  10        115.19        117.04        22.62 o                         
  -9   2  10        319.38        322.49        19.85 o                         
  -8   2  10        366.82        342.81        19.87 o                         
  -7   2  10          7.59          6.70         2.15 o                         
  -6   2  10        552.07        535.99        13.94 o                         
  -5   2  10          5.81          5.25         2.53 o                         
  -4   2  10        676.40        732.42        15.47 o                         
  -3   2  10       1055.71       1112.00        18.47 o                         
  -2   2  10        655.43        663.25        12.94 o                         
  -1   2  10        307.93        275.89         9.86 o                         
   0   2  10         63.79         64.18         3.17 o                         
   1   2  10        818.11        715.16        18.11 o                         
   2   2  10       1280.43       1290.05        23.30 o                         
   3   2  10       1255.84       1304.89        24.37 o                         
   4   2  10        543.18        525.70        13.36 o                         
   5   2  10          3.35          3.78         2.29 o                         
   6   2  10          0.98          2.89         5.86 o                         
   7   2  10          0.02          2.09         2.94 o                         
   8   2  10        131.39        120.41         8.67 o                         
   9   2  10         96.98         91.85        13.24 o                         
  10   2  10          5.59          7.81        14.86 o                         
 -11   3  10         37.07         37.36         8.55 o                         
 -10   3  10        100.45         89.94        11.62 o                         
  -9   3  10         20.10         18.62         6.22 o                         
  -8   3  10         88.09         78.39        17.40 o                         
  -7   3  10        124.70        132.31         7.06 o                         
  -6   3  10        353.72        359.29        11.57 o                         
  -5   3  10          2.08          5.14         2.65 o                         
  -4   3  10         41.05         27.62         5.20 o                         
  -3   3  10          5.82          7.59         2.46 o                         
  -2   3  10       1358.62       1270.38        22.91 o                         
  -1   3  10          9.05          9.90         0.96 o                         
   0   3  10        175.82        175.15        10.02 o                         
   1   3  10       1228.64       1268.81        45.49 o                         
   2   3  10       1185.81       1198.78        19.29 o                         
   3   3  10        144.31        126.90         5.67 o                         
   4   3  10          9.83          6.46         2.22 o                         
   5   3  10       1598.82       1631.16        27.04 o                         
   6   3  10         46.50         43.28         4.94 o                         
   7   3  10         46.99         25.32         4.37 o                         
   8   3  10        113.22        115.93         8.71 o                         
   9   3  10        445.82        491.74        22.07 o                         
 -11   4  10          4.14         10.84         6.23 o                         
 -10   4  10         11.82          6.21         5.59 o                         
  -9   4  10          0.14          3.88         4.31 o                         
  -8   4  10        838.28        813.99        25.52 o                         
  -7   4  10        123.12        114.56         9.22 o                         
  -6   4  10         24.36         11.97         2.88 o                         
  -5   4  10         25.93         21.04         3.25 o                         
  -4   4  10        444.25        472.26        22.57 o                         
  -3   4  10        414.00        431.76        11.95 o                         
  -2   4  10         58.37         38.66         7.23 o                         
  -1   4  10          1.96          2.15         1.95 o                         
   0   4  10       1946.63       1929.41        41.40 o                         
   1   4  10          0.43          0.32         2.32 o                         
   2   4  10       1247.98       1194.04        17.86 o                         
   3   4  10         60.06         54.04         5.49 o                         
   4   4  10        224.47        204.91        10.33 o                         
   5   4  10         21.41         20.13         3.93 o                         
   6   4  10        645.50        622.37        30.44 o                         
   7   4  10         82.72         76.16         7.83 o                         
   8   4  10         13.89          5.17         3.90 o                         
   9   4  10         56.85         59.94         8.55 o                         
 -11   5  10         16.62         -2.70         7.45 o                         
 -10   5  10          3.36          4.45         5.10 o                         
  -9   5  10         35.51         42.69        12.12 o                         
  -8   5  10          5.11          2.88         5.03 o                         
  -7   5  10        186.78        186.12        12.14 o                         
  -6   5  10         12.64          9.70         3.61 o                         
  -5   5  10        868.41        850.57        18.65 o                         
  -4   5  10          1.02          0.79         2.26 o                         
  -3   5  10          1.31          2.05         3.70 o                         
  -2   5  10         15.73         11.15         5.54 o                         
  -1   5  10        241.54        214.21        16.65 o                         
   0   5  10        481.17        523.25        21.49 o                         
   1   5  10         98.76         67.55        10.69 o                         
   2   5  10       1036.19        962.48        43.51 o                         
   3   5  10         10.98         10.76         3.74 o                         
   4   5  10        289.46        303.44        12.62 o                         
   5   5  10         32.71         34.37         4.89 o                         
   6   5  10        376.32        374.67        16.02 o                         
   7   5  10        144.60        133.86        13.29 o                         
   8   5  10         34.33         39.82        14.87 o                         
   9   5  10        156.64        145.83        21.98 o                         
 -10   6  10          3.24          2.45        10.81 o                         
  -9   6  10         24.01         26.50         5.91 o                         
  -8   6  10          4.77         -0.49         4.15 o                         
  -7   6  10         15.48         29.29         5.74 o                         
  -6   6  10        995.51       1001.34        21.76 o                         
  -5   6  10         12.64         10.58         6.24 o                         
  -4   6  10        268.07        271.87        10.69 o                         
  -3   6  10        150.51        162.83        12.80 o                         
  -2   6  10         64.17         64.35         8.40 o                         
  -1   6  10        827.96        874.12        30.08 o                         
   0   6  10        108.29         92.31        10.35 o                         
   1   6  10          6.09         -0.19         4.91 o                         
   2   6  10         39.31         31.66        10.56 o                         
   3   6  10       4084.41       4263.26        79.58 o                         
   4   6  10          3.04         -6.22         6.22 o                         
   5   6  10         50.82         21.22         6.58 o                         
   6   6  10         27.00         37.80         8.58 o                         
   7   6  10          0.13          2.61         5.31 o                         
   8   6  10          2.31         -1.66         5.47 o                         
 -10   7  10         17.27         23.91        12.81 o                         
  -9   7  10         37.71         39.90        10.23 o                         
  -8   7  10          0.77         -6.55         7.33 o                         
  -7   7  10        536.91        563.23        28.19 o                         
  -6   7  10       1633.43       1705.50        49.72 o                         
  -5   7  10         87.98         64.26        10.95 o                         
  -4   7  10        309.14        318.13        18.18 o                         
  -3   7  10        551.01        560.37        24.16 o                         
  -2   7  10        188.21        204.09        14.97 o                         
  -1   7  10         14.89         16.35         7.09 o                         
   0   7  10         56.22         50.40         7.92 o                         
   1   7  10          2.24         -5.58         5.58 o                         
   2   7  10         29.83         11.61        13.07 o                         
   3   7  10        257.95        255.47        17.51 o                         
   4   7  10         13.88          6.92         7.37 o                         
   5   7  10         17.75         17.97         5.97 o                         
   6   7  10          1.74         -6.77         6.77 o                         
   7   7  10         89.07         70.72        10.92 o                         
   8   7  10        276.69        290.94        21.15 o                         
  -9   8  10        127.99        133.47        36.40 o                         
  -8   8  10        244.24        310.57        25.90 o                         
  -7   8  10          9.75         16.79         8.18 o                         
  -6   8  10         76.11         69.78         7.75 o                         
  -5   8  10         11.57          9.04         5.56 o                         
  -4   8  10        586.06        592.78        34.23 o                         
  -3   8  10        828.41        887.83        39.91 o                         
  -2   8  10          3.16          2.93         5.13 o                         
  -1   8  10        646.85        660.18        56.68 o                         
   0   8  10       1089.26       1144.27        37.53 o                         
   1   8  10        110.17         94.33        11.23 o                         
   2   8  10        379.12        385.32        22.23 o                         
   3   8  10          9.54          3.14         5.71 o                         
   4   8  10        133.37        131.18        13.90 o                         
   5   8  10         36.82         39.83         8.95 o                         
   6   8  10          8.18          8.14         5.87 o                         
   7   8  10         11.41         11.78         9.57 o                         
  -8   9  10          0.53          2.86         5.42 o                         
  -7   9  10         28.03         37.02        11.09 o                         
  -6   9  10         78.51         54.16         7.32 o                         
  -5   9  10        348.70        338.12        30.25 o                         
  -4   9  10        316.55        316.35        19.88 o                         
  -3   9  10         83.07         75.03        10.13 o                         
  -2   9  10         93.78         86.05        24.04 o                         
  -1   9  10          0.79         -0.05         6.54 o                         
   0   9  10          4.92          5.86         5.28 o                         
   1   9  10         32.25         22.86         6.56 o                         
   2   9  10          4.87          6.16         5.26 o                         
   3   9  10          0.10         -7.69         7.69 o                         
   4   9  10        109.08        113.50        13.25 o                         
   5   9  10        345.43        374.13        24.28 o                         
   6   9  10          0.25         -3.05         6.36 o                         
  -7  10  10          5.01          8.71         8.53 o                         
  -6  10  10        170.77        207.16        18.35 o                         
  -5  10  10         10.78          5.97         6.22 o                         
  -4  10  10          7.71         11.96         7.93 o                         
  -3  10  10         55.47         40.72        11.05 o                         
  -2  10  10         14.46          9.47         6.03 o                         
  -1  10  10         15.77         -6.84         6.84 o                         
   0  10  10        246.53        261.81        19.43 o                         
   1  10  10        267.53        310.70        21.49 o                         
   2  10  10         26.44         20.63         6.36 o                         
   3  10  10        239.11        233.56        21.33 o                         
   4  10  10          0.03          4.89         5.68 o                         
   5  10  10         10.63          5.26         5.57 o                         
  -6  11  10         67.47         69.43        12.24 o                         
  -5  11  10         16.91          9.22         8.97 o                         
  -4  11  10          4.19         -0.82         6.07 o                         
  -3  11  10         17.13          8.66         6.17 o                         
  -2  11  10        226.32        240.34        19.28 o                         
  -1  11  10         17.09         22.48         7.39 o                         
   0  11  10         37.30         48.50        10.08 o                         
   1  11  10         34.15         26.72        12.67 o                         
   2  11  10        416.17        440.63        36.66 o                         
   3  11  10          0.10          4.12        19.55 o                         
   4  11  10         37.94         32.85         9.38 o                         
  -4  12  10         43.86         47.69         9.78 o                         
  -3  12  10        125.13        105.02        15.24 o                         
  -2  12  10         10.60         -4.38         6.40 o                         
  -1  12  10        390.18        406.76        26.17 o                         
   0  12  10        586.69        678.72        61.36 o                         
   1  12  10          1.37          1.31        16.26 o                         
   2  12  10        110.98        111.18        14.71 o                         
 -11   0  11          2.03         -2.42         8.15 o                         
  -9   0  11        992.30        951.40        48.83 o                         
  -7   0  11        189.81        190.17        19.42 o                         
  -5   0  11         79.19         76.97        14.05 o                         
  -3   0  11          0.30         -0.12         3.97 o                         
  -1   0  11        553.13        436.06        22.83 o                         
   1   0  11          0.35          3.31         4.21 o                         
   3   0  11        573.65        592.79        20.86 o                         
   5   0  11          8.61          4.23         3.00 o                         
   7   0  11          3.42         -4.02         4.02 o                         
   9   0  11       1392.52       1564.42        52.52 o                         
 -11   1  11          0.07         -6.18         6.18 o                         
 -10   1  11         18.98         12.61         5.22 o                         
  -9   1  11         90.60         83.03        10.41 o                         
  -8   1  11        200.06        185.80        30.18 o                         
  -7   1  11         59.95         57.00         5.30 o                         
  -6   1  11          0.18         -2.12         2.45 o                         
  -5   1  11         55.46         34.49         4.05 o                         
  -4   1  11          0.08          1.21         2.30 o                         
  -3   1  11         82.71         97.67         5.60 o                         
  -2   1  11          0.10         -3.72         3.72 o                         
  -1   1  11          0.34          1.83         2.87 o                         
   0   1  11        286.57        285.24        10.55 o                         
   1   1  11        357.91        371.43        13.98 o                         
   2   1  11        194.05        183.81         8.64 o                         
   3   1  11        481.50        482.47        14.79 o                         
   4   1  11        691.60        693.01        16.15 o                         
   5   1  11          0.23          0.48         2.20 o                         
   6   1  11        134.55        142.41         6.86 o                         
   7   1  11          7.38          7.55         2.53 o                         
   8   1  11        251.15        256.23        10.89 o                         
   9   1  11         32.40         30.13         6.11 o                         
 -11   2  11         12.10         18.23         7.10 o                         
 -10   2  11        357.38        343.86        21.67 o                         
  -9   2  11         11.61          2.43         8.27 o                         
  -8   2  11        233.30        206.46        15.16 o                         
  -7   2  11        307.62        315.46        11.02 o                         
  -6   2  11       1324.92       1273.73        23.25 o                         
  -5   2  11        476.56        469.39        13.08 o                         
  -4   2  11       2025.82       2117.59        29.91 o                         
  -3   2  11       1729.76       1869.06        26.24 o                         
  -2   2  11          2.76         -0.04         1.67 o                         
  -1   2  11        594.85        622.33        16.00 o                         
   0   2  11         28.99         20.34         3.05 o                         
   1   2  11          1.04          2.40         2.43 o                         
   2   2  11        828.17        821.50        18.57 o                         
   3   2  11         10.53          3.46         3.15 o                         
   4   2  11        524.97        538.79        13.83 o                         
   5   2  11          0.09          1.19         3.59 o                         
   6   2  11        808.58        731.51        17.53 o                         
   7   2  11        161.25        152.30         8.35 o                         
   8   2  11        110.28        135.36         9.63 o                         
   9   2  11         93.53         79.38         9.80 o                         
 -11   3  11         29.48         20.07        10.02 o                         
 -10   3  11         10.12          3.83         8.07 o                         
  -9   3  11        114.16         89.75        10.74 o                         
  -8   3  11        257.43        276.16        14.67 o                         
  -7   3  11        753.79        730.70        22.60 o                         
  -6   3  11          4.22          4.25         2.53 o                         
  -5   3  11       2224.96       2256.49        32.48 o                         
  -4   3  11        788.49        789.81        18.83 o                         
  -3   3  11          0.42          4.75         2.27 o                         
  -2   3  11        112.01         97.02         5.26 o                         
  -1   3  11        376.88        373.00         9.67 o                         
   0   3  11         11.78         13.38         1.47 o                         
   1   3  11        139.88        125.03         4.88 o                         
   2   3  11          2.26          1.59         3.66 o                         
   3   3  11         21.89         21.43         2.96 o                         
   4   3  11        934.63        877.68        17.61 o                         
   5   3  11       1672.48       1606.65        29.24 o                         
   6   3  11          3.22          6.56         3.70 o                         
   7   3  11         81.98         71.12         7.65 o                         
   8   3  11        245.11        221.51        11.94 o                         
   9   3  11          0.98          5.51         4.61 o                         
 -11   4  11         40.94         53.53        14.74 o                         
 -10   4  11          0.23         -5.72         7.43 o                         
  -9   4  11        359.73        349.29        20.99 o                         
  -8   4  11         15.63         13.58         3.90 o                         
  -7   4  11        693.56        731.63        35.08 o                         
  -6   4  11        315.42        283.70        10.80 o                         
  -5   4  11          3.32          2.63         2.52 o                         
  -4   4  11         11.83         13.34         3.14 o                         
  -3   4  11       5252.02       5435.63        69.50 o                         
  -2   4  11         39.54         44.41         6.94 o                         
  -1   4  11       1429.34       1339.75        57.16 o                         
   0   4  11        229.19        229.54        17.60 o                         
   1   4  11        705.81        555.03        42.85 o                         
   2   4  11        601.98        620.66        28.72 o                         
   3   4  11        159.18        166.27        10.89 o                         
   4   4  11         78.60         76.19         6.63 o                         
   5   4  11         79.12         78.40         7.37 o                         
   6   4  11         40.56         39.40         5.72 o                         
   7   4  11        296.10        267.97        22.27 o                         
   8   4  11          3.29         -0.15        12.02 o                         
   9   4  11        109.94        106.84        19.42 o                         
 -11   5  11         33.98         27.67         8.39 o                         
 -10   5  11         86.33         80.05        10.97 o                         
  -9   5  11         58.64         51.34         7.13 o                         
  -8   5  11         19.35         15.54         4.47 o                         
  -7   5  11         47.65         36.26         5.70 o                         
  -6   5  11         19.00         21.41         3.71 o                         
  -5   5  11       3646.25       3712.65        46.44 o                         
  -4   5  11        277.49        263.22        10.46 o                         
  -3   5  11         67.26         63.82         5.03 o                         
  -2   5  11         33.01         23.60         5.77 o                         
  -1   5  11          0.22         -6.31         6.31 o                         
   0   5  11         88.24        107.29        10.39 o                         
   1   5  11        661.93        611.03        24.69 o                         
   2   5  11        330.72        339.97        25.28 o                         
   3   5  11        383.85        369.26        19.81 o                         
   4   5  11        470.73        487.79        23.50 o                         
   5   5  11       1181.90       1133.10        37.40 o                         
   6   5  11       1210.64       1177.63        46.25 o                         
   7   5  11         29.11         19.11         5.98 o                         
   8   5  11         11.95          0.13         5.28 o                         
 -10   6  11         14.19         10.39         9.55 o                         
  -9   6  11         46.07         47.67         8.33 o                         
  -8   6  11          0.09          8.93         4.71 o                         
  -7   6  11         48.35         45.71         6.34 o                         
  -6   6  11        499.28        514.14        16.60 o                         
  -5   6  11        499.93        488.90        42.50 o                         
  -4   6  11       1065.00       1086.41        33.87 o                         
  -3   6  11       1760.45       1722.01        46.29 o                         
  -2   6  11          3.33         -3.39         5.81 o                         
  -1   6  11        142.87        132.53        11.95 o                         
   0   6  11        851.47        848.84        40.50 o                         
   1   6  11         24.73         17.43         5.80 o                         
   2   6  11         67.20         66.44         9.70 o                         
   3   6  11        747.58        720.86        31.91 o                         
   4   6  11          1.39         -1.69         5.05 o                         
   5   6  11         51.58         27.26        11.65 o                         
   6   6  11         95.76         89.63        13.09 o                         
   7   6  11          0.97         -4.67         6.47 o                         
   8   6  11         17.70         21.27         7.65 o                         
 -10   7  11          0.01         21.78        11.95 o                         
  -9   7  11        185.76        224.09        30.90 o                         
  -8   7  11         47.01         65.54        11.26 o                         
  -7   7  11        141.54        144.95        15.16 o                         
  -6   7  11        140.73        153.85        11.19 o                         
  -5   7  11         23.28         34.49         7.09 o                         
  -4   7  11        293.32        269.59        17.29 o                         
  -3   7  11        477.49        474.26        22.99 o                         
  -2   7  11        616.96        612.01        26.12 o                         
  -1   7  11        489.41        475.08        23.18 o                         
   0   7  11         31.35         40.49         9.51 o                         
   1   7  11        310.54        265.75        17.69 o                         
   2   7  11        542.91        473.54        23.91 o                         
   3   7  11          2.47          3.06         5.32 o                         
   4   7  11        625.88        613.73        28.55 o                         
   5   7  11        379.65        427.54        24.39 o                         
   6   7  11          8.75          0.35         4.91 o                         
   7   7  11          2.53         -1.33         5.54 o                         
  -9   8  11        133.93        163.76        17.26 o                         
  -8   8  11         13.96         36.00         9.16 o                         
  -7   8  11          7.20          4.82         6.04 o                         
  -6   8  11          1.41          2.37         3.96 o                         
  -5   8  11        196.15        157.51        14.05 o                         
  -4   8  11         74.15         92.19        11.17 o                         
  -3   8  11          4.69          9.05         5.50 o                         
  -2   8  11        137.95        132.27        13.22 o                         
  -1   8  11        809.99        818.78        31.92 o                         
   0   8  11         18.96          8.62        11.88 o                         
   1   8  11        310.03        298.22        21.25 o                         
   2   8  11         65.47         80.79        11.34 o                         
   3   8  11         53.74         36.60        17.22 o                         
   4   8  11         39.86         27.08         7.24 o                         
   5   8  11          3.13         -4.35         6.62 o                         
   6   8  11         12.66         11.00         6.28 o                         
   7   8  11         41.11         33.78         8.69 o                         
  -8   9  11        201.87        200.82        18.90 o                         
  -7   9  11        321.42        404.96        40.84 o                         
  -6   9  11         79.80         72.86         8.72 o                         
  -5   9  11         11.43         18.29         7.23 o                         
  -4   9  11          0.04          2.51         5.99 o                         
  -3   9  11        275.45        249.87        19.93 o                         
  -2   9  11       1399.47       1429.66        57.60 o                         
  -1   9  11        452.52        556.33        48.86 o                         
   0   9  11         40.73         42.32         9.79 o                         
   1   9  11         42.22         46.13         8.67 o                         
   2   9  11         64.60         66.73         9.97 o                         
   3   9  11         44.27         41.74         9.01 o                         
   4   9  11         72.41         76.19        10.73 o                         
   5   9  11         38.73         33.77         8.52 o                         
   6   9  11        224.47        237.22        20.21 o                         
  -7  10  11         74.91         57.71        10.50 o                         
  -6  10  11          0.89         -6.21         6.21 o                         
  -5  10  11         19.47          9.36         5.81 o                         
  -4  10  11         16.62         17.27         6.74 o                         
  -3  10  11        148.28        124.62        13.53 o                         
  -2  10  11        529.51        555.61        28.15 o                         
  -1  10  11         35.71         39.40         9.09 o                         
   0  10  11        401.70        447.71        25.88 o                         
   1  10  11        114.89        114.38        15.58 o                         
   2  10  11        106.90        103.06        18.90 o                         
   3  10  11         98.42        114.06        14.10 o                         
   4  10  11        248.88        276.30        36.57 o                         
   5  10  11         93.77        104.20        13.91 o                         
  -6  11  11         34.81         40.93        10.36 o                         
  -5  11  11        264.71        278.19        20.60 o                         
  -4  11  11        151.79        190.33        17.48 o                         
  -3  11  11        343.44        380.73        24.26 o                         
  -2  11  11         25.23         20.81         7.71 o                         
  -1  11  11         46.44         75.00        11.88 o                         
   0  11  11         27.14         45.82         9.63 o                         
   1  11  11         15.83         12.99         6.69 o                         
   2  11  11         28.09         14.31         7.19 o                         
   3  11  11        142.37        130.35        15.69 o                         
   4  11  11          2.90          0.75        14.42 o                         
  -3  12  11         60.63         64.01        11.26 o                         
  -2  12  11         26.34         27.86         8.88 o                         
  -1  12  11        127.99        148.40        19.69 o                         
   0  12  11         68.47         82.77        13.15 o                         
   1  12  11         51.78         46.65        10.46 o                         
 -10   0  12          0.04         12.99         8.57 o                         
  -8   0  12        521.65        522.01        33.54 o                         
  -6   0  12        159.30        153.53         9.14 o                         
  -4   0  12        861.81        853.51        33.66 o                         
  -2   0  12       4820.11       5130.02       109.11 o                         
   0   0  12         95.36         88.44        10.37 o                         
   2   0  12        185.50        166.54        11.05 o                         
   4   0  12        209.18        198.96        12.85 o                         
   6   0  12          0.51         -1.17         5.00 o                         
   8   0  12        666.76        723.32        30.05 o                         
 -11   1  12         15.86         17.02         6.92 o                         
 -10   1  12         62.18         65.04        10.14 o                         
  -9   1  12        332.51        367.25        27.04 o                         
  -8   1  12          8.36          2.33         4.32 o                         
  -7   1  12        761.62        766.43        18.13 o                         
  -6   1  12        513.38        499.67        14.19 o                         
  -5   1  12       1174.98       1187.01        20.02 o                         
  -4   1  12         21.35         19.42         2.96 o                         
  -3   1  12        118.40        120.00         6.40 o                         
  -2   1  12         23.05         20.79         4.01 o                         
  -1   1  12        234.10        224.88         9.90 o                         
   0   1  12        442.82        463.00        14.16 o                         
   1   1  12         51.15         55.21         5.19 o                         
   2   1  12       1038.07       1047.66        35.68 o                         
   3   1  12        897.88        885.79        21.25 o                         
   4   1  12         17.25         16.92         3.62 o                         
   5   1  12        597.63        615.94        14.91 o                         
   6   1  12       1096.69       1071.66        23.91 o                         
   7   1  12          6.07          2.96         2.67 o                         
   8   1  12         41.83         50.59         7.19 o                         
   9   1  12         27.11         33.48         5.89 o                         
 -11   2  12          1.44         -5.38         5.38 o                         
 -10   2  12         21.34         22.75         6.33 o                         
  -9   2  12         49.70         47.26         9.69 o                         
  -8   2  12       1227.84       1213.23        37.74 o                         
  -7   2  12          0.98          3.62         2.61 o                         
  -6   2  12       2370.76       2343.96        34.89 o                         
  -5   2  12        360.90        349.82        11.54 o                         
  -4   2  12         12.42         15.53         3.40 o                         
  -3   2  12        304.59        336.31        10.19 o                         
  -2   2  12         12.29         10.47         2.22 o                         
  -1   2  12        262.67        234.50        10.12 o                         
   0   2  12        512.50        509.24        11.47 o                         
   1   2  12       1271.51       1311.39        24.93 o                         
   2   2  12         56.95         46.92         4.80 o                         
   3   2  12        152.85        132.50         7.79 o                         
   4   2  12         55.75         55.28         4.72 o                         
   5   2  12        171.36        176.05         8.52 o                         
   6   2  12         61.08         40.29         5.11 o                         
   7   2  12        124.24        157.05         8.56 o                         
   8   2  12         28.01         17.40         4.22 o                         
   9   2  12        293.45        276.61        16.53 o                         
 -11   3  12          4.11         15.26         7.16 o                         
 -10   3  12          0.49          2.17         5.20 o                         
  -9   3  12        340.55        332.47        42.97 o                         
  -8   3  12        606.80        603.34        21.81 o                         
  -7   3  12        165.53        176.94        11.27 o                         
  -6   3  12          1.73         -0.39         2.81 o                         
  -5   3  12       1698.64       1741.92        28.15 o                         
  -4   3  12         10.62          7.97         3.64 o                         
  -3   3  12        942.23        988.66        20.51 o                         
  -2   3  12         68.82         69.74         4.06 o                         
  -1   3  12         20.41         19.70         2.61 o                         
   0   3  12        434.54        362.87        11.12 o                         
   1   3  12         20.70         16.59         2.20 o                         
   2   3  12       2604.28       2717.68        39.42 o                         
   3   3  12        375.85        368.91        12.35 o                         
   4   3  12        106.87         98.10         7.61 o                         
   5   3  12         34.64         26.81         4.68 o                         
   6   3  12          0.42         -1.22         3.46 o                         
   7   3  12         34.42         20.28         5.55 o                         
   8   3  12         20.91         27.15         5.28 o                         
   9   3  12         31.73         26.93        11.73 o                         
 -11   4  12          8.99         10.06         6.04 o                         
 -10   4  12        212.96        222.88        18.02 o                         
  -9   4  12         89.97         85.75        10.68 o                         
  -8   4  12         12.77          0.74         4.31 o                         
  -7   4  12        383.37        348.36        15.85 o                         
  -6   4  12        147.62        140.72        12.14 o                         
  -5   4  12         62.42         64.18         5.24 o                         
  -4   4  12       2343.95       2414.01        37.35 o                         
  -3   4  12         71.04         76.66         5.04 o                         
  -2   4  12        257.29        254.85        14.97 o                         
  -1   4  12         99.66        103.65         9.96 o                         
   0   4  12         33.48         32.53         6.81 o                         
   1   4  12         34.98         40.75        17.11 o                         
   2   4  12        995.03       1041.13        32.83 o                         
   3   4  12          9.23          8.94         4.90 o                         
   4   4  12         35.89         27.87         4.77 o                         
   5   4  12        245.43        239.80        16.86 o                         
   6   4  12          5.43          3.41         4.78 o                         
   7   4  12         23.11         12.89         5.66 o                         
   8   4  12         60.45         66.72         9.77 o                         
 -10   5  12         97.60        113.99        13.30 o                         
  -9   5  12         32.55         37.93         6.61 o                         
  -8   5  12        103.84        103.57         9.57 o                         
  -7   5  12        246.75        239.12        15.84 o                         
  -6   5  12        216.63        209.26         9.68 o                         
  -5   5  12         18.26         16.20         3.74 o                         
  -4   5  12          6.25          7.13         5.23 o                         
  -3   5  12        352.75        355.60        18.60 o                         
  -2   5  12          1.31          0.76         5.23 o                         
  -1   5  12         76.04         65.70         8.58 o                         
   0   5  12         78.23         72.43         9.31 o                         
   1   5  12        846.24        826.38        29.46 o                         
   2   5  12        635.28        608.12        25.78 o                         
   3   5  12       1201.39       1146.90        36.84 o                         
   4   5  12        581.48        589.23        26.47 o                         
   5   5  12        192.06        166.91        14.68 o                         
   6   5  12          4.80         -0.81         5.95 o                         
   7   5  12         11.00         13.05         5.89 o                         
   8   5  12          2.55         -1.66         5.94 o                         
 -10   6  12          5.80         11.49         9.43 o                         
  -9   6  12          1.77          5.28        14.05 o                         
  -8   6  12          0.95          5.42         5.85 o                         
  -7   6  12         44.13         39.85         9.09 o                         
  -6   6  12         76.96         51.89         9.85 o                         
  -5   6  12         42.92         51.64        14.23 o                         
  -4   6  12         86.04         98.70        23.88 o                         
  -3   6  12        522.22        480.00        22.61 o                         
  -2   6  12        497.74        439.92        21.64 o                         
  -1   6  12        354.18        385.65        20.59 o                         
   0   6  12        127.39        104.89        11.32 o                         
   1   6  12         59.63         62.35         9.08 o                         
   2   6  12         73.31         68.77         9.63 o                         
   3   6  12         31.45         19.13         6.35 o                         
   4   6  12        438.91        412.38        23.06 o                         
   5   6  12          7.70          8.51         5.53 o                         
   6   6  12        316.72        270.21        19.62 o                         
   7   6  12        243.53        281.02        20.49 o                         
   8   6  12          5.13          9.49         6.51 o                         
  -9   7  12         28.66         23.46        12.64 o                         
  -8   7  12        151.06        193.98        17.77 o                         
  -7   7  12          6.15         11.55         6.24 o                         
  -6   7  12          2.40          3.35         4.51 o                         
  -5   7  12         25.65         31.83        20.37 o                         
  -4   7  12        213.56        229.70        16.40 o                         
  -3   7  12        226.11        200.35        15.48 o                         
  -2   7  12         21.14         18.74         6.41 o                         
  -1   7  12         16.62         28.32         7.01 o                         
   0   7  12         85.28         55.01         9.13 o                         
   1   7  12         18.83         24.05         6.38 o                         
   2   7  12       1124.55       1196.67        65.20 o                         
   3   7  12        687.13        723.77        41.02 o                         
   4   7  12         13.67          2.65        10.25 o                         
   5   7  12        271.07        237.88        18.41 o                         
   6   7  12        523.22        515.20        28.02 o                         
   7   7  12        222.13        229.80        19.34 o                         
  -9   8  12        147.92        127.77        20.14 o                         
  -8   8  12        127.50        164.15        16.90 o                         
  -7   8  12        228.97        242.99        19.95 o                         
  -6   8  12        176.91        188.51        13.10 o                         
  -5   8  12        147.37        143.81        13.39 o                         
  -4   8  12        102.87         90.56        10.81 o                         
  -3   8  12          8.60         17.66         6.98 o                         
  -2   8  12        488.21        502.44        38.13 o                         
  -1   8  12          0.90         10.46         6.05 o                         
   0   8  12          3.04         -0.90         9.76 o                         
   1   8  12        109.47         99.90        11.94 o                         
   2   8  12         24.63          6.83         6.81 o                         
   3   8  12         57.53         45.38         8.93 o                         
   4   8  12          5.49         -6.76         6.76 o                         
   5   8  12          4.94          0.10         8.66 o                         
   6   8  12         40.50         45.19         9.58 o                         
  -8   9  12         31.56         26.84        11.30 o                         
  -7   9  12          2.06         -3.07         6.10 o                         
  -6   9  12          0.18         -0.35         5.54 o                         
  -5   9  12         59.63         51.05         8.55 o                         
  -4   9  12        127.89        142.96        14.03 o                         
  -3   9  12        170.08        168.73        15.32 o                         
  -2   9  12        290.97        291.78        20.34 o                         
  -1   9  12         69.05         78.91        11.45 o                         
   0   9  12        521.75        569.57        28.31 o                         
   1   9  12          0.50          1.73         5.75 o                         
   2   9  12         31.14         23.16         7.03 o                         
   3   9  12          4.56         -5.35         6.63 o                         
   4   9  12        127.24        127.98        14.53 o                         
   5   9  12        400.99        404.24        39.24 o                         
  -7  10  12         27.73         12.64         7.04 o                         
  -6  10  12          0.23          0.54         8.95 o                         
  -5  10  12         58.60         52.50         9.62 o                         
  -4  10  12        122.38        128.89        14.07 o                         
  -3  10  12        112.68        143.99        15.14 o                         
  -2  10  12          4.48          2.24         5.85 o                         
  -1  10  12         47.41         44.04        11.36 o                         
   0  10  12          0.75          1.39         9.54 o                         
   1  10  12          2.67          0.06         6.45 o                         
   2  10  12         94.81        113.50        14.46 o                         
   3  10  12         10.57          2.74         6.51 o                         
   4  10  12         19.65         15.41        10.19 o                         
  -5  11  12         57.88         53.97         9.93 o                         
  -4  11  12         43.13         35.90         8.71 o                         
  -3  11  12          1.22         -2.15         6.30 o                         
  -2  11  12        334.32        370.56        24.53 o                         
  -1  11  12         22.20         21.25        11.79 o                         
   0  11  12         10.11         -5.86         6.94 o                         
   1  11  12         50.83         55.64        10.92 o                         
   2  11  12        146.28        167.26        17.32 o                         
   3  11  12         49.02         51.86        10.24 o                         
  -2  12  12        110.00        141.89        16.06 o                         
  -1  12  12         18.32          7.51        12.03 o                         
   0  12  12         93.90        109.84        14.50 o                         
 -11   0  13         91.43         86.62        16.66 o                         
  -9   0  13        102.57         74.06        13.61 o                         
  -7   0  13         56.94         60.73        11.12 o                         
  -5   0  13       4475.55       4599.45        81.02 o                         
  -3   0  13        481.98        504.21        28.10 o                         
  -1   0  13          0.26          5.62         5.65 o                         
   1   0  13        860.62        833.68        33.82 o                         
   3   0  13       2086.99       2142.65        46.45 o                         
   5   0  13         70.80         52.68        16.06 o                         
   7   0  13        214.07        228.50        13.09 o                         
   9   0  13          4.59        -12.22        12.22 o                         
 -11   1  13        324.72        373.91        32.03 o                         
 -10   1  13         47.01         50.20         9.14 o                         
  -9   1  13         21.25         18.17         5.97 o                         
  -8   1  13          0.07         -0.93         4.54 o                         
  -7   1  13       1817.34       1835.65        49.09 o                         
  -6   1  13        379.46        391.48        12.91 o                         
  -5   1  13        167.99        170.37         7.61 o                         
  -4   1  13        182.43        179.68         7.36 o                         
  -3   1  13        778.58        809.56        18.07 o                         
  -2   1  13        126.17        146.63         8.73 o                         
  -1   1  13       1050.99       1033.70        23.20 o                         
   0   1  13         15.63         11.19         4.36 o                         
   1   1  13          0.14         -0.77         2.73 o                         
   2   1  13       1732.40       1787.02        32.11 o                         
   3   1  13        681.93        648.49        18.55 o                         
   4   1  13          0.70         -3.15         3.15 o                         
   5   1  13         89.53         87.62         6.77 o                         
   6   1  13         60.05         43.57         4.47 o                         
   7   1  13         41.89         37.78         4.77 o                         
   8   1  13          0.73         -4.06         4.06 o                         
   9   1  13        161.23        156.89        12.44 o                         
 -11   2  13          5.14         15.59         6.22 o                         
 -10   2  13        177.51        172.15        15.48 o                         
  -9   2  13        361.54        365.76        21.31 o                         
  -8   2  13         61.38         61.74        11.20 o                         
  -7   2  13       1307.69       1332.23        25.65 o                         
  -6   2  13        126.52        122.42         7.50 o                         
  -5   2  13        945.59        945.31        20.16 o                         
  -4   2  13        380.17        352.75        15.62 o                         
  -3   2  13         16.89          8.89         2.56 o                         
  -2   2  13        600.38        579.42        13.35 o                         
  -1   2  13         58.33         61.09         5.70 o                         
   0   2  13          0.45          3.87         3.17 o                         
   1   2  13        174.42        188.61         9.24 o                         
   2   2  13        168.82        173.74        12.01 o                         
   3   2  13        456.44        473.32        15.24 o                         
   4   2  13        256.84        231.37        11.25 o                         
   5   2  13         59.16         44.82         6.03 o                         
   6   2  13        434.41        494.86        16.41 o                         
   7   2  13         18.88         16.04         4.00 o                         
   8   2  13        184.11        198.58        13.04 o                         
 -11   3  13        167.70        171.25        17.54 o                         
 -10   3  13         67.72         73.93        10.67 o                         
  -9   3  13        154.19        135.04        13.29 o                         
  -8   3  13         88.17         83.93         8.84 o                         
  -7   3  13         84.17         77.11         9.69 o                         
  -6   3  13          0.02          0.23         2.68 o                         
  -5   3  13        374.40        345.49        11.84 o                         
  -4   3  13          5.17          2.07         3.39 o                         
  -3   3  13         35.52         36.53         5.50 o                         
  -2   3  13        183.76        177.97         6.68 o                         
  -1   3  13       1616.03       1599.24        22.25 o                         
   0   3  13        249.89        276.89        10.71 o                         
   1   3  13        349.83        313.05        13.65 o                         
   2   3  13       2104.80       2144.22        34.62 o                         
   3   3  13         65.79         47.82        12.90 o                         
   4   3  13          4.41          6.98         4.32 o                         
   5   3  13         11.07         -0.95         3.84 o                         
   6   3  13         15.96         19.36        10.35 o                         
   7   3  13          1.07          0.69         5.56 o                         
   8   3  13         82.24         77.84        13.82 o                         
 -10   4  13         89.48         76.48        10.90 o                         
  -9   4  13        178.17        190.09        14.47 o                         
  -8   4  13        796.62        828.94        26.32 o                         
  -7   4  13       3083.46       3250.82        91.04 o                         
  -6   4  13        295.20        254.87        10.62 o                         
  -5   4  13          5.09         -0.58         2.43 o                         
  -4   4  13          0.78          1.32         2.19 o                         
  -3   4  13          6.84          5.86         2.50 o                         
  -2   4  13          5.27          8.03         4.68 o                         
  -1   4  13          5.87         -0.47         5.23 o                         
   0   4  13        239.80        245.98        30.24 o                         
   1   4  13        259.62        226.55        15.41 o                         
   2   4  13        109.75        100.15        10.44 o                         
   3   4  13       2235.24       2216.97        91.93 o                         
   4   4  13         35.80         54.24        28.00 o                         
   5   4  13        156.57        114.74        12.05 o                         
   6   4  13         76.71         56.32        22.84 o                         
   7   4  13        413.52        433.50        24.35 o                         
   8   4  13         43.93         39.13         8.40 o                         
 -10   5  13          1.20         -7.96         7.96 o                         
  -9   5  13         61.76         87.39        17.45 o                         
  -8   5  13        364.10        419.93        25.05 o                         
  -7   5  13        151.04        152.87        15.12 o                         
  -6   5  13          0.15          1.03         4.53 o                         
  -5   5  13        962.46       1075.99        34.30 o                         
  -4   5  13        999.09        965.50        44.71 o                         
  -3   5  13         14.50         17.53         6.42 o                         
  -2   5  13        260.18        271.95        22.74 o                         
  -1   5  13         20.38         12.82         7.71 o                         
   0   5  13        411.35        405.26        30.41 o                         
   1   5  13       1455.70       1451.77        41.46 o                         
   2   5  13        266.77        247.37        16.88 o                         
   3   5  13         85.56         71.77         9.75 o                         
   4   5  13          2.24          2.80         5.37 o                         
   5   5  13         16.68         13.44        10.71 o                         
   6   5  13         29.80         18.31         6.28 o                         
   7   5  13          0.22         -6.65         6.65 o                         
   8   5  13         71.27         57.12         9.94 o                         
 -10   6  13          0.55          4.43         8.66 o                         
  -9   6  13        375.88        440.80        34.31 o                         
  -8   6  13        322.92        304.80        21.65 o                         
  -7   6  13          0.74         -4.49         6.37 o                         
  -6   6  13         30.31         42.69         6.54 o                         
  -5   6  13        270.31        256.98        23.19 o                         
  -4   6  13         27.65          8.46         4.83 o                         
  -3   6  13        192.71        169.36        14.14 o                         
  -2   6  13         81.45         88.77        10.89 o                         
  -1   6  13         77.22         74.87         9.97 o                         
   0   6  13        140.35        142.13        14.71 o                         
   1   6  13        149.22        149.94        13.57 o                         
   2   6  13        173.96        147.80        13.79 o                         
   3   6  13        141.72        130.47        13.27 o                         
   4   6  13       1053.44       1098.49        39.04 o                         
   5   6  13         20.89         20.00         7.71 o                         
   6   6  13        208.21        247.02        19.19 o                         
   7   6  13          6.73          5.86         6.82 o                         
  -9   7  13         40.71         25.77         7.91 o                         
  -8   7  13          0.59          0.79         6.19 o                         
  -7   7  13        389.74        411.77        43.11 o                         
  -6   7  13         11.86         19.01         5.00 o                         
  -5   7  13        626.54        612.50        28.24 o                         
  -4   7  13          7.07          3.82         5.53 o                         
  -3   7  13        116.79        151.93        23.60 o                         
  -2   7  13        196.82        211.81        31.11 o                         
  -1   7  13       1502.56       1623.31       103.46 o                         
   0   7  13         56.88         69.64        10.17 o                         
   1   7  13          4.67         -3.31         6.82 o                         
   2   7  13         98.23         76.10        17.40 o                         
   3   7  13         67.76         54.13         9.84 o                         
   4   7  13          0.01         -7.88         7.88 o                         
   5   7  13         13.21          4.09         5.88 o                         
   6   7  13          9.45         20.33         9.56 o                         
   7   7  13        192.70        208.21        18.95 o                         
  -8   8  13         33.24         32.28         9.52 o                         
  -7   8  13         72.88         92.38        12.61 o                         
  -6   8  13          7.69         -2.62         4.29 o                         
  -5   8  13         84.80         73.55        10.58 o                         
  -4   8  13         46.46         18.22        12.84 o                         
  -3   8  13        136.46        163.83        15.15 o                         
  -2   8  13         53.23         60.84         9.94 o                         
  -1   8  13          1.16         -4.86         5.50 o                         
   0   8  13         71.69         69.89        17.11 o                         
   1   8  13          9.08          7.82         6.39 o                         
   2   8  13         12.28          4.79         5.68 o                         
   3   8  13         97.54        109.12        15.60 o                         
   4   8  13          0.08         -2.84         7.97 o                         
   5   8  13        214.20        229.28        21.92 o                         
   6   8  13          0.40         -6.59         6.59 o                         
  -7   9  13        458.00        535.76        30.52 o                         
  -6   9  13        138.68        160.30        16.60 o                         
  -5   9  13         30.95         34.41         7.21 o                         
  -4   9  13          3.05         -4.37         5.90 o                         
  -3   9  13          9.47          5.31         6.13 o                         
  -2   9  13         14.89          1.90         5.66 o                         
  -1   9  13         68.41         72.14        14.55 o                         
   0   9  13        401.97        434.92        37.80 o                         
   1   9  13         54.44         41.48        10.18 o                         
   2   9  13        274.90        316.48        22.14 o                         
   3   9  13        114.79        140.84        15.51 o                         
   4   9  13        280.42        283.24        21.70 o                         
   5   9  13         15.76         10.42         8.04 o                         
  -6  10  13          9.82          9.70         7.15 o                         
  -5  10  13         88.58        110.48        21.19 o                         
  -4  10  13         97.27        117.97        13.79 o                         
  -3  10  13          1.56         -6.02         6.07 o                         
  -2  10  13         28.53         41.61         9.14 o                         
  -1  10  13         36.25         31.63        21.31 o                         
   0  10  13         37.77         25.55         8.09 o                         
   1  10  13         41.19         40.14         8.77 o                         
   2  10  13         15.62         23.89         7.55 o                         
   3  10  13          4.08         -0.57         6.90 o                         
   4  10  13        221.83        240.18        20.81 o                         
  -4  11  13          1.13          0.94         5.97 o                         
  -3  11  13          2.34         -5.95         6.63 o                         
  -2  11  13        143.37        147.71        15.94 o                         
  -1  11  13        213.57        274.79        22.03 o                         
   0  11  13          8.07          5.07         6.65 o                         
   1  11  13         75.58         88.03        19.58 o                         
   2  11  13         33.59         18.11         6.98 o                         
 -10   0  14          1.53          7.75         9.07 o                         
  -8   0  14        849.81        912.34        46.05 o                         
  -6   0  14       3036.12       3173.96        50.04 o                         
  -4   0  14       3151.80       3254.40        59.98 o                         
  -2   0  14        239.58        209.70        17.84 o                         
   0   0  14        183.73        167.05        15.37 o                         
   2   0  14       4046.32       4149.75        93.02 o                         
   4   0  14          1.33         -4.55         4.55 o                         
   6   0  14        261.46        249.18        16.44 o                         
   8   0  14          0.44         -7.61         9.32 o                         
 -11   1  14         31.63         50.52        10.02 o                         
 -10   1  14         19.24         18.27        10.24 o                         
  -9   1  14         29.05         32.47         7.76 o                         
  -8   1  14        690.55        710.63        28.85 o                         
  -7   1  14          9.91         11.56         3.86 o                         
  -6   1  14        454.99        479.01        15.29 o                         
  -5   1  14        395.84        391.95        11.66 o                         
  -4   1  14        649.98        587.48        13.84 o                         
  -3   1  14        412.98        419.48        12.61 o                         
  -2   1  14        151.06        134.93         8.69 o                         
  -1   1  14         75.75         61.88         6.24 o                         
   0   1  14        714.93        772.22        20.28 o                         
   1   1  14        189.10        184.63        12.50 o                         
   2   1  14        109.81         97.71         7.30 o                         
   3   1  14        144.07        142.78         9.01 o                         
   4   1  14       1164.35       1129.61        25.71 o                         
   5   1  14        109.93         96.02        10.18 o                         
   6   1  14         72.18         65.20         7.53 o                         
   7   1  14        467.43        448.83        16.46 o                         
   8   1  14         48.71         66.53        15.27 o                         
 -11   2  14        170.50        174.00        16.65 o                         
 -10   2  14         51.63         48.35         9.22 o                         
  -9   2  14         23.91         20.07         7.75 o                         
  -8   2  14        763.11        771.48        25.35 o                         
  -7   2  14         70.50         73.39         7.80 o                         
  -6   2  14        126.25        120.99         7.46 o                         
  -5   2  14        198.52        173.13         8.50 o                         
  -4   2  14        397.53        422.28        12.77 o                         
  -3   2  14         95.56         95.53         7.24 o                         
  -2   2  14          0.40         -0.51         2.00 o                         
  -1   2  14         67.88         56.87         5.80 o                         
   0   2  14         45.92         36.68         4.85 o                         
   1   2  14          2.34          0.49         2.79 o                         
   2   2  14       1285.53       1375.05        27.95 o                         
   3   2  14        357.24        336.90        15.94 o                         
   4   2  14         48.71         44.24         7.89 o                         
   5   2  14       1187.91       1161.51        41.69 o                         
   6   2  14          1.65          1.33         3.23 o                         
   7   2  14          0.09         -4.64         4.64 o                         
   8   2  14         10.06          2.09         9.49 o                         
 -10   3  14          3.85          4.70         6.45 o                         
  -9   3  14         21.26         21.96        10.28 o                         
  -8   3  14        271.61        251.82        14.49 o                         
  -7   3  14        158.52        160.87        10.97 o                         
  -6   3  14        123.10        113.24         7.43 o                         
  -5   3  14         15.91         17.29         3.57 o                         
  -4   3  14        453.58        508.56        16.97 o                         
  -3   3  14        101.95        113.36         6.91 o                         
  -2   3  14        127.40        128.44         5.92 o                         
  -1   3  14         73.11         59.44         6.27 o                         
   0   3  14        327.90        324.19        14.80 o                         
   1   3  14        624.96        594.58        16.41 o                         
   2   3  14        133.48        121.88        11.49 o                         
   3   3  14         37.39         19.85         6.93 o                         
   4   3  14        389.95        358.67        20.18 o                         
   5   3  14         48.99         44.47        10.75 o                         
   6   3  14         72.89         66.39        10.10 o                         
   7   3  14         20.69         11.18         4.09 o                         
   8   3  14         30.93         20.42         7.06 o                         
 -10   4  14        246.69        213.22        27.34 o                         
  -9   4  14         25.19          7.67        14.79 o                         
  -8   4  14        105.49         90.49        12.32 o                         
  -7   4  14        423.54        445.37        30.69 o                         
  -6   4  14        294.35        327.75        15.23 o                         
  -5   4  14         23.90         15.83         4.20 o                         
  -4   4  14        198.43        156.88        15.56 o                         
  -3   4  14         46.34         32.73         6.44 o                         
  -2   4  14          0.04         -5.77         5.77 o                         
  -1   4  14         76.03         67.57        16.79 o                         
   0   4  14        190.99        182.12        14.30 o                         
   1   4  14         56.09         61.40         9.11 o                         
   2   4  14        139.74        136.63        12.60 o                         
   3   4  14        106.71         92.58        10.69 o                         
   4   4  14         54.45         34.98        17.97 o                         
   5   4  14         93.31         98.17        13.58 o                         
   6   4  14        594.64        622.77        29.12 o                         
   7   4  14         19.45         23.08         7.34 o                         
 -10   5  14        185.49        181.87        25.41 o                         
  -9   5  14         20.88         10.88        10.56 o                         
  -8   5  14        307.78        322.13        22.32 o                         
  -7   5  14         14.61         10.87         7.69 o                         
  -6   5  14         24.52         16.11         6.93 o                         
  -5   5  14        123.16        146.01        13.06 o                         
  -4   5  14        162.24        175.70        23.57 o                         
  -3   5  14        109.05         95.80        10.92 o                         
  -2   5  14          4.64          3.49         6.35 o                         
  -1   5  14        319.72        332.96        19.60 o                         
   0   5  14          6.69          0.81         5.57 o                         
   1   5  14        213.45        175.96        14.69 o                         
   2   5  14         38.54         33.23         7.54 o                         
   3   5  14        557.53        581.12        26.90 o                         
   4   5  14        434.63        406.56        32.01 o                         
   5   5  14        551.76        538.41        27.20 o                         
   6   5  14          0.26          4.80        15.63 o                         
   7   5  14          9.98         12.83         6.23 o                         
  -9   6  14         17.30         29.80        22.66 o                         
  -8   6  14        122.33        125.81        15.10 o                         
  -7   6  14          8.08          0.64         6.24 o                         
  -6   6  14          3.64         -1.09         5.17 o                         
  -5   6  14         83.17         97.80        11.34 o                         
  -4   6  14        238.74        178.57        20.18 o                         
  -3   6  14        306.25        278.35        18.13 o                         
  -2   6  14        697.36        641.84        27.89 o                         
  -1   6  14        101.47        106.31        11.83 o                         
   0   6  14       1367.61       1387.82        55.96 o                         
   1   6  14         29.45         36.00         7.99 o                         
   2   6  14          0.35         -7.39         7.39 o                         
   3   6  14        200.68        194.51        19.24 o                         
   4   6  14        410.77        415.52        24.28 o                         
   5   6  14        931.75       1036.63        42.33 o                         
   6   6  14        105.00         97.22        12.86 o                         
   7   6  14          8.76         22.27        12.97 o                         
  -9   7  14        140.03        174.19        19.49 o                         
  -8   7  14         78.06         74.43        25.79 o                         
  -7   7  14         15.49          7.96        12.13 o                         
  -6   7  14        110.94        112.92        10.64 o                         
  -5   7  14        160.04        135.71        33.81 o                         
  -4   7  14        739.23        753.28        31.11 o                         
  -3   7  14        811.93        913.82        59.09 o                         
  -2   7  14        435.54        431.63        48.07 o                         
  -1   7  14          0.07          0.52         6.73 o                         
   0   7  14         98.40         94.31        11.99 o                         
   1   7  14          2.21          3.97         6.03 o                         
   2   7  14         29.88         11.61        11.94 o                         
   3   7  14        265.88        282.98        20.37 o                         
   4   7  14        500.62        517.70        28.20 o                         
   5   7  14          0.51          2.33         5.50 o                         
   6   7  14          0.60          3.97         5.74 o                         
  -8   8  14        121.68        132.03        15.67 o                         
  -7   8  14          1.17          1.14         6.03 o                         
  -6   8  14        623.08        673.45        25.70 o                         
  -5   8  14         34.91         35.88         8.73 o                         
  -4   8  14          0.96         -6.79         6.79 o                         
  -3   8  14          0.77         -6.64         6.64 o                         
  -2   8  14        136.38        124.26        14.74 o                         
  -1   8  14        211.00        182.78        16.62 o                         
   0   8  14        306.83        338.50        25.24 o                         
   1   8  14        140.86        163.73        15.92 o                         
   2   8  14        237.18        245.07        19.36 o                         
   3   8  14        120.60        131.41        15.19 o                         
   4   8  14        335.96        402.28        25.52 o                         
   5   8  14         38.12         19.21        11.29 o                         
  -7   9  14         29.22         28.76         8.47 o                         
  -6   9  14        423.21        468.81        28.39 o                         
  -5   9  14         25.92         21.38         7.57 o                         
  -4   9  14         31.47         13.69         7.88 o                         
  -3   9  14          0.25         -7.08         7.08 o                         
  -2   9  14        121.09         94.23        13.42 o                         
  -1   9  14        494.31        549.32        29.11 o                         
   0   9  14        213.24        237.73        19.55 o                         
   1   9  14         46.20         56.68        12.44 o                         
   2   9  14          0.05         -4.79         6.45 o                         
   3   9  14        176.82        163.91        16.93 o                         
   4   9  14          1.53         -6.15         6.15 o                         
  -6  10  14         22.92         58.29        16.21 o                         
  -5  10  14         69.34         75.84        16.17 o                         
  -4  10  14          5.02         -2.10         6.77 o                         
  -3  10  14          2.32         -6.66         6.66 o                         
  -2  10  14         17.11          9.17         5.81 o                         
  -1  10  14        155.39        124.28        14.62 o                         
   0  10  14         10.62          8.48         6.36 o                         
   1  10  14         14.85          5.01         7.25 o                         
   2  10  14         40.60         41.05        10.08 o                         
   3  10  14        117.35        119.81        15.01 o                         
  -3  11  14         86.04         95.18        13.26 o                         
  -2  11  14        235.97        277.35        22.22 o                         
  -1  11  14         75.75        124.83        16.63 o                         
   0  11  14         24.32         42.96        10.32 o                         
   1  11  14         66.48         80.04        13.12 o                         
 -11   0  15        333.32        394.81        35.45 o                         
  -9   0  15        392.67        406.52        32.27 o                         
  -7   0  15          7.25         -0.50         5.73 o                         
  -5   0  15        481.05        486.55        17.30 o                         
  -3   0  15        238.00        227.61        20.28 o                         
  -1   0  15        958.70        975.87        40.16 o                         
   1   0  15        826.09        806.20        27.46 o                         
   3   0  15        252.89        215.34        14.37 o                         
   5   0  15        565.07        547.47        24.13 o                         
   7   0  15          0.10         -8.88         8.88 o                         
 -10   1  15          3.03         -2.45         5.39 o                         
  -9   1  15         33.02         18.49         5.69 o                         
  -8   1  15        108.85        110.78        11.77 o                         
  -7   1  15        145.00        158.30         8.90 o                         
  -6   1  15        100.83         82.97         6.49 o                         
  -5   1  15       1735.79       1749.25        27.04 o                         
  -4   1  15       1417.14       1502.01        30.47 o                         
  -3   1  15          0.22          3.98         2.78 o                         
  -2   1  15         42.81         50.95         6.10 o                         
  -1   1  15        779.87        819.73        21.70 o                         
   0   1  15        605.82        614.42        22.99 o                         
   1   1  15        924.16        934.70        26.65 o                         
   2   1  15         91.53         77.17         7.30 o                         
   3   1  15          6.16         -1.73         3.26 o                         
   4   1  15         11.84          2.76         3.16 o                         
   5   1  15         80.93         62.44         7.49 o                         
   6   1  15        372.71        363.67        17.40 o                         
   7   1  15         89.96         75.80         8.50 o                         
 -10   2  15          3.35         -4.97         4.97 o                         
  -9   2  15         94.50         80.49        22.88 o                         
  -8   2  15         22.68         18.78         5.50 o                         
  -7   2  15          0.00         -0.27         3.86 o                         
  -6   2  15        174.16        169.50         8.96 o                         
  -5   2  15         12.73         13.45         3.11 o                         
  -4   2  15        423.93        408.38        16.22 o                         
  -3   2  15          0.32          3.29         2.36 o                         
  -2   2  15         18.28         15.82         3.17 o                         
  -1   2  15          0.02         -0.51         3.31 o                         
   0   2  15       1084.48       1188.63        26.32 o                         
   1   2  15         81.05         88.68         8.83 o                         
   2   2  15        934.58        911.96        22.78 o                         
   3   2  15        492.34        522.58        70.57 o                         
   4   2  15        102.37        100.24        11.07 o                         
   5   2  15         12.63          8.96         4.14 o                         
   6   2  15        150.09        157.19        11.82 o                         
   7   2  15          0.08          3.42         4.55 o                         
 -10   3  15          2.93         -5.21         5.98 o                         
  -9   3  15         28.99         29.26         6.95 o                         
  -8   3  15         13.47         17.31         5.13 o                         
  -7   3  15         83.73         89.42         8.50 o                         
  -6   3  15         93.12        102.67         7.19 o                         
  -5   3  15        348.54        346.82        12.28 o                         
  -4   3  15        263.37        285.42        11.93 o                         
  -3   3  15         20.75         21.24         6.13 o                         
  -2   3  15        111.93        106.21         7.90 o                         
  -1   3  15        160.74        144.09         8.93 o                         
   0   3  15        322.51        313.95        13.41 o                         
   1   3  15         10.25         16.25         6.23 o                         
   2   3  15        606.40        628.27        26.37 o                         
   3   3  15         72.69         53.27         8.76 o                         
   4   3  15        151.92        124.92        32.65 o                         
   5   3  15         76.22         75.75        10.53 o                         
   6   3  15        451.88        448.20        24.44 o                         
   7   3  15         44.54         60.96        12.58 o                         
 -10   4  15          0.03         -3.16        10.00 o                         
  -9   4  15         44.08         26.40         7.98 o                         
  -8   4  15          0.12         -5.96         5.96 o                         
  -7   4  15        158.35        137.33        21.14 o                         
  -6   4  15         24.91         21.48         4.80 o                         
  -5   4  15        292.51        285.38        14.59 o                         
  -4   4  15        139.45        104.62        11.17 o                         
  -3   4  15        825.31        897.45        31.54 o                         
  -2   4  15        275.42        271.15        17.44 o                         
  -1   4  15        166.86        143.50        13.90 o                         
   0   4  15        139.13        140.90        14.11 o                         
   1   4  15       2067.29       2221.92        98.51 o                         
   2   4  15        437.51        427.54        22.42 o                         
   3   4  15        145.75        122.64        12.61 o                         
   4   4  15          4.18          3.14         7.72 o                         
   5   4  15        104.37        101.94        12.81 o                         
   6   4  15         13.03          6.90         4.90 o                         
   7   4  15         13.49         13.40         6.06 o                         
  -9   5  15        171.16        214.60        19.25 o                         
  -8   5  15         82.98         67.77        11.44 o                         
  -7   5  15          0.38         -5.84         6.67 o                         
  -6   5  15          0.08          0.53         4.52 o                         
  -5   5  15          0.05          7.10         4.57 o                         
  -4   5  15        285.15        252.68        17.21 o                         
  -3   5  15          4.84         -3.79         5.42 o                         
  -2   5  15         44.81         39.05         7.30 o                         
  -1   5  15        114.36         93.55        10.93 o                         
   0   5  15         32.90         40.58         8.48 o                         
   1   5  15          0.14         -2.15         7.89 o                         
   2   5  15        119.59         99.92        25.33 o                         
   3   5  15         47.39         49.15         9.03 o                         
   4   5  15          0.10         -1.71         5.35 o                         
   5   5  15        131.24        116.71        13.21 o                         
   6   5  15        134.99        140.13        14.91 o                         
   7   5  15         44.51         37.90         8.59 o                         
  -9   6  15         80.88         97.34        13.58 o                         
  -8   6  15          1.11          5.81         6.64 o                         
  -7   6  15          5.26          0.61         8.47 o                         
  -6   6  15         95.35         82.33         8.99 o                         
  -5   6  15         18.93          9.49         9.59 o                         
  -4   6  15        324.86        277.07        30.39 o                         
  -3   6  15          6.09          4.84         7.77 o                         
  -2   6  15         36.70         39.13         8.24 o                         
  -1   6  15        840.74        840.94        33.02 o                         
   0   6  15         26.91         36.01         8.97 o                         
   1   6  15        131.88        117.78        12.95 o                         
   2   6  15        244.94        261.22        18.68 o                         
   3   6  15        112.00        119.96        13.69 o                         
   4   6  15        250.19        279.82        21.92 o                         
   5   6  15         41.68         35.98         8.64 o                         
   6   6  15         89.84         92.13        12.59 o                         
  -8   7  15          0.01          1.53         5.97 o                         
  -7   7  15         73.42         75.93        11.89 o                         
  -6   7  15         15.02         -4.87         5.26 o                         
  -5   7  15        259.42        223.17        17.51 o                         
  -4   7  15         42.83         57.76         9.45 o                         
  -3   7  15        228.81        267.69        19.00 o                         
  -2   7  15          0.09          0.19         5.22 o                         
  -1   7  15         41.23         41.18         9.27 o                         
   0   7  15        163.90        191.17        27.94 o                         
   1   7  15        320.95        352.17        22.52 o                         
   2   7  15         58.10         48.92        12.21 o                         
   3   7  15          2.80         -3.20         6.58 o                         
   4   7  15          6.38          2.24         9.08 o                         
   5   7  15        115.80         84.06        12.50 o                         
  -7   8  15         55.65         83.88        12.90 o                         
  -6   8  15          1.06         -3.14         5.88 o                         
  -5   8  15        217.34        215.23        19.89 o                         
  -4   8  15         49.68         48.96         9.37 o                         
  -3   8  15          0.98          2.11         9.50 o                         
  -2   8  15        120.96        138.03        14.51 o                         
  -1   8  15        278.92        271.36        20.35 o                         
   0   8  15         78.15         90.48        12.19 o                         
   1   8  15        126.56        138.69        15.01 o                         
   2   8  15        104.88        100.52        13.56 o                         
   3   8  15          6.21         -5.66         5.98 o                         
   4   8  15         92.43        105.84        17.05 o                         
   5   8  15         24.20          2.78         6.94 o                         
  -6   9  15          1.87         -3.71        34.03 o                         
  -5   9  15          0.02         -2.84         6.16 o                         
  -4   9  15        158.44        168.23        17.33 o                         
  -3   9  15        210.04        214.05        18.21 o                         
  -2   9  15          5.92          8.90         8.68 o                         
  -1   9  15          8.56          0.38         6.08 o                         
   0   9  15         17.53         10.56         7.51 o                         
   1   9  15         13.41         15.97         7.61 o                         
   2   9  15         87.53        102.07        13.54 o                         
   3   9  15          1.32          1.29         6.61 o                         
  -5  10  15         55.58         62.35        10.42 o                         
  -4  10  15        359.27        384.75        25.18 o                         
  -3  10  15          0.10         -1.18         6.09 o                         
  -2  10  15        222.29        272.50        35.13 o                         
  -1  10  15          1.35         -7.68         7.68 o                         
   0  10  15          6.21          4.73         6.45 o                         
   1  10  15          1.18          3.55        11.81 o                         
   2  10  15         80.12         77.72        13.91 o                         
 -10   0  16         97.06         80.76        16.84 o                         
  -8   0  16        192.19        201.95        21.72 o                         
  -6   0  16         64.33         64.68         7.00 o                         
  -4   0  16       1084.36       1114.08        26.92 o                         
  -2   0  16          2.58         -0.94         5.59 o                         
   0   0  16         90.68         91.02         9.53 o                         
   2   0  16         87.43         79.91         9.23 o                         
   4   0  16        101.07         88.46         9.83 o                         
   6   0  16         23.31         25.53        10.37 o                         
 -10   1  16         68.84         69.70        10.61 o                         
  -9   1  16         25.69         18.25         6.24 o                         
  -8   1  16         77.68         90.31        10.70 o                         
  -7   1  16        403.14        408.13        17.73 o                         
  -6   1  16         25.77         23.08         3.84 o                         
  -5   1  16        102.41         96.99         6.36 o                         
  -4   1  16          0.04         -1.22         2.51 o                         
  -3   1  16        436.68        450.02        13.85 o                         
  -2   1  16         32.09         20.31         7.04 o                         
  -1   1  16         96.93         93.13        11.11 o                         
   0   1  16       1085.02       1147.42        26.83 o                         
   1   1  16        180.89        186.52        10.71 o                         
   2   1  16        167.22        165.19        12.72 o                         
   3   1  16        436.73        437.59        22.71 o                         
   4   1  16          0.52         -0.01         5.95 o                         
   5   1  16          1.01          0.08         4.55 o                         
   6   1  16         55.45         45.90         8.38 o                         
   7   1  16        172.81        173.58        15.92 o                         
 -10   2  16         91.57         80.71        11.29 o                         
  -9   2  16        188.37        193.55        16.26 o                         
  -8   2  16        391.97        385.24        18.08 o                         
  -7   2  16         67.34         58.58         7.00 o                         
  -6   2  16          0.01          4.69         2.91 o                         
  -5   2  16        323.93        319.60        12.17 o                         
  -4   2  16         26.04         11.08         5.74 o                         
  -3   2  16          8.57          3.40         3.33 o                         
  -2   2  16          1.30          3.64         2.78 o                         
  -1   2  16        374.28        394.38        15.23 o                         
   0   2  16        424.01        389.68        14.88 o                         
   1   2  16        466.57        484.10        16.60 o                         
   2   2  16          8.22          8.03         5.29 o                         
   3   2  16        275.89        255.73        23.81 o                         
   4   2  16         15.85          6.32         8.98 o                         
   5   2  16          7.20          1.23         4.85 o                         
   6   2  16         11.26          8.18         3.99 o                         
   7   2  16        196.71        172.75        16.02 o                         
 -10   3  16         59.12         59.23        15.06 o                         
  -9   3  16         40.96         27.36         7.62 o                         
  -8   3  16        705.96        731.85        33.08 o                         
  -7   3  16         63.15         57.00         9.22 o                         
  -6   3  16        303.65        261.45        14.15 o                         
  -5   3  16         78.41         77.56         7.87 o                         
  -4   3  16        322.17        312.67        18.54 o                         
  -3   3  16          8.42         -2.50         5.93 o                         
  -2   3  16        158.63        139.87         9.23 o                         
  -1   3  16        295.65        292.58        12.81 o                         
   0   3  16        311.42        345.30        19.97 o                         
   1   3  16         69.66         56.92         9.16 o                         
   2   3  16         43.19         25.29         6.12 o                         
   3   3  16        259.33        236.54        17.15 o                         
   4   3  16        149.42        157.17        14.64 o                         
   5   3  16         20.62          8.78         5.59 o                         
   6   3  16         58.62         66.72         9.22 o                         
   7   3  16          9.47         16.15        10.95 o                         
  -9   4  16          6.45          8.82         6.67 o                         
  -8   4  16        479.02        510.43        50.31 o                         
  -7   4  16        103.04        114.55        21.62 o                         
  -6   4  16          0.77         -4.18         4.18 o                         
  -5   4  16        130.41        142.72        13.17 o                         
  -4   4  16        137.50        157.56        13.93 o                         
  -3   4  16        186.76        159.68        13.97 o                         
  -2   4  16          1.56          5.60         4.75 o                         
  -1   4  16        141.89        138.64        16.92 o                         
   0   4  16       2782.18       2893.35        64.81 o                         
   1   4  16         19.15         30.05         7.83 o                         
   2   4  16          5.74         -4.58         5.94 o                         
   3   4  16         18.34          3.96         4.91 o                         
   4   4  16          3.94          9.52         9.60 o                         
   5   4  16          2.13         -5.71         5.71 o                         
   6   4  16          1.87         -5.33         6.33 o                         
  -9   5  16          7.80         11.24         6.95 o                         
  -8   5  16        325.20        359.45        24.52 o                         
  -7   5  16         33.64         36.23        14.89 o                         
  -6   5  16         95.41         83.31         8.90 o                         
  -5   5  16          0.04         -1.55         4.95 o                         
  -4   5  16         87.40         77.86        17.88 o                         
  -3   5  16          0.16          0.61         5.19 o                         
  -2   5  16          6.32          9.92         5.26 o                         
  -1   5  16        105.51         92.29        11.62 o                         
   0   5  16        198.98        178.13        15.64 o                         
   1   5  16        453.02        424.00        23.83 o                         
   2   5  16        464.66        479.35        25.30 o                         
   3   5  16        230.79        231.07        17.81 o                         
   4   5  16         89.45         92.34        12.24 o                         
   5   5  16        298.96        316.03        33.08 o                         
   6   5  16        120.89        108.06        13.43 o                         
  -8   6  16          5.61         -4.25         7.72 o                         
  -7   6  16          0.86         -6.86         6.86 o                         
  -6   6  16         31.12         11.27         4.42 o                         
  -5   6  16          7.81          4.92         5.44 o                         
  -4   6  16          6.42         -1.21         5.32 o                         
  -3   6  16        100.17         98.08        15.65 o                         
  -2   6  16        131.37        123.39        13.14 o                         
  -1   6  16         31.44         38.17         8.67 o                         
   0   6  16        194.07        184.41        16.21 o                         
   1   6  16        403.19        437.32        43.54 o                         
   2   6  16          4.06          0.78         6.41 o                         
   3   6  16         44.30         55.30         9.62 o                         
   4   6  16        133.42        126.32        19.49 o                         
   5   6  16         45.10         29.83         7.52 o                         
  -8   7  16         63.18         53.48        23.49 o                         
  -7   7  16          4.53          4.57        11.00 o                         
  -6   7  16          1.02          4.00         4.39 o                         
  -5   7  16         25.50         20.53         6.81 o                         
  -4   7  16         71.70         88.54        11.76 o                         
  -3   7  16         88.55         64.21        10.85 o                         
  -2   7  16        329.53        350.92        22.44 o                         
  -1   7  16         39.11         24.21         6.29 o                         
   0   7  16          9.01          1.15         5.68 o                         
   1   7  16         44.69         50.16        10.49 o                         
   2   7  16         21.10         15.20         6.37 o                         
   3   7  16         51.97         48.28         9.88 o                         
   4   7  16         77.02         90.48        12.86 o                         
   5   7  16        269.58        255.46        21.10 o                         
  -7   8  16         14.79         11.46         6.54 o                         
  -6   8  16         17.13         13.31         7.40 o                         
  -5   8  16        329.94        285.55        30.86 o                         
  -4   8  16        200.59        193.62        17.28 o                         
  -3   8  16         87.33         69.11        18.09 o                         
  -2   8  16        182.88        178.02        16.92 o                         
  -1   8  16        193.43        215.88        30.84 o                         
   0   8  16         41.00         50.14         9.83 o                         
   1   8  16         10.98         13.73         6.39 o                         
   2   8  16         26.35         25.74         7.30 o                         
   3   8  16          4.62         -1.32         6.34 o                         
   4   8  16        110.48        129.28        21.55 o                         
  -6   9  16         16.88         25.29         9.19 o                         
  -5   9  16         12.99         -5.85         6.34 o                         
  -4   9  16         71.98         48.99        10.05 o                         
  -3   9  16        537.01        565.04        30.31 o                         
  -2   9  16         16.96          4.50         9.10 o                         
  -1   9  16         98.58        110.71        14.14 o                         
   0   9  16          0.10         -4.08         6.19 o                         
   1   9  16         60.83         65.85        18.14 o                         
   2   9  16         37.57         54.52        31.91 o                         
   3   9  16        203.20        227.92        36.49 o                         
  -3  10  16        440.22        522.21        36.46 o                         
  -2  10  16        111.95        136.18        16.02 o                         
  -1  10  16         18.73          4.59         6.46 o                         
   0  10  16          2.47          8.47        11.92 o                         
  -9   0  17         78.34        100.54        17.16 o                         
  -7   0  17         10.78          9.41         5.20 o                         
  -5   0  17        762.49        781.18        23.25 o                         
  -3   0  17        302.95        267.03        16.82 o                         
  -1   0  17       2213.88       2235.93        51.42 o                         
   1   0  17        251.64        212.18        32.97 o                         
   3   0  17         10.98         15.93         5.88 o                         
   5   0  17          2.29         11.08         6.59 o                         
   7   0  17        165.31        134.62        20.81 o                         
 -10   1  17          7.16          2.09        10.57 o                         
  -9   1  17         30.91         19.70         5.64 o                         
  -8   1  17          7.09          5.50         4.12 o                         
  -7   1  17        333.63        357.71        14.06 o                         
  -6   1  17         40.06         42.42         4.62 o                         
  -5   1  17          0.74          2.66         2.87 o                         
  -4   1  17         11.28          9.76         2.78 o                         
  -3   1  17        174.66        183.19         9.13 o                         
  -2   1  17         35.81         31.85         6.37 o                         
  -1   1  17         82.99         99.97         8.30 o                         
   0   1  17         34.46         43.44         6.04 o                         
   1   1  17         71.85         77.78         7.36 o                         
   2   1  17         17.34         21.65         4.79 o                         
   3   1  17        347.42        331.87        16.47 o                         
   4   1  17        422.23        401.49        18.34 o                         
   5   1  17        114.67        104.47         9.86 o                         
   6   1  17         72.13         56.79         9.93 o                         
 -10   2  17         18.61          2.96         6.04 o                         
  -9   2  17          0.34        -10.89        10.89 o                         
  -8   2  17        174.78        160.01        15.75 o                         
  -7   2  17         38.14         42.93        11.66 o                         
  -6   2  17         36.94         30.40         5.36 o                         
  -5   2  17          0.02         -2.07         3.69 o                         
  -4   2  17         18.95         36.96         6.36 o                         
  -3   2  17         78.88         57.06         6.73 o                         
  -2   2  17        252.26        221.61        12.03 o                         
  -1   2  17         19.86         19.83         7.27 o                         
   0   2  17         53.24         62.68         6.75 o                         
   1   2  17       1018.80       1081.42        36.03 o                         
   2   2  17        542.53        561.74        25.66 o                         
   3   2  17         60.04         52.06         8.90 o                         
   4   2  17        483.71        483.38        24.99 o                         
   5   2  17        106.89         93.99         9.56 o                         
   6   2  17        132.23        142.44        11.82 o                         
  -9   3  17         33.54         32.46         7.97 o                         
  -8   3  17         97.69        129.19        19.45 o                         
  -7   3  17         58.05         39.70         8.65 o                         
  -6   3  17         29.37         22.97         5.09 o                         
  -5   3  17        101.90        110.90         9.64 o                         
  -4   3  17         48.03         32.38         7.36 o                         
  -3   3  17         41.97         43.56         6.09 o                         
  -2   3  17         10.83         -0.55         4.15 o                         
  -1   3  17        140.18        137.48        13.04 o                         
   0   3  17         16.18         17.18         6.62 o                         
   1   3  17        452.85        458.81        23.72 o                         
   2   3  17          0.92         -0.75         4.67 o                         
   3   3  17         17.89         20.25         6.67 o                         
   4   3  17        119.39        116.47        12.80 o                         
   5   3  17          9.57          2.05         9.99 o                         
   6   3  17        287.37        298.99        17.28 o                         
  -9   4  17        197.16        178.73        17.70 o                         
  -8   4  17         29.07         37.34         9.00 o                         
  -7   4  17         14.73          8.65         9.37 o                         
  -6   4  17          4.70          3.34         4.17 o                         
  -5   4  17        251.11        258.16        18.01 o                         
  -4   4  17         41.62         50.37        25.35 o                         
  -3   4  17        856.05        879.68        33.39 o                         
  -2   4  17         26.52         15.11         6.79 o                         
  -1   4  17         42.67         46.50         8.51 o                         
   0   4  17         54.58         29.87         8.13 o                         
   1   4  17        673.46        683.57        29.83 o                         
   2   4  17          0.26         -0.53         5.53 o                         
   3   4  17          0.11         -6.63         6.71 o                         
   4   4  17          0.31         -1.67         5.90 o                         
   5   4  17          0.08         -7.32         7.32 o                         
   6   4  17         43.70         38.34         9.22 o                         
  -9   5  17         29.88         30.34         8.80 o                         
  -8   5  17         99.71        101.50        13.82 o                         
  -7   5  17         44.31         44.36         8.99 o                         
  -6   5  17          1.63          0.91         4.10 o                         
  -5   5  17         83.65        119.74        33.30 o                         
  -4   5  17        404.46        380.91        22.17 o                         
  -3   5  17         30.61         11.04         5.88 o                         
  -2   5  17        159.81        179.92        15.46 o                         
  -1   5  17        507.43        498.84        25.75 o                         
   0   5  17        151.53        184.61        16.16 o                         
   1   5  17        101.08        123.89        13.55 o                         
   2   5  17        191.90        190.30        16.80 o                         
   3   5  17         35.37         19.03         7.21 o                         
   4   5  17        308.87        327.88        26.56 o                         
   5   5  17         56.99         57.52        10.57 o                         
  -8   6  17         58.71         48.63         9.83 o                         
  -7   6  17         48.50         65.22        31.07 o                         
  -6   6  17        145.23        160.93        12.54 o                         
  -5   6  17          7.57          4.97         4.82 o                         
  -4   6  17         93.11         77.00        11.22 o                         
  -3   6  17         37.61         25.35         7.22 o                         
  -2   6  17        408.03        435.01        24.55 o                         
  -1   6  17         79.88         91.66        12.50 o                         
   0   6  17          0.06          4.78        11.33 o                         
   1   6  17        134.11        135.30        14.51 o                         
   2   6  17        519.38        541.62        30.73 o                         
   3   6  17          0.55         -3.21         6.44 o                         
   4   6  17          0.36         -4.03         6.21 o                         
   5   6  17         25.86          7.26        13.47 o                         
  -7   7  17        215.82        255.47        21.34 o                         
  -6   7  17        494.79        593.27        41.86 o                         
  -5   7  17          2.29          3.58         6.18 o                         
  -4   7  17          0.68         -6.41         6.41 o                         
  -3   7  17          0.74         -6.11         6.73 o                         
  -2   7  17         78.04         63.59        10.82 o                         
  -1   7  17        195.76        197.73        17.90 o                         
   0   7  17         72.26         84.66        12.29 o                         
   1   7  17         35.03         57.28        23.01 o                         
   2   7  17          9.08          3.43         9.32 o                         
   3   7  17        567.33        651.42        41.99 o                         
   4   7  17        255.11        290.29        22.39 o                         
  -6   8  17         23.66         23.17         7.60 o                         
  -5   8  17        730.37        803.76        35.75 o                         
  -4   8  17         39.50         58.84        10.19 o                         
  -3   8  17          2.93         12.00         6.04 o                         
  -2   8  17         95.98         95.37        13.03 o                         
  -1   8  17         71.88         73.61        11.95 o                         
   0   8  17         10.67         17.17         7.44 o                         
   1   8  17        150.73        195.08        18.43 o                         
   2   8  17          5.06         -5.67         6.58 o                         
   3   8  17        113.41        107.89        19.86 o                         
  -5   9  17         15.98         22.93        10.03 o                         
  -4   9  17         24.24         16.73         7.61 o                         
  -3   9  17         13.41          5.59         5.82 o                         
  -2   9  17          1.27          4.11         6.07 o                         
  -1   9  17         35.77         40.91         9.73 o                         
   0   9  17          4.88          1.36         7.07 o                         
   1   9  17         22.38         18.35         7.69 o                         
  -8   0  18        131.88        138.85        18.74 o                         
  -6   0  18        233.44        248.81        13.47 o                         
  -4   0  18        640.11        737.85        38.61 o                         
  -2   0  18        124.00        116.46        11.61 o                         
   0   0  18        283.90        324.87        18.72 o                         
   2   0  18        101.34        111.79        11.29 o                         
   4   0  18        227.42        178.99        23.63 o                         
   6   0  18        380.63        429.81        37.07 o                         
  -9   1  18         34.46         29.28        10.69 o                         
  -8   1  18         26.16         41.14        15.93 o                         
  -7   1  18          9.65          5.01         4.46 o                         
  -6   1  18          0.41         -2.96         2.96 o                         
  -5   1  18         55.54         57.93         5.26 o                         
  -4   1  18        102.25         77.96         6.65 o                         
  -3   1  18          6.22         -1.06         3.84 o                         
  -2   1  18        105.17         82.69         8.00 o                         
  -1   1  18        372.69        406.17        16.57 o                         
   0   1  18       1106.09       1137.19        28.36 o                         
   1   1  18        125.59        135.08        12.88 o                         
   2   1  18          2.56         -0.95         4.29 o                         
   3   1  18        333.52        343.78        17.20 o                         
   4   1  18          0.14          0.52         4.06 o                         
   5   1  18         54.78         75.02        11.45 o                         
   6   1  18         78.23         77.85        11.79 o                         
  -9   2  18         57.94         32.80        11.17 o                         
  -8   2  18        177.04        181.96        16.37 o                         
  -7   2  18          5.11         17.45         7.14 o                         
  -6   2  18         50.64         27.72         6.89 o                         
  -5   2  18        260.85        266.12        14.43 o                         
  -4   2  18         81.78         70.67        10.30 o                         
  -3   2  18        146.64        119.98         9.60 o                         
  -2   2  18        610.50        581.46        19.97 o                         
  -1   2  18         90.40         83.29        10.54 o                         
   0   2  18        719.89        735.30        30.16 o                         
   1   2  18         17.69         21.34        10.78 o                         
   2   2  18         29.65         28.34         7.04 o                         
   3   2  18          0.17         -0.23         5.03 o                         
   4   2  18         43.76         40.61         7.35 o                         
   5   2  18         78.02         73.10         9.10 o                         
   6   2  18          2.41          6.56         5.62 o                         
  -9   3  18        133.41        126.07        17.27 o                         
  -8   3  18         52.66         65.16        10.68 o                         
  -7   3  18         34.41         29.14        11.86 o                         
  -6   3  18         16.60         18.33         5.49 o                         
  -5   3  18          0.61          0.46         4.13 o                         
  -4   3  18        338.48        348.55        20.79 o                         
  -3   3  18         42.96         17.93        13.28 o                         
  -2   3  18        101.93        100.69        11.60 o                         
  -1   3  18        112.25        109.02        11.99 o                         
   0   3  18       1061.97       1182.82        39.75 o                         
   1   3  18          0.17          9.47         5.71 o                         
   2   3  18          1.10         -4.02        12.04 o                         
   3   3  18        445.29        432.19        26.03 o                         
   4   3  18         71.52         63.59        10.57 o                         
   5   3  18          4.73          3.25         4.97 o                         
  -8   4  18        201.56        229.49        19.56 o                         
  -7   4  18          0.11          4.89         8.38 o                         
  -6   4  18        430.09        458.54        19.96 o                         
  -5   4  18         20.49         15.72         5.44 o                         
  -4   4  18        129.31        113.55        33.09 o                         
  -3   4  18          2.95          4.08         6.83 o                         
  -2   4  18          0.12         13.21         6.47 o                         
  -1   4  18         66.74         66.62        10.26 o                         
   0   4  18         81.96         67.66        10.35 o                         
   1   4  18         55.63         40.63        11.86 o                         
   2   4  18        206.71        228.98        18.01 o                         
   3   4  18         54.44         59.83         9.89 o                         
   4   4  18          2.25         -0.13         4.94 o                         
   5   4  18         15.95         18.43         6.87 o                         
  -8   5  18        124.67        179.72        18.08 o                         
  -7   5  18        148.34        185.53        21.34 o                         
  -6   5  18          4.63         -1.96         6.16 o                         
  -5   5  18        104.44         89.46        11.69 o                         
  -4   5  18          1.18          3.15         6.31 o                         
  -3   5  18         23.59         12.21         5.93 o                         
  -2   5  18        104.73         87.13        19.25 o                         
  -1   5  18        316.26        336.05        21.84 o                         
   0   5  18         26.52         24.77         8.64 o                         
   1   5  18        104.91        116.98        13.29 o                         
   2   5  18         41.83         38.51         8.58 o                         
   3   5  18        161.29        137.90        15.05 o                         
   4   5  18         22.63         16.40         6.14 o                         
   5   5  18         32.35         43.85         9.04 o                         
  -7   6  18        123.36        122.57        15.09 o                         
  -6   6  18          0.16          8.27         8.02 o                         
  -5   6  18          0.29          4.06         5.17 o                         
  -4   6  18         16.38         12.50         5.74 o                         
  -3   6  18         93.83        101.04        13.04 o                         
  -2   6  18         13.41          7.68         8.52 o                         
  -1   6  18        160.23        169.87        29.02 o                         
   0   6  18         13.54         21.70         7.96 o                         
   1   6  18          0.07         -3.29         8.69 o                         
   2   6  18        116.07        123.45        14.95 o                         
   3   6  18         28.90         35.83         9.08 o                         
   4   6  18         19.00         21.92         8.28 o                         
  -6   7  18        118.25        132.10        15.94 o                         
  -5   7  18         39.28         26.98        10.96 o                         
  -4   7  18          0.08         -2.33         5.33 o                         
  -3   7  18          3.88         -0.85         6.26 o                         
  -2   7  18         37.51         59.28        13.54 o                         
  -1   7  18         66.56         96.93        23.73 o                         
   0   7  18        109.37        120.83        14.55 o                         
   1   7  18          1.55         -6.53         6.56 o                         
   2   7  18          8.77         -3.04         9.33 o                         
   3   7  18        110.01        115.08        14.75 o                         
  -5   8  18         12.08          8.97        12.36 o                         
  -4   8  18          1.32         -0.57         9.21 o                         
  -3   8  18         42.28         36.03        18.21 o                         
  -2   8  18         35.16         57.89        10.91 o                         
  -1   8  18        151.72        166.25        17.42 o                         
   0   8  18         41.15         43.97        15.75 o                         
   1   8  18        106.57        124.22        15.60 o                         
   2   8  18         69.53         75.83        12.33 o                         
  -3   9  18         14.35         20.08        12.06 o                         
  -2   9  18          6.45          7.79         6.12 o                         
  -1   9  18          8.52          9.82         6.58 o                         
  -9   0  19        489.65        454.77        35.27 o                         
  -7   0  19        757.85        835.41        56.90 o                         
  -5   0  19         20.56         21.14         4.90 o                         
  -3   0  19          3.70         12.59         8.45 o                         
  -1   0  19        306.12        320.39        19.23 o                         
   1   0  19         93.51        110.73        11.38 o                         
   3   0  19        212.20        218.34        26.15 o                         
   5   0  19         92.31        112.65        20.58 o                         
  -9   1  19          3.10         -2.78         7.47 o                         
  -8   1  19         49.27         73.90        15.37 o                         
  -7   1  19          0.09          1.97         5.36 o                         
  -6   1  19         61.42         43.87         5.13 o                         
  -5   1  19         45.72         34.92         5.68 o                         
  -4   1  19          0.01          0.40         3.33 o                         
  -3   1  19        593.27        607.02        21.55 o                         
  -2   1  19        121.81        111.28         9.23 o                         
  -1   1  19        296.26        318.67        15.17 o                         
   0   1  19         87.43        102.25        11.82 o                         
   1   1  19        220.39        251.89        19.90 o                         
   2   1  19        168.93        173.70        12.64 o                         
   3   1  19        104.47         83.51         9.24 o                         
   4   1  19         42.63         33.61         8.49 o                         
   5   1  19         11.07          5.54         5.31 o                         
  -9   2  19          0.95         -4.12         6.37 o                         
  -8   2  19        193.32        220.99        18.65 o                         
  -7   2  19         18.69          8.45        11.06 o                         
  -6   2  19         96.26         74.16         8.33 o                         
  -5   2  19         25.74         27.74         7.83 o                         
  -4   2  19        391.00        391.48        17.55 o                         
  -3   2  19          3.50         -3.26         3.59 o                         
  -2   2  19         16.63         32.01        13.00 o                         
  -1   2  19         94.57         92.27        11.33 o                         
   0   2  19        119.77        112.56        12.54 o                         
   1   2  19         40.91         28.75         7.73 o                         
   2   2  19          0.81         -6.41         6.41 o                         
   3   2  19        255.42        255.43        26.38 o                         
   4   2  19        336.40        336.44        19.84 o                         
   5   2  19          9.30         -7.06         7.06 o                         
  -8   3  19          1.19         -1.42         5.92 o                         
  -7   3  19          0.72         -6.91         6.91 o                         
  -6   3  19         85.88         75.59         8.72 o                         
  -5   3  19         15.72         28.56         6.05 o                         
  -4   3  19          2.97          3.81         5.80 o                         
  -3   3  19         85.35         79.33        10.80 o                         
  -2   3  19         99.00         98.09        23.88 o                         
  -1   3  19        184.24        138.36        29.63 o                         
   0   3  19        238.24        259.08        18.68 o                         
   1   3  19        149.57        174.79        27.32 o                         
   2   3  19          0.03         -4.30         5.57 o                         
   3   3  19         53.97         61.06        10.43 o                         
   4   3  19         16.86         11.72         5.30 o                         
   5   3  19         27.50         24.97         6.10 o                         
  -8   4  19          3.16          7.90         5.58 o                         
  -7   4  19        390.28        460.55        27.10 o                         
  -6   4  19         59.20         59.74         7.94 o                         
  -5   4  19         11.45          4.95         4.15 o                         
  -4   4  19         17.17         17.41         8.06 o                         
  -3   4  19          5.64          1.59         5.26 o                         
  -2   4  19         92.94        107.24        12.93 o                         
  -1   4  19        253.57        244.49        18.83 o                         
   0   4  19          0.02          9.57         5.55 o                         
   1   4  19        174.38        180.54        16.84 o                         
   2   4  19         22.25         22.32         6.91 o                         
   3   4  19          1.11         -2.32         5.36 o                         
   4   4  19          0.27         -6.03         6.51 o                         
  -7   5  19         83.17        100.21        13.56 o                         
  -6   5  19         51.34         49.80         7.47 o                         
  -5   5  19         26.75         19.48         6.73 o                         
  -4   5  19         17.28         15.47         6.54 o                         
  -3   5  19         33.43         14.07         6.28 o                         
  -2   5  19         13.21         27.70         7.92 o                         
  -1   5  19          1.95          1.16         6.48 o                         
   0   5  19        211.53        247.07        34.95 o                         
   1   5  19        125.94        125.85        14.42 o                         
   2   5  19         45.03         32.57         8.45 o                         
   3   5  19         41.79         35.07         9.53 o                         
   4   5  19          0.17          4.39         7.07 o                         
  -7   6  19         16.43          8.04         7.26 o                         
  -6   6  19        199.61        295.28        28.88 o                         
  -5   6  19         88.01         69.21        11.29 o                         
  -4   6  19          2.51          9.51         7.08 o                         
  -3   6  19         38.67         23.24        13.55 o                         
  -2   6  19         15.67          4.63         5.00 o                         
  -1   6  19          8.44          5.31         5.91 o                         
   0   6  19         10.16         15.98         9.51 o                         
   1   6  19         25.39         26.08        22.78 o                         
   2   6  19        203.59        238.32        20.45 o                         
   3   6  19         29.52         22.49         7.42 o                         
  -5   7  19         58.73         72.02        11.83 o                         
  -4   7  19         92.68         75.70        12.03 o                         
  -3   7  19        273.07        264.60        21.02 o                         
  -2   7  19         12.28         17.82        11.73 o                         
  -1   7  19        104.91        115.87        14.82 o                         
   0   7  19          1.78          5.42         6.44 o                         
   1   7  19         39.65         39.19         9.08 o                         
   2   7  19         53.25         47.72        20.07 o                         
  -4   8  19         19.67         16.72         7.72 o                         
  -3   8  19        118.23        138.32        15.97 o                         
  -2   8  19         44.01         26.88         8.27 o                         
  -1   8  19         47.21         65.63        12.14 o                         
   0   8  19         45.86         59.82        12.37 o                         
  -6   0  20         64.88         48.39         8.78 o                         
  -4   0  20         10.18          3.59         4.84 o                         
  -2   0  20          0.99         -4.75         4.75 o                         
   0   0  20          7.74          2.81         5.10 o                         
   2   0  20        226.39        304.71        31.33 o                         
   4   0  20         30.72         20.12         7.35 o                         
  -8   1  20        263.78        261.08        19.99 o                         
  -7   1  20         34.83         38.90         8.49 o                         
  -6   1  20        740.76        787.56        20.25 o                         
  -5   1  20         32.77         21.48         3.79 o                         
  -4   1  20         92.89         88.04         7.54 o                         
  -3   1  20        180.28        183.47        12.28 o                         
  -2   1  20        182.16        175.59        11.88 o                         
  -1   1  20          1.09          0.87         5.32 o                         
   0   1  20          0.14          6.72         6.06 o                         
   1   1  20         50.39         57.99         9.57 o                         
   2   1  20         63.20         39.45         9.17 o                         
   3   1  20         31.81         41.92        10.00 o                         
   4   1  20        125.32        132.32        15.59 o                         
  -8   2  20          0.22          2.70         4.75 o                         
  -7   2  20          1.66          7.20        14.88 o                         
  -6   2  20         23.51         12.74         7.33 o                         
  -5   2  20        122.55        118.54        10.34 o                         
  -4   2  20         38.31         28.94         6.39 o                         
  -3   2  20          5.71         23.44         6.90 o                         
  -2   2  20        258.25        284.63        19.54 o                         
  -1   2  20         15.27         21.59         6.52 o                         
   0   2  20          0.00         19.70        11.51 o                         
   1   2  20         15.09         27.42         7.12 o                         
   2   2  20          0.27         -3.31         5.50 o                         
   3   2  20        744.95        866.10        42.33 o                         
   4   2  20          0.02          5.69        10.14 o                         
  -8   3  20          7.43          7.60         5.93 o                         
  -7   3  20         31.99         26.95         8.52 o                         
  -6   3  20         72.32        102.01        17.34 o                         
  -5   3  20        240.38        265.05        15.59 o                         
  -4   3  20          7.50         11.55         6.20 o                         
  -3   3  20        100.60        110.33        15.15 o                         
  -2   3  20         34.75         38.24         8.63 o                         
  -1   3  20         10.79          4.29         7.60 o                         
   0   3  20          0.96         -1.15         6.13 o                         
   1   3  20         22.72         16.14         6.46 o                         
   2   3  20        155.88        167.39        16.02 o                         
   3   3  20        159.12        181.07        41.53 o                         
   4   3  20         16.20         17.49         7.37 o                         
  -7   4  20         40.58         42.33         8.80 o                         
  -6   4  20          7.75          5.60         4.09 o                         
  -5   4  20        115.58        131.91        12.05 o                         
  -4   4  20         15.53         -2.38         5.98 o                         
  -3   4  20         87.17         78.19        14.01 o                         
  -2   4  20        141.66        141.92        14.89 o                         
  -1   4  20          6.22          9.47         5.96 o                         
   0   4  20         89.12        103.34        12.77 o                         
   1   4  20          3.85         14.06         6.63 o                         
   2   4  20         34.86         21.37        19.96 o                         
   3   4  20         16.72         15.90         6.30 o                         
  -6   5  20        138.59        156.46        16.66 o                         
  -5   5  20         34.39         23.62         6.93 o                         
  -4   5  20         93.64         81.22        12.20 o                         
  -3   5  20         67.09         99.17        13.05 o                         
  -2   5  20         55.04         56.60         9.92 o                         
  -1   5  20          1.80          3.50        11.97 o                         
   0   5  20         23.68         37.67        23.50 o                         
   1   5  20         15.55         11.35         7.16 o                         
   2   5  20          0.09         -0.13        11.54 o                         
   3   5  20          0.29         10.26        11.50 o                         
  -6   6  20          1.30         -0.62        14.17 o                         
  -5   6  20          2.78          2.18         8.60 o                         
  -4   6  20         38.84         33.71        12.09 o                         
  -3   6  20         49.53         39.07         8.90 o                         
  -2   6  20          1.13          6.11         6.27 o                         
  -1   6  20         12.44          0.71         6.27 o                         
   0   6  20          1.01         -5.45         5.45 o                         
   1   6  20         51.28         62.81        11.02 o                         
   2   6  20         13.67          3.04         6.07 o                         
  -4   7  20          0.51          2.40         6.05 o                         
  -3   7  20         97.77         91.15        12.92 o                         
  -2   7  20         31.20         57.11        11.29 o                         
  -1   7  20         16.70         21.98         7.47 o                         
   0   7  20          1.83         -7.13         7.13 o                         
  -7   0  21        540.12        558.71        41.76 o                         
  -5   0  21        269.89        252.23        18.54 o                         
  -3   0  21         58.95         72.77        10.35 o                         
  -1   0  21        837.41        981.79        55.49 o                         
   1   0  21          7.42          4.08         8.78 o                         
   3   0  21         52.30         64.10        16.18 o                         
  -7   1  21         73.00         96.45        18.53 o                         
  -6   1  21         63.72         74.79         7.67 o                         
  -5   1  21          0.65         -1.19         4.24 o                         
  -4   1  21         23.43         26.57         4.94 o                         
  -3   1  21         12.31         18.75         5.48 o                         
  -2   1  21         80.57         72.76        14.74 o                         
  -1   1  21         32.08         41.88         7.17 o                         
   0   1  21         28.96         29.63         6.60 o                         
   1   1  21         74.10         85.27        26.54 o                         
   2   1  21         85.66         87.03        13.02 o                         
   3   1  21         35.31         30.40         7.96 o                         
  -7   2  21         85.21        104.22        19.62 o                         
  -6   2  21         10.95         -0.30         5.18 o                         
  -5   2  21          0.13         -4.68         4.68 o                         
  -4   2  21         85.74         79.14        12.75 o                         
  -3   2  21          8.66          3.00        16.46 o                         
  -2   2  21        183.43        200.88        17.14 o                         
  -1   2  21          3.24          3.10         5.46 o                         
   0   2  21        819.20        941.98        37.03 o                         
   1   2  21         49.62         33.81        10.19 o                         
   2   2  21          6.50         11.96         8.86 o                         
   3   2  21          0.04          9.33        19.90 o                         
  -7   3  21        102.02        119.04        14.42 o                         
  -6   3  21          9.29          5.31         4.80 o                         
  -5   3  21        132.93        133.24        11.30 o                         
  -4   3  21         77.39         97.38        12.89 o                         
  -3   3  21          2.38         -1.76         5.32 o                         
  -2   3  21         41.73         34.89        18.47 o                         
  -1   3  21         62.80         62.38        10.24 o                         
   0   3  21          1.70         -5.58         6.18 o                         
   1   3  21          5.86         18.46         7.42 o                         
   2   3  21         11.74         23.50         7.44 o                         
   3   3  21         30.02         24.49        22.93 o                         
  -6   4  21          9.51         19.17         7.54 o                         
  -5   4  21         13.47         14.71         6.43 o                         
  -4   4  21          0.58         -5.95         6.28 o                         
  -3   4  21         25.93         33.83         8.34 o                         
  -2   4  21         18.82         20.59         7.23 o                         
  -1   4  21         31.88         23.79        15.74 o                         
   0   4  21         21.78         22.51         7.97 o                         
   1   4  21        113.41         99.46        14.00 o                         
   2   4  21          0.69        -10.15        10.15 o                         
  -5   5  21         13.94         19.54         7.55 o                         
  -4   5  21         56.17         59.27        10.90 o                         
  -3   5  21          1.51          7.49         6.32 o                         
  -2   5  21          2.56         -6.69         6.69 o                         
  -1   5  21         36.60         34.42         8.72 o                         
   0   5  21         13.05          5.67         5.69 o                         
   1   5  21          0.00          9.95         5.90 o                         
  -4   6  21          7.96         13.92         7.54 o                         
  -3   6  21        105.30         86.07        12.92 o                         
  -2   6  21         49.09         50.86        10.71 o                         
  -1   6  21         40.84         51.01        11.34 o                         
   0   6  21         92.57        103.08        13.94 o                         
  -6   0  22         42.55         48.98         9.37 o                         
  -4   0  22        218.44        261.80        21.10 o                         
  -2   0  22          0.03         -4.69         6.79 o                         
   0   0  22        538.63        698.86        48.92 o                         
   2   0  22         74.52         90.57        17.96 o                         
  -6   1  22         80.75         77.41         7.80 o                         
  -5   1  22          1.74         -1.50         4.50 o                         
  -4   1  22          0.01         -4.62         4.62 o                         
  -3   1  22         72.11         76.64         9.23 o                         
  -2   1  22         47.64         39.58         7.35 o                         
  -1   1  22        284.26        273.35        16.57 o                         
   0   1  22         21.20          4.66        12.27 o                         
   1   1  22        187.84        245.78        35.91 o                         
   2   1  22          6.54          4.68         9.03 o                         
  -6   2  22        110.72        122.26        11.41 o                         
  -5   2  22         36.98         23.79         6.38 o                         
  -4   2  22         78.43         74.91        11.33 o                         
  -3   2  22        124.35        148.25        15.14 o                         
  -2   2  22         34.29         33.78         7.82 o                         
  -1   2  22        127.12        141.18        24.90 o                         
   0   2  22         19.78         22.60         7.98 o                         
   1   2  22         32.33         29.60        13.68 o                         
   2   2  22          2.16          6.65         7.18 o                         
  -6   3  22         13.11         14.25         6.38 o                         
  -5   3  22         12.18          6.78         4.49 o                         
  -4   3  22          0.92          1.97         5.93 o                         
  -3   3  22          2.66          9.01        12.77 o                         
  -2   3  22         10.82          2.20         5.79 o                         
  -1   3  22        112.33        121.86        14.17 o                         
   0   3  22          4.29          3.29         6.82 o                         
   1   3  22         96.71        120.26        19.35 o                         
  -5   4  22         30.67         35.26         6.61 o                         
  -4   4  22         36.28         30.11        18.53 o                         
  -3   4  22         19.89         26.16         8.46 o                         
  -2   4  22         26.09         23.41         7.44 o                         
  -1   4  22          9.43          9.93         6.34 o                         
   0   4  22         30.51         37.02        17.92 o                         
   1   4  22          0.51          4.84         5.71 o                         
  -3   5  22        135.72        131.10        23.52 o                         
  -2   5  22          1.55          5.31        13.46 o                         
  -1   5  22          0.04         -2.83         8.85 o                         
  -5   0  23         51.89         64.47        10.20 o                         
  -3   0  23          3.07          0.97         7.60 o                         
  -1   0  23        168.04        157.11        24.15 o                         
   1   0  23        135.67        170.64        25.50 o                         
  -5   1  23         51.72         45.33         7.81 o                         
  -4   1  23         97.88         62.80        11.10 o                         
  -3   1  23         10.36          2.73         5.58 o                         
  -2   1  23         53.86         61.58        25.11 o                         
  -1   1  23         22.57         56.88        21.17 o                         
   0   1  23          2.30         13.94         6.82 o                         
  -4   2  23         23.23         23.45         7.71 o                         
  -3   2  23          2.33          3.03         5.88 o                         
  -2   2  23          3.42          7.04         6.38 o                         
  -1   2  23         11.23         13.82         6.08 o                         
   0   2  23          0.59          5.88        13.74 o                         
  -4   3  23         56.33         53.77        10.33 o                         
  -3   3  23         70.81         64.90        11.31 o                         
  -2   3  23          0.01         -0.43         6.58 o                         
  -1   3  23          8.40         -0.78        14.29 o                         
                                                                                
